# Supplementary material for: Meta-16S rRNA Gene Phylogenetic Reconstruction Reveals the Astonishing Diversity of Cosmopolitan Myxobacteria
Source: Microorganisms. 2019 Nov 11;7(11):551. doi: 10.3390/microorganisms7110551 (PMC6920832; doi:10.3390/microorganisms7110551)
Supplement: Supplementary file 1 [file microorganisms-07-00551-s001.zip]

Archive with 5 entries (5 files):
- Data S1.nwk
- Supplementary Material.pdf
- Table S1.xlsx
- Table S5.xlsx
- Table S9.xlsx
