# Supplementary material for: Meta-16S rRNA Gene Phylogenetic Reconstruction Reveals the Astonishing Diversity of Cosmopolitan Myxobacteria
Source: Microorganisms. 2019 Nov 11;7(11):551. doi: 10.3390/microorganisms7110551 (PMC6920832; doi:10.3390/microorganisms7110551)
Supplement: Supplementary file 1 [file microorganisms-07-00551-s001.zip › Data S1.nwk]

((JX073723:0.00412,(JX073724:0.00275,(KC169908:0.00206,((JX073727:0.0,KC169930:0.0):0.00344,(AJ233916:0.00188,(JX073736:0.00246,(EU158297:0.02806,(KC169928:0.00322,(KC169937:0.00413,((JX073729:0.0,KC169931:0.0):0.00344,(((((KX256197:0.00055,((((((((((HQ623096:0.00106,HQ623118:0.00055)0.000:0.00053,HQ623119:0.00055)1.000:0.00054,KP718979:0.00055)0.775:0.00071,(KC169921:0.00344,(KC169922:0.00137,((((AY072740:0.01107,(KC169896:0.00398,((GQ246594:0.00201,(KM978085:0.00055,GQ246598:0.00054)0.069:0.00055)0.993:0.00768,(((((GU323922:0.00773,KC169924:0.00465)0.749:0.00241,GU323923:0.00087)0.856:0.00450,(((((GQ246540:0.00080,GU139155:0.00115)0.914:0.00277,KC169883:0.00675)0.774:0.00078,((GQ246564:0.00071,(GQ246561:0.00218,GQ246541:0.00142)0.887:0.00050)0.304:0.00059,(GQ246592:0.00087,GQ246595:0.00505)0.274:0.00054)0.903:0.00055)0.974:0.00812,((GQ246610:0.00054,((JX073743:0.0,KC169936:0.0):0.00054,JX073745:0.00412)0.927:0.00415)0.011:0.00051,JX073737:0.00055)0.000:0.00258)0.522:0.00086,(((KC169920:0.00075,((((KC169893:0.00791,KC169898:0.00246)0.771:0.00183,(KC169906:0.00055,((KC169918:0.00055,(KC169911:0.00884,KC169889:0.00240)0.038:0.00084)0.102:0.00062,KC169917:0.00805)0.335:0.00286)0.520:0.00051)0.707:0.00277,(KC169891:0.00217,(GU139161:0.00727,GU139159:0.00286)0.879:0.00292)0.848:0.00488)0.537:0.00194,((KC169895:0.00299,(KC169913:0.00303,(KC169907:0.00054,(KC169905:0.00055,(KC169890:0.00213,KC169885:0.00357)0.039:0.00426)0.013:0.00052)0.916:0.00569)0.959:0.00421)0.252:0.00053,KC169910:0.00055)0.011:0.00122)0.030:0.00115)0.061:0.00054,(GQ246566:0.00054,LN867184:0.00250)0.977:0.01355)0.928:0.00383,((KC169887:0.00259,JX073732:0.00640)0.883:0.00173,KC169886:0.00072)0.751:0.00055)0.875:0.00532)0.602:0.00325)0.807:0.00224,((((GU139157:0.00127,((KC169894:0.01727,KT428618:0.00055)0.041:0.00053,KP178621:0.00882)0.925:0.00539)0.906:0.00522,EU263001:0.04294)0.717:0.00474,(((GU139156:0.00055,GU139160:0.00617)0.487:0.00053,KP178624:0.00054)0.000:0.00054,KP178623:0.00075)0.827:0.00221)0.853:0.00456,(((((KC169915:0.00721,KC862598:0.00055)0.000:0.00072,KM978083:0.00055)0.081:0.00190,KC169912:0.00642)0.780:0.00426,KC169909:0.00055)0.838:0.00368,(KC169926:0.00336,KC169927:0.00918)0.916:0.00568)0.207:0.00363)0.866:0.00471)0.963:0.00607,(GU139151:0.00055,HQ623123:0.00073)0.724:0.00352)0.361:0.00155)0.871:0.00433)0.954:0.00807)0.581:0.00054,KP718974:0.00055)0.382:0.01131,KC169923:0.00137)0.774:0.00073,AY724798:0.04288)0.881:0.00234)0.011:0.00055)0.828:0.00054)0.260:0.00055,AM489529:0.00055)0.788:0.00051,((EU158309:0.00055,(((((KF267734:0.00055,(AJ233929:0.00067,AJ233926:0.00055)0.873:0.00113)0.909:0.00055,(CP012109.2:0.0,CP012109.3:0.0,CP012109.4:0.0):0.00055)1.000:0.00055,CP012109.1:0.00057)0.713:0.00134,((AM489535:0.00055,(FJ626429:0.00136,((((GQ246549:0.00054,(((GQ246611:0.00055,((GQ246583:0.00055,(((GQ246535:0.00142,(GQ246538:0.00054,GQ246578:0.00439)0.764:0.00121)0.790:0.00122,GQ246545:0.00053)0.900:0.00307,(GQ246576:0.00143,(GQ246582:0.00053,(GQ246597:0.00594,GQ246596:0.00331)0.427:0.00099)0.794:0.00082)0.939:0.00246)0.869:0.00333)0.961:0.00368,GQ246604:0.00449)0.803:0.00054)0.317:0.00054,GQ246602:0.00050)0.978:0.00438,((GQ246521:0.00165,((GQ246556:0.00055,((((GQ246531:0.00138,GQ246557:0.00061)0.759:0.00123,GQ246605:0.00055)0.805:0.00139,GQ246580:0.00055)0.892:0.00055,GQ246560:0.00143)0.647:0.00055)0.580:0.00055,(GQ246559:0.00071,GQ246562:0.00072)0.776:0.00055)0.470:0.00176)0.929:0.00170,GQ246577:0.00071)0.701:0.00081)0.979:0.00482)0.895:0.00189,GU477561:0.00222)0.798:0.00094,(AM489534:0.00055,((((AB218220:0.0,AB218231:0.0,AB218232:0.0):0.00054,((KF267732:0.00055,(AJ233917:0.00334,KF267726:0.00071)0.402:0.00067)0.642:0.00055,(AJ233923:0.00079,AJ233924:0.00057)0.393:0.00067)0.989:0.00438)0.940:0.00224,(((((((((AJ811622:0.00055,EF508473:0.01113)0.878:0.00133,((((JN806221:0.00055,((KP017547:0.00083,(KP017545:0.00075,(KT983642:0.00055,KT983632:0.00055)0.744:0.00055)0.916:0.00055)0.913:0.00055,JX316839:0.00412)0.906:0.00252)0.397:0.00136,(HQ623102:0.00055,(HQ623097:0.00051,((AJ233909:0.00055,(KC862600:0.00055,KC862601:0.00074)0.914:0.00270)0.395:0.00298,KF267719:0.00054)0.939:0.00484)0.803:0.00456)0.987:0.00983)0.574:0.00055,AM489527:0.00055)0.998:0.00055,((AM489528:0.00055,(KP017548:0.00055,(KT983633:0.00055,(KM257730:0.00055,((((KM978082:0.00054,(JX316835:0.00055,KT983643:0.00055)0.705:0.00074)0.917:0.00223,(JX316834:0.00055,(GU249618:0.01352,KJ152123:0.00073)0.519:0.00055)0.836:0.00326)0.029:0.00055,(KJ152124:0.00055,KM257728:0.00078)0.746:0.00073)0.837:0.00328,KP017549:0.00055)0.492:0.00055)0.464:0.00055)0.458:0.00055)1.000:0.00055)0.832:0.00101,(DQ768123:0.00055,(FR686751:0.00187,FR686754:0.00055)0.403:0.00067)0.920:0.00051)0.890:0.00135)0.904:0.00178)0.813:0.00110,(EU158290:0.00364,(FOIB01000024:0.00055,((CP006003.1:0.0,CP006003.2:0.0,CP006003.3:0.0):0.00055,(EU158308:0.00055,(EU158307:0.00055,(((AY996783:0.00055,EU262992:0.00080)0.972:0.00318,(AY996782:0.00055,((((AY996848:0.00055,((EU158287:0.0,EU158301:0.0):0.00055,(((AY032879:0.00729,(((((((((GQ246526:0.00055,(GQ246558:0.00071,((GQ246529:0.00055,(GQ246532:0.00055,(GQ246527:0.00215,GQ246522:0.00055)0.762:0.00055)0.828:0.00055)0.709:0.00055,GQ246536:0.00055)0.931:0.00055)0.931:0.00055)0.732:0.00070,(GQ246534:0.00236,(KP222537:0.00055,(GQ246546:0.00055,HQ436487:0.00055)0.915:0.00190)0.786:0.00095)0.779:0.00054)0.784:0.00091,((((KC169888:0.00598,(KC169902:0.00055,(AY996850:0.00053,LG146068:0.00055)0.919:0.01360)0.472:0.00052)0.985:0.01208,((GQ246603:0.00498,((GQ246539:0.00054,(HQ623101:0.00055,GQ246554:0.00152)0.824:0.00062)0.272:0.00054,((KC169903:0.00054,KC169916:0.00054)0.790:0.00074,(KC169899:0.00291,(KC862597:0.00379,KC169900:0.00055)0.910:0.00572)0.539:0.00055)0.841:0.00372)0.588:0.00316)0.226:0.00368,KM257729:0.00055)0.392:0.00053)0.176:0.00050,KJ152118:0.00055)0.397:0.00451,(KJ018123:0.02775,(GQ246606:0.00054,GU139150:0.00552)0.627:0.00136)0.803:0.00475)0.790:0.00591)0.193:0.00130,KC862605:0.00055)0.200:0.00050,(((KJ152122:0.00055,(KJ152120:0.00055,((((KM257727:0.00079,GQ246537:0.00251)0.000:0.00062,((GQ246525:0.00143,(GQ246586:0.00055,(GQ246555:0.00055,((KJ152113:0.00055,GQ246543:0.00098)0.175:0.00120,GQ246523:0.00068)0.994:0.00446)0.869:0.00055)0.944:0.00236)0.057:0.00055,GQ246528:0.00055)0.834:0.00181)0.984:0.00742,(((GQ246530:0.00055,((GU139149:0.00371,(GQ246589:0.00055,GQ246593:0.00177)0.827:0.00324)0.978:0.00654,((KJ152117:0.00055,(GQ246587:0.00055,KC169904:0.00129)0.032:0.00477)0.475:0.00052,HQ623095:0.00055)0.570:0.00051)0.826:0.00055)0.286:0.00054,GQ246524:0.00055)0.555:0.00054,(((GQ246591:0.00055,(GQ246584:0.00055,GQ246588:0.00055)0.802:0.00071)0.980:0.00053,((GQ246579:0.00054,GQ246601:0.01126)0.618:0.00055,(KJ152116:0.00055,GQ246581:0.00071)0.895:0.00143)0.986:0.00269)0.851:0.00426,(KT983631:0.00055,KJ152126:0.00055)0.604:0.00055)0.603:0.00055)0.769:0.00055)0.929:0.00254,GQ246553:0.00053)0.202:0.00064)0.491:0.00055)0.062:0.00055,((GQ246585:0.00055,GQ246609:0.00211)0.998:0.01601,(KC169901:0.00740,(JX316836:0.00055,KX572852:0.00118)0.326:0.00054)0.894:0.01901)0.588:0.00090)0.025:0.00052,KJ152121:0.00055)0.092:0.00436)0.915:0.00543,(AY626895:0.00072,(EU158276:0.00218,GU139152:0.00674)0.904:0.00336)0.364:0.00055)0.509:0.00054,AY626897:0.00659)0.808:0.00328,GQ246551:0.00055)0.746:0.00118,(GQ246550:0.00055,GQ246548:0.00054)0.271:0.00100)0.820:0.00319)0.889:0.00261,((AY626898:0.00207,((AY626900:0.00055,(EU262650:0.00053,GU124630:0.00055)0.478:0.00053)0.341:0.00050,(AM489522:0.00071,(((AY996853:0.00054,(EU158281:0.00055,((KC169897:0.00450,EU158289:0.00143)0.343:0.00055,FJ826620:0.00142)0.781:0.00089)0.864:0.00054)0.732:0.00051,LG146067:0.00055)0.283:0.00050,EU158294:0.00143)0.075:0.00051)0.113:0.00280)0.338:0.00051)0.033:0.00050,EU158282:0.00072)0.324:0.00444)0.268:0.00052,EU158268:0.00055)0.110:0.00051)0.165:0.00051)0.577:0.00051,((AM489524:0.00055,EU158306:0.00072)0.801:0.00071,(AM489525:0.00055,(AM489526:0.00055,(EU158279:0.00055,(KF267728:0.00055,AJ233919:0.00055)0.345:0.00055)0.437:0.00055)0.000:0.00055)0.310:0.00055)0.902:0.00159)0.918:0.00051,((KM257732:0.00076,(((((CP004025.1:0.00055,(CP004025.2:0.0,CP004025.3:0.0):0.00055)0.721:0.00066,(EU158310:0.00055,((((((GQ246574:0.00506,(((AB218208:0.0,AB218212:0.0):0.00055,((EU158266:0.00055,(((EU158265:0.00054,EU158272:0.00055)0.895:0.00331,(EU158271:0.00431,EU158274:0.00087)0.929:0.00600)0.894:0.00619,((GQ246568:0.00183,EU158273:0.00055)0.425:0.00140,(GQ246567:0.00054,(GQ246533:0.00273,GQ246565:0.00216)0.765:0.00135)0.969:0.00080)0.960:0.00756)0.477:0.00072)0.414:0.00113,((((AB218206:0.00071,(EU262655:0.00055,(AB218214:0.0,AB218215:0.0,AB218228:0.0):0.00055)0.000:0.00051)0.708:0.00052,EU262651:0.00598)0.963:0.00055,FJ626432:0.00055)0.909:0.00502,FJ626431:0.00055)0.732:0.00055)0.535:0.00058)0.000:0.00050,AB218230:0.00055)0.070:0.00127)0.032:0.00050,EU158285:0.00055)0.226:0.00050,GQ246563:0.00873)0.141:0.00051,KX572853:0.00235)0.024:0.00071,AB218227:0.00071)1.000:0.00053,EU158312:0.00055)0.421:0.00055)0.417:0.00055)0.702:0.00055,(((HQ623098:0.00055,(AB218209:0.00055,EU158311:0.00133)0.871:0.00054)0.879:0.00112,(AJ233922:0.00182,KF267731:0.00055)0.814:0.00091)0.756:0.00054,((AB218207:0.00055,(EU158286:0.00055,(((EU158300:0.00216,(((EU158270:0.00055,(EU158269:0.00055,(GQ246573:0.00055,(GQ246571:0.00055,(GQ246575:0.00055,(((EU158284:0.0,AF506738:0.0):0.00055,((GU139154:0.01777,KT983639:0.00055)0.854:0.00251,((GQ246569:0.00762,(GQ246544:0.00327,KT983640:0.00227)0.733:0.00153)0.097:0.00395,(GQ246608:0.00054,JN037983:0.02286)0.900:0.00341)0.965:0.00812)0.983:0.00186)0.705:0.00055,(EU158275:0.00072,(EU158291:0.00314,GU139153:0.00911)0.758:0.00287)0.829:0.00327)0.786:0.00055)0.377:0.00055)0.000:0.00055)0.264:0.00055)0.000:0.00055)0.000:0.00055,GQ246570:0.00055)0.454:0.00054,EU158292:0.00144)0.910:0.00773)0.485:0.00054,EU158293:0.00055)0.000:0.00055,HQ623100:0.00055)0.435:0.00055)0.857:0.00055)0.704:0.00088,(EU271853:0.00284,(EU262652:0.00161,FJ626434:0.00055)0.938:0.00051)0.994:0.00962)0.884:0.00471)0.885:0.00167)0.859:0.00153,EU158298:0.00296)0.924:0.00223,(KM257735:0.00055,KM257736:0.00055)0.915:0.00152)0.775:0.00076)0.801:0.00075,Ga0164243_100210831:0.01597)0.494:0.00141)0.900:0.00055,DQ105527:0.00055)0.000:0.00052)0.840:0.00055)0.788:0.00070,((((KF267727:0.00068,AF466191:0.00053)0.070:0.00056,((EU158302:0.0,EU158303:0.0):0.00055,AJ233918:0.00077)0.534:0.00057)0.029:0.00056,AY996847:0.00055)0.018:0.00051,((AM489523:0.00071,(AY996851:0.00055,AY996852:0.00054)0.292:0.00055)0.347:0.00055,EU158288:0.00143)0.518:0.00054)0.992:0.00070)0.313:0.00055)0.326:0.00055)0.909:0.00054)0.680:0.00055)0.882:0.00137)0.892:0.00190)0.695:0.00149,AJ811621:0.00123)0.652:0.00054,((((((FR686753:0.00067,AJ811616:0.00067)0.828:0.00055,((RAWE01000356:0.00055,(((AJ811614:0.00055,(AJ811620:0.00055,EU263003:0.02365)0.960:0.00055)0.728:0.00055,AJ811618:0.00055)0.967:0.00055,RAWK01000416:0.00055)0.915:0.00133)0.847:0.00053,(((((KX810188:0.00457,(((((AJ811610:0.00055,(AJ811611:0.00055,AJ811608:0.00055)0.938:0.00055)0.999:0.00055,RAWG01000520:0.00055)0.858:0.00055,RAWB01000596:0.00065)1.000:0.00054,(RAWA01000528:0.00197,(AJ811606:0.00055,FM872975:0.00069)0.999:0.00055)0.869:0.00126)0.539:0.00173,(((RAVZ01000457:0.0,RAWD01000455:0.0,RAWH01000400:0.0,RAWI01000495:0.0):0.00055,(AJ811612:0.00067,(AJ811613:0.00055,(AJ811609:0.00055,(AJ811607:0.00055,(KX810169:0.00072,KP718976:0.00089)1.000:0.00056)0.969:0.00055)0.757:0.00055)0.773:0.00055)0.997:0.00055)0.849:0.00065,AJ233914:0.00067)0.901:0.00161)0.867:0.00214)0.826:0.00289,((((GQ246612:0.00098,KX810185:0.00055)0.438:0.00058,(GQ246607:0.00906,KX810190:0.00055)0.028:0.00055)0.983:0.01031,LG146069:0.00055)1.000:0.00054,KX810170:0.00055)0.912:0.00188)0.925:0.00053,AJ233915:0.00478)0.932:0.00198,(AJ811615:0.00055,(FR686752:0.00134,(AJ811617:0.0,AJ811619:0.0):0.00055)0.798:0.00067)0.919:0.00051)0.811:0.00053,(RAVW01000760:0.00055,AY996846:0.00055)0.920:0.00055)0.815:0.00131)0.875:0.00055)0.740:0.00133,((EU158305:0.00334,((JX316830:0.00055,(AJ811597:0.00055,((CP003389.1:0.00065,(CP003389.2:0.00055,CP003389.3:0.00065)0.140:0.00055)0.821:0.00065,(((RAWF01000396:0.0,RAWO01000035:0.0,RAWP01000211:0.0,RAWQ01000343:0.0,RAWS01000464:0.0):0.00055,((AJ811602:0.0,AJ811605:0.0):0.00055,(AJ811604:0.00067,(AJ811598:0.00055,AM489537:0.00055)0.912:0.00055)0.701:0.00055)0.999:0.00055)0.920:0.00054,((RAWC01000345:0.00065,(((AJ811603:0.00055,((((((AJ811601:0.00067,(AJ811599:0.00055,((HQ623108:0.00055,(HQ623110:0.00055,((AY996784:0.00055,(KX588243:0.00055,((AJ811591:0.00068,((EU263000:0.00447,(AJ811590:0.00205,EU263002:0.00055)0.798:0.00067)0.980:0.00055,AM489538:0.00055)0.068:0.00055)0.790:0.00101,EU262999:0.01126)1.000:0.00063)0.928:0.00280)0.805:0.00283,(HQ623105:0.0,HQ623107:0.0):0.00055)0.000:0.00055)0.019:0.00054)0.157:0.00055,HQ623113:0.00055)0.474:0.00055)0.405:0.00055)0.264:0.00055,KP747688:0.00055)0.432:0.00055,(HQ623106:0.00055,HQ623112:0.00055)0.621:0.00055)0.453:0.00055,KC862595:0.00055)0.000:0.00055,(((HQ623115:0.00055,(HQ623114:0.00055,KT983635:0.00054)0.375:0.00054)0.546:0.00050,HQ623111:0.00055)0.399:0.00054,HQ623109:0.00055)0.656:0.00055)0.986:0.00055,AJ811600:0.00134)0.433:0.00055)0.935:0.00055,((JX316838:0.00169,KF781557:0.02507)0.704:0.00053,(JX316832:0.00055,KX256198:0.00055)0.142:0.00055)0.999:0.00054)0.986:0.00055,(RAVX01000052:0.0,RAWN01000336:0.0):0.00055)0.104:0.00055)0.920:0.00055,RAVY01000329:0.00055)0.401:0.00072)0.920:0.00054)0.103:0.00055)0.376:0.00055)0.926:0.00055,(((RAWJ01000293:0.00055,(AY996785:0.00055,(((AJ233932:0.00055,(AJ811595:0.00135,(AJ811596:0.00055,DI249215:0.00055)0.994:0.00055)0.951:0.00055)0.000:0.00055,((((KP017550:0.00055,KP017551:0.00054)0.869:0.00253,AJ233931:0.00471)0.663:0.00054,KC862594:0.00055)0.156:0.00054,(KJ018120:0.00055,(AM489539:0.00152,KP017546:0.00055)0.446:0.00056)0.838:0.00065)0.933:0.00055)0.988:0.00055,(AJ811589:0.00135,(KC888022:0.00055,(AJ811593:0.00055,(AJ811592:0.00055,AJ811594:0.00067)0.759:0.00055)0.964:0.00055)0.199:0.00055)0.961:0.00201)0.952:0.00055)0.987:0.00055)0.765:0.00055,RAWL01000779:0.00055)0.000:0.00055,RAWM01000233:0.00055)0.926:0.00055)0.434:0.00171)0.934:0.00303,EU158304:0.00347)0.883:0.00152)0.981:0.00756,(((((((((((LN563572:0.09728,((HQ397524:0.05416,(EU134403:0.03400,EU134447:0.04308)1.000:0.05521)0.000:0.00054,Ga0075422_100780491:0.08235)0.915:0.01160)0.107:0.00991,(FR687485:0.08589,(EU134422:0.06946,EF019216:0.07905)0.000:0.01364)0.903:0.01975)0.906:0.01172,(((((((KX239103:0.02620,(((((((EU134391:0.08033,(Ga0209820_10132833:0.00055,((CP000769.1:0.0,CP000769.2:0.0):0.00921,Ga0209481_100592541:0.00143)0.295:0.00061)0.782:0.00360)0.854:0.00081,Ga0209593_100055604:0.00053)0.942:0.00182,Ga0105092_101040771:0.00054)0.479:0.00197,EU307086:0.01024)1.000:0.01895,(((JF204298:0.01406,(AB486508:0.00116,AB608683:0.00658)0.000:0.00243)0.000:0.00165,JQ769756:0.01544)0.461:0.00565,(AB487285:0.00114,(AB486822:0.00149,AB486429:0.00075)0.869:0.00053)0.777:0.00238)0.984:0.00950)0.640:0.00295,((KF494584:0.04637,((Ga0209341_102570701:0.01561,((((FJ190072:0.00304,((FJ190064:0.00236,(((FJ190073:0.00055,(FJ190063:0.00185,FJ190066:0.00379)0.369:0.00055)0.865:0.00054,FJ190071:0.00471)0.658:0.00055,FJ190067:0.00159)0.191:0.00055)0.227:0.00054,FJ190065:0.00389)0.145:0.00055)0.948:0.00729,(AB486113:0.00799,AF523970:0.00273)0.958:0.00666)0.938:0.00587,EU335166:0.00374)0.860:0.00169,(C687J35164_100426631:0.00760,EU134349:0.01588)0.633:0.00090)0.946:0.00422)0.097:0.00233,(Ga0209342_100086831:0.00055,C687J29039_100525081:0.00138)0.949:0.00771)0.171:0.00437)0.000:0.00443,JN397782:0.02115)0.844:0.00516)0.894:0.00345,(((Ga0302163_100169611:0.00356,Ga0311332_101873391:0.00697)1.000:0.02037,(((((KF411636:0.00055,KF952438:0.00055)0.995:0.00832,(FQ659861:0.00558,HE604085:0.03311)0.388:0.00670)0.841:0.00390,(KP204514:0.00133,KC619573:0.00067)1.000:0.00830)0.852:0.00125,(KF411653:0.01102,(AB672204:0.00344,HE604089:0.00470)0.948:0.00368)0.932:0.00304)1.000:0.01489,(KX505050:0.02298,((GQ402712:0.00551,(GQ402729:0.00184,GQ402739:0.00435)0.530:0.00189)0.983:0.00875,(HE648180:0.04389,LC124573:0.00477)0.977:0.00907)0.983:0.00911)0.793:0.00385)0.924:0.01158)0.800:0.00548,(HM263235:0.01274,((AB486683:0.02017,GQ397088:0.01093)0.999:0.01845,(AY921809:0.00498,AY921810:0.01568)0.986:0.01259)0.490:0.00509)0.924:0.00643)0.880:0.00257)0.935:0.00500)0.000:0.00205,((((AB488363:0.01533,(AM162453:0.00671,(JX504916:0.0,JX504948:0.0):0.01195)0.923:0.00430)0.974:0.00714,(((((KT308494:0.01102,JX079225:0.00055)0.960:0.00447,AY921992:0.01312)0.869:0.00249,((((KT308492:0.00969,EU307085:0.00054)0.913:0.00282,Ga0209798_101313331:0.01438)0.827:0.00232,((AB487041:0.01062,(AB486311:0.00229,(AF482687:0.00656,((AB487489:0.00075,(AB488183:0.00151,(AB488044:0.01581,AB486550:0.00055)0.909:0.00055)0.910:0.00055)0.714:0.00055,AB487136:0.00055)1.000:0.00055)0.513:0.00054)0.739:0.00055)1.000:0.01150,(HE804578:0.03867,((HE804615:0.00219,(HE804452:0.00275,(HE804457:0.0,HE804556:0.0):0.00206)0.499:0.00135)0.811:0.00081,(((AB486854:0.00055,AB487621:0.00055)0.028:0.00054,AB488305:0.00220)0.874:0.00144,AB240264:0.00270)0.982:0.00450)0.192:0.00158)0.890:0.00276)0.986:0.00637)0.738:0.00064,((AY921546:0.00621,KF956778:0.00055)0.915:0.00276,(AB486780:0.00055,KT308495:0.06119)0.904:0.00241)0.962:0.00434)0.307:0.00168)0.812:0.00162,((GU368360:0.03579,((((KT308490:0.01530,JX576002:0.00154)0.988:0.00734,((AF382400:0.00055,((DQ394996:0.03893,AF382397:0.00054)0.800:0.00065,(FJ190062:0.00055,((BAZG01000249:0.00053,((AB795400:0.00055,(KT308491:0.01609,JX575828:0.00055)0.803:0.00168)1.000:0.00068,FJ939131:0.00071)1.000:0.00124)0.874:0.00145,(((EU331407:0.00268,((CP001131.1:0.00055,(((EU331408:0.00132,EU331409:0.00132)0.992:0.00055,((EU331410:0.00066,(EU331405:0.00055,EU331406:0.00132)0.745:0.00055)0.778:0.00055,EU331403:0.00199)0.792:0.00066)0.788:0.00066,EU331412:0.00334)0.777:0.00066)0.809:0.00064,CP001131.2:0.00064)0.419:0.00055)0.941:0.00194,(((CP001359.1:0.00064,((FJ190049:0.00067,(FJ190051:0.00055,(FJ190048:0.00209,FJ190052:0.00094)0.999:0.00051)0.183:0.00055)0.878:0.00293,(((KT308493:0.01442,FJ190055:0.00055)0.913:0.00055,(FJ190053:0.00055,((FJ190059:0.00055,FJ190060:0.00070)0.999:0.00055,FJ190054:0.00070)0.618:0.00055)0.807:0.00067)0.920:0.00055,FJ190057:0.00055)0.968:0.00352)0.947:0.00634)0.402:0.00055,CP001359.2:0.00055)0.437:0.00055,AF382398:0.00067)0.899:0.00055)0.825:0.00054,JX576064:0.00201)0.627:0.00165)0.559:0.00143)0.939:0.00054)0.221:0.00055)0.000:0.00055,(CP000251.1:0.0,CP000251.2:0.0):0.00055)0.881:0.00181)0.943:0.00440,JF309164:0.01219)0.464:0.00217,AB234258:0.01177)0.936:0.00469)0.861:0.00240,(EU335164:0.00771,(EU134508:0.00662,EU881101:0.00087)0.943:0.00384)0.936:0.00335)0.923:0.00312)0.945:0.00455,GQ487917:0.01177)0.247:0.00163)0.849:0.00290,(AB252954:0.02211,Ga0196970_10094843:0.01791)0.916:0.00598)0.788:0.00109,Ga0209073_100318441:0.03547)0.648:0.00830)0.998:0.02316,(((JX505324:0.00951,(AB240240:0.00075,KF956777:0.00409)0.851:0.00341)1.000:0.02213,((((((EF516111:0.00803,(EF018959:0.01382,(EF516300:0.00169,EF516739:0.04233)0.935:0.00406)0.855:0.00197)0.998:0.00918,(Ga0209474_1000042847:0.00275,Ga0209153_10054684:0.00072)0.876:0.00248)0.824:0.00174,Ga0134073_100015815:0.05728)0.753:0.00460,((((((Ga0137364_100650061:0.00761,(((Ga0209472_10018878:0.00189,(Ga0209161_100167122:0.00055,Ga0134071_100777501:0.01021)0.984:0.00379)0.960:0.00055,Ga0209376_10093474:0.00055)0.926:0.00055,Ga0209057_10042083:0.01150)0.738:0.00256)0.335:0.00350,((((JN023369:0.00066,(JN023260:0.00133,JN023105:0.00055)0.740:0.00055)0.998:0.01771,KX753130:0.09506)0.792:0.00338,((Ga0137387_101914911:0.02515,Ga0209157_10234644:0.00312)0.727:0.00144,((EU335298:0.01008,(JX133392:0.00807,Ga0209438_10181234:0.01215)0.926:0.00476)0.920:0.00378,AB487896:0.01691)0.782:0.00078)0.962:0.00446)0.363:0.00053,(Ga0137420_12720272:0.00368,Ga0179593_10300812:0.01368)0.968:0.00525)0.871:0.00382)0.938:0.00354,Ga0209074_100203161:0.02029)0.920:0.00373,Ga0209156_100170344:0.00550)0.939:0.00585,Ga0209058_10231511:0.00133)0.536:0.00473,((Ga0209158_10321781:0.00407,(((Ga0209180_100711553:0.0,Ga0209283_100014417:0.0):0.00472,Ga0209590_1000005421:0.00382)0.480:0.00274,EU134415:0.02209)0.919:0.01070)0.339:0.00373,Ga0209179_10151461:0.00479)0.999:0.01149)0.978:0.00948)0.789:0.00472,(HQ445671:0.00197,HQ445783:0.00134)1.000:0.02064)0.993:0.01217,(((AB488232:0.02043,((HQ622736:0.01155,(Ga0167627_10000997:0.0,Ga0167625_100011613:0.0):0.03358)0.927:0.01648,((HQ674845:0.03430,(AJ518794:0.01216,AJ518797:0.00357)0.986:0.01280)0.319:0.00426,(Ga0105857_10023401:0.01742,(Ga0105855_100128110:0.00570,((Ga0105858_10013306:0.0,Ga0209847_10035514:0.0,Ga0209888_10015315:0.0,Ga0105854_10035245:0.0):0.00055,Ga0209901_10050604:0.00063)0.972:0.00054)0.881:0.00241)0.996:0.01294)0.933:0.00898)0.577:0.00108)0.806:0.00301,Ga0208838_1000211:0.01611)0.412:0.00559,(KC569890:0.03490,((HM269949:0.0,JF027966:0.0):0.03204,((JN023567:0.00055,JN023810:0.00067)1.000:0.04769,(JN643103:0.01493,Ga0167666_10026973:0.00799)0.288:0.00317)0.982:0.01559)0.891:0.01197)0.989:0.01770)0.386:0.00181)0.842:0.00419)0.998:0.02172,((LN560484:0.04255,HQ912771:0.02434)1.000:0.03917,((AB488249:0.02073,JX133259:0.02952)0.967:0.01632,((AB696145:0.02266,(((EF516099:0.01755,((GU731311:0.01066,(GU731334:0.01324,(GU731326:0.00337,(GU731320:0.01116,GU731340:0.00261)0.784:0.00077)0.870:0.00054)0.843:0.00453)0.997:0.01921,FPLS01006514:0.02288)0.686:0.01007)1.000:0.02541,(FQ658736:0.02006,JQ624953:0.01970)0.976:0.01241)0.949:0.01068,JX040357:0.06516)0.952:0.00953)0.832:0.00698,KF494797:0.09662)0.436:0.01052)0.608:0.01080)1.000:0.06119)0.974:0.02076)0.992:0.02047,(((((((((((((JN397983:0.0,JN397996:0.0):0.00883,(EF659420:0.07969,((FPLP01012684:0.00065,(FPLP01005652:0.00055,(FPLP01003574:0.00259,FPLP01009161:0.00194)0.956:0.00055)1.000:0.00055)1.000:0.01302,(HQ640632:0.00406,KF697576:0.02286)0.878:0.00394)0.859:0.00306)0.991:0.01513)0.980:0.01170,((FPLL01003826:0.02187,JN615941:0.04656)0.267:0.01013,(EU134499:0.02487,JN408874:0.02161)0.862:0.00880)0.953:0.01080)0.937:0.00770,(((((((JX271969:0.03628,JN245725:0.03792)0.981:0.01777,(EF590031:0.06802,((FJ516773:0.02596,(FM242273:0.00260,FM242274:0.00342)1.000:0.03865)0.807:0.00645,(((JN430761:0.00102,JN523260:0.00181)1.000:0.02356,(JN534982:0.01227,AB491716:0.01579)0.947:0.01160)0.996:0.01613,(JN434756:0.00055,JN535035:0.00055)1.000:0.03106)0.687:0.00423)0.876:0.01471)0.861:0.01590)0.394:0.00494,(((((EU193070:0.04735,((JN559179:0.01058,(EU369123:0.00083,AY922176:0.00055)0.996:0.01314)0.998:0.01851,(FJ466412:0.01415,((FM872766:0.01498,AB821191:0.05338)0.770:0.00341,((DQ984622:0.01041,((KJ191899:0.00125,HM186179:0.00466)0.998:0.00877,EU881293:0.00476)0.615:0.00280)0.955:0.00500,(LN570787:0.00572,(FPLS01011439:0.00919,(FPLS01013621:0.00315,FPLS01030207:0.00055)0.866:0.00195)0.616:0.00315)0.999:0.01724)0.897:0.00398)0.845:0.00395)1.000:0.01623)0.458:0.00889)0.152:0.00648,(FJ478613:0.02642,(((((LN570779:0.01122,(FPLS01014419:0.01326,(EU134492:0.04621,((AJ318168:0.00326,FPLS01019687:0.00670)0.977:0.00732,((((LN570781:0.04527,JX489978:0.01159)0.733:0.00055,((JN038691:0.00698,(LN570774:0.00078,(LN570776:0.00472,(LN570775:0.00055,(LN570771:0.00055,(LN570770:0.00104,(LN570772:0.00055,LN570773:0.00055)0.813:0.00079)0.202:0.00055)0.557:0.00055)0.476:0.00055)0.803:0.00055)0.802:0.00098)0.994:0.00576,LN570777:0.00130)0.854:0.00139)0.000:0.00054,LN570778:0.00581)1.000:0.01277,KC432358:0.00075)0.971:0.00601)0.624:0.00084)0.772:0.00081)0.135:0.00224)0.897:0.00279,KX753136:0.00832)0.268:0.00358,FPLS01014405:0.01485)0.873:0.00439,(LN570780:0.01750,(JN038942:0.00296,(((KJ561581:0.00273,LN563576:0.00151)0.883:0.00136,JQ408113:0.00153)0.784:0.00065,KC331356:0.00532)0.926:0.00324)0.991:0.01052)0.975:0.00948)0.598:0.00448,(GQ096701:0.00238,GQ096763:0.00476)0.992:0.01362)0.991:0.01570)1.000:0.02229)0.973:0.01116,((KM454223:0.01736,GU145548:0.02146)1.000:0.03874,(JQ287056:0.02095,JX040344:0.02837)0.997:0.01753)0.733:0.01035)0.484:0.00448,(((KC432113:0.02085,(JN482529:0.00624,(JN470921:0.00077,JN484449:0.00227)0.992:0.00991)0.965:0.00775)0.998:0.01272,(HQ845896:0.03176,KP676767:0.03718)0.955:0.00760)0.879:0.00572,((((JF215608:0.00152,(JF215480:0.00152,JF202657:0.00076)0.453:0.00055)0.967:0.00742,(FPLS01051710:0.00119,FPLS01059334:0.00190)0.969:0.01043)1.000:0.01605,((LN565848:0.00228,LN571548:0.00075)0.999:0.01758,((GQ264197:0.00974,(GQ264113:0.00055,(GQ263922:0.00055,(GQ263811:0.00134,GQ263982:0.00203)0.601:0.00055)0.819:0.00055)0.848:0.00135)0.996:0.01080,(KF911310:0.01094,((((LN565840:0.00075,(LN565835:0.00075,(LN565841:0.00076,LN565847:0.00075)0.315:0.00055)0.529:0.00055)0.915:0.00055,(LN565842:0.00055,((LN565837:0.00076,LN565844:0.00151)0.936:0.00055,((LN565836:0.00076,LN565838:0.00076)0.022:0.00055,LN565843:0.00076)0.907:0.00055)0.895:0.00055)0.915:0.00055)0.427:0.00075,(LN565839:0.00055,LN565846:0.00075)0.915:0.00055)0.930:0.00055,(LN565845:0.00055,KF911123:0.00069)0.840:0.00068)0.953:0.00393)0.880:0.00433)0.983:0.01030)0.865:0.00526)0.930:0.00602,((((FPLS01010137:0.00689,FPLS01015372:0.00055)1.000:0.03403,(HM459718:0.02783,((KC358117:0.00055,KF836151:0.00055)1.000:0.01916,(NASX01000021:0.00303,((FPLS01035854:0.00066,FPLS01042674:0.00066)0.999:0.01034,LN570782:0.00128)0.438:0.00364)0.956:0.00675)0.886:0.00495)0.902:0.00965)0.595:0.01000,((FPLS01013763:0.02692,(JX529595:0.04452,((JF344084:0.02956,KJ081617:0.01800)0.572:0.00720,(KF179921:0.03748,KX177835:0.01495)0.148:0.00538)0.970:0.01219)0.810:0.00853)0.932:0.00772,(FPLS01001007:0.00055,FJ716016:0.05932)1.000:0.03161)0.995:0.01952)0.966:0.01247,(FPLS01010284:0.02038,((FPLS01056532:0.00066,(FPLS01036380:0.00198,((FPLL01001643:0.00055,FPLS01009634:0.00133)0.827:0.00065,(FPLL01004583:0.00122,FPLS01035182:0.00053)0.964:0.00055)0.890:0.00131)0.952:0.00264)0.814:0.00064,FPLS01061373:0.00198)0.956:0.00614)0.996:0.01383)1.000:0.01994)0.999:0.02064)0.787:0.00236)0.932:0.00732,((EU491164:0.03682,(((KC358505:0.00585,(LN570769:0.00367,KF911276:0.00580)0.930:0.00409)0.943:0.00687,((LN570768:0.00556,((((FPLS01013898:0.00096,FPLS01047694:0.00055)0.852:0.00075,(FPLS01038672:0.00163,(FPLS01007557:0.00138,(FPLS01002953:0.00086,FPLS01038734:0.00073)0.999:0.00065)0.527:0.00055)0.656:0.00055)0.576:0.00055,(((FPLS01012846:0.00054,FPLS01013198:0.00240)0.810:0.00063,FPLS01029056:0.00162)0.000:0.00055,(((((FPLS01055688:0.00138,FPLS01045184:0.00139)0.911:0.00055,(FPLL01006283:0.00069,FPLL01007553:0.00069)0.321:0.00055)0.845:0.00055,FPLS01040523:0.00055)0.000:0.00055,FPLS01041328:0.00086)0.000:0.00055,(FPLS01061701:0.00159,(FPLS01004749:0.00139,FPLS01035870:0.00055)0.000:0.00055)0.747:0.00055)0.580:0.00055)0.895:0.00055)0.472:0.00054,(((FPLS01014796:0.00290,FPLS01057877:0.00054)0.749:0.00054,FPLS01044454:0.00055)0.671:0.00055,FPLL01006455:0.00139)0.839:0.00054)0.902:0.00224)0.963:0.00495,((LN563575:0.06957,LN563574:0.00276)0.226:0.00265,FPLL01008399:0.02035)0.891:0.00330)0.479:0.00210)1.000:0.02484,((JQ800747:0.00142,JQ800769:0.00070)0.997:0.01995,((KJ817472:0.0,KJ817473:0.0):0.01701,KC432218:0.04430)0.964:0.01529)0.780:0.01213)0.999:0.03010)0.935:0.01039,(FPLS01026615:0.03449,KJ817494:0.02822)0.000:0.00492)0.843:0.00611)0.797:0.00403)0.866:0.00358,(JN484853:0.02861,AB630781:0.04584)0.940:0.00829)0.798:0.00598,(EU134467:0.02828,(FJ004645:0.10915,EU134479:0.03623)0.993:0.03394)1.000:0.03141)0.887:0.00421,((((FPLS01042583:0.00279,(((((((FPLS01010399:0.00055,HQ397578:0.08371)0.765:0.00180,((FPLS01062387:0.00544,((FPLL01000906:0.00097,FPLS01005960:0.00097)0.902:0.00194,FPLS01053321:0.00349)0.638:0.00053)0.584:0.00055,(FPLS01006359:0.00471,(FPLS01037021:0.00161,(FPLS01054568:0.00172,FPLL01008389:0.00324)0.684:0.00055)0.548:0.00055)0.399:0.00055)0.263:0.00055)0.383:0.00054,FPLS01018129:0.00192)0.420:0.00053,(FPLL01004789:0.00274,FPLS01033309:0.00091)0.782:0.00091)0.805:0.00055,FPLS01007866:0.00596)0.872:0.00055,((((((((FPLS01059763:0.00055,FPLS01053048:0.00569)0.361:0.00055,FPLS01002081:0.00055)0.907:0.00055,(((FPLL01001092:0.00131,((((FPLL01004950:0.00262,FPLS01017153:0.00065)0.862:0.00065,(FPLS01010608:0.00328,(((FPLS01004510:0.0,FPLS01012908:0.0,FPLS01029304:0.0):0.00055,((((FPLS01036118:0.00792,(FPLS01057299:0.00065,(((FPLS01038056:0.00131,(((FPLS01008991:0.00065,(FPLS01059836:0.00131,(FPLS01003965:0.00131,(FPLS01037585:0.00131,(FPLS01027918:0.00069,FPLS01010246:0.00131)0.155:0.00055)0.000:0.00055)0.000:0.00055)0.000:0.00055)0.253:0.00055,FPLS01032123:0.00131)0.280:0.00055,FPLS01008377:0.00065)0.536:0.00055)0.000:0.00055,FPLS01050901:0.00131)0.511:0.00055,FPLS01011500:0.00131)0.441:0.00055)0.000:0.00055)0.000:0.00055,FPLS01045652:0.00131)0.509:0.00055,FPLS01055655:0.00065)0.539:0.00055,FPLS01020264:0.00262)0.000:0.00055)0.400:0.00055,FPLS01055930:0.00065)0.000:0.00055)0.495:0.00055)0.456:0.00055,FPLS01023162:0.00130)0.555:0.00055,FPLS01023184:0.00055)0.626:0.00055)0.000:0.00055,(FPLS01002890:0.00239,FPLS01006026:0.00270)0.946:0.00055)0.759:0.00055,(((((FPLS01015306:0.00218,FPLS01045480:0.00071)0.790:0.00071,(FPLS01048103:0.00297,FPLS01037409:0.00055)0.000:0.00055)0.442:0.00055,FPLS01012842:0.00065)0.707:0.00055,(FPLL01000698:0.00118,FPLL01002549:0.00055)0.457:0.00055)0.913:0.00055,((((FPLS01046772:0.00076,FPLS01052518:0.00289)0.966:0.00055,FPLS01052883:0.00131)0.907:0.00055,((((FPLL01006402:0.00055,FPLS01018905:0.00086)0.862:0.00114,FPLS01046874:0.00055)0.228:0.00055,FPLS01009742:0.00067)0.750:0.00055,FPLS01044826:0.00131)0.766:0.00055)0.000:0.00055,((FPLS01006394:0.00074,FPLL01005664:0.00098)0.787:0.00098,FPLS01046793:0.00196)0.955:0.00055)0.928:0.00055)0.000:0.00055)0.472:0.00055)0.000:0.00055,(FPLS01051774:0.00197,FPLS01008824:0.00197)0.960:0.00055)0.775:0.00055,(FPLS01015036:0.00131,(FPLS01014812:0.00196,FPLS01015412:0.00109)0.881:0.00055)0.751:0.00055)0.000:0.00055,(((FPLS01034048:0.00196,FPLS01061706:0.00065)0.918:0.00055,((FPLL01000096:0.00328,(((FPLS01058894:0.00292,FPLS01004379:0.00122)0.490:0.00055,FPLL01001420:0.00054)0.909:0.00055,(FPLL01003184:0.00196,FPLS01041214:0.00196)0.883:0.00055)0.753:0.00055)0.918:0.00055,(FPLS01015224:0.00067,((((FPLS01030269:0.0,FPLS01056306:0.0):0.00055,((FPLL01007602:0.00196,(FPLS01042154:0.00328,((FPLS01039732:0.00055,(FPLS01033142:0.00172,FPLL01007458:0.00287)0.613:0.00055)0.477:0.00053,((FPLS01022983:0.00423,(FPLS01049148:0.00055,FPLS01033352:0.00439)0.817:0.00055)0.172:0.00055,FPLL01000287:0.00291)0.388:0.00054)0.395:0.00055)0.232:0.00055)0.477:0.00055,FPLS01036138:0.00130)0.563:0.00055)0.000:0.00055,FPLS01010566:0.00055)0.636:0.00055,FPLS01037920:0.00131)0.741:0.00055)0.918:0.00055)0.925:0.00055)0.918:0.00055,(FPLS01026195:0.00323,FPLS01013699:0.00055)0.451:0.00055)0.913:0.00055)0.000:0.00055,((((FPLL01005122:0.00196,FPLS01041628:0.00197)0.435:0.00055,((((FPLS01027412:0.00196,(FPLS01027354:0.00065,((FPLS01017008:0.00197,(FPLL01004067:0.00262,(FPLS01032822:0.00394,FPLS01050011:0.00293)0.161:0.00055)0.402:0.00055)0.454:0.00055,(FPLS01027523:0.00065,FPLS01028458:0.00131)0.851:0.00065)0.000:0.00055)0.476:0.00055)0.785:0.00055,(FPLL01001503:0.00196,FPLS01004642:0.00131)0.917:0.00055)0.773:0.00055,FPLS01005239:0.00197)0.913:0.00054,(FPLS01061013:0.00055,FPLS01061957:0.00109)0.415:0.00065)0.913:0.00055)0.903:0.00055,(FPLS01026187:0.0,FPLS01026471:0.0,FPLS01051383:0.0):0.00055)0.000:0.00055,((FPLS01007627:0.00100,(FPLL01001505:0.00365,(FPLS01021837:0.00154,(FPLS01017303:0.00705,FPLS01014198:0.00228)0.000:0.00121)0.349:0.00051)0.025:0.00050)0.846:0.00099,FPLS01041530:0.00131)0.927:0.00055)0.000:0.00055)0.882:0.00055,((((FPLS01051697:0.00177,(FPLS01058773:0.00212,FPLS01045964:0.00362)0.224:0.00055)0.169:0.00055,(FPLL01002850:0.00055,FPLS01019350:0.00171)0.950:0.00257)0.291:0.00055,FPLS01039169:0.00090)0.970:0.00055,((FPLS01026894:0.00119,FPLS01038549:0.00052)0.662:0.00081,(FPLS01006365:0.00054,FPLS01031421:0.00225)0.672:0.00073)0.435:0.00093)0.770:0.00055)0.222:0.00055)0.990:0.00399,((((((AB672186:0.00376,((FPLL01007686:0.00169,(FPLS01025207:0.00097,FPLS01016239:0.00053)0.984:0.00180)0.974:0.00492,(LN570785:0.01065,(((EU134428:0.00479,(JQ427844:0.0,JQ427951:0.0):0.00337)0.933:0.00326,(JQ427871:0.00271,KC357963:0.00471)0.995:0.00692)0.858:0.00157,AJ532713:0.00054)0.855:0.00295)0.871:0.00271)0.930:0.00379)0.473:0.00054,((((JQ425957:0.0,JQ425962:0.0):0.00067,JQ428026:0.00055)0.910:0.00053,(GQ111138:0.00469,(((((FPLS01009135:0.00065,FPLL01004312:0.00065)0.875:0.00055,((FPLS01013431:0.00065,FPLS01032600:0.00131)0.449:0.00055,(FPLS01043305:0.00181,(((FPLS01008609:0.00066,FPLS01012094:0.00085)0.000:0.00092,FPLS01055236:0.00172)0.585:0.00055,(FPLS01007590:0.00289,(FPLL01007803:0.00281,FPLS01055464:0.00083)0.987:0.00055)0.362:0.00055)0.971:0.00055)0.855:0.00055)0.000:0.00055)0.000:0.00055,FPLS01019875:0.00055)0.000:0.00055,(FPLS01049621:0.00131,((((FPLS01027296:0.00055,FPLS01046866:0.00065)0.716:0.00055,FPLS01033954:0.00328)0.830:0.00055,(FPLL01007833:0.00197,(FPLS01030492:0.00197,FPLS01005310:0.00066)0.741:0.00055)0.553:0.00055)0.508:0.00055,(FPLS01003254:0.00154,FPLS01006888:0.00148)1.000:0.00078)0.388:0.00055)0.692:0.00055)0.895:0.00054,((((((FPLS01003356:0.00097,(FPLS01058348:0.00236,FPLL01000876:0.00467)0.788:0.00116)0.008:0.00055,FPLS01017031:0.00184)0.964:0.00055,((FPLS01040281:0.00244,FPLS01001925:0.00181)0.868:0.00055,FPLL01007558:0.00328)0.937:0.00055)0.894:0.00055,(((((FPLS01006241:0.00263,FPLS01039382:0.00065)0.883:0.00055,(((FPLS01057598:0.00055,(FPLS01047782:0.00150,FPLS01011474:0.00147)0.567:0.00055)0.000:0.00055,FPLS01008322:0.00066)0.906:0.00055,(((((((FPLS01004592:0.00150,(FPLS01061450:0.00222,(FPLS01010192:0.00218,(FPLS01043568:0.00055,(FPLL01003051:0.00141,FPLS01022034:0.00739)0.772:0.00664)0.901:0.00665)0.254:0.00054)0.246:0.00055)0.472:0.00055,FPLL01004973:0.00055)0.165:0.00055,FPLS01034747:0.00213)0.789:0.00055,FPLS01028449:0.00055)0.921:0.00055,FPLS01013720:0.00065)0.937:0.00055,((FPLL01003162:0.00065,FPLS01049990:0.00065)0.789:0.00065,FPLL01004342:0.00394)0.871:0.00055)0.000:0.00055,(FPLL01000536:0.00194,FPLS01031613:0.00051)0.918:0.00055)0.000:0.00055)0.000:0.00055)0.053:0.00055,((FPLS01054324:0.00145,FPLS01048082:0.00065)0.820:0.00065,(FPLS01059237:0.00065,FPLS01059140:0.00262)0.229:0.00055)0.000:0.00055)0.000:0.00055,(((FPLS01016621:0.01137,(FPLS01026904:0.00155,FPLS01029253:0.00230)0.191:0.00072)1.000:0.00146,(FPLL01005470:0.00218,FPLS01006022:0.00298)0.324:0.00055)0.247:0.00055,FPLL01005921:0.00329)0.941:0.00055)0.688:0.00055,((((FPLS01013692:0.0,FPLS01021751:0.0,FPLS01052972:0.0,FPLS01054134:0.0,FPLS01058918:0.0):0.00055,(FPLS01013895:0.00131,FPLS01005142:0.00131)0.967:0.00055)0.136:0.00055,(FPLS01032625:0.00131,FPLS01022439:0.00131)0.923:0.00055)0.233:0.00055,(FPLS01007082:0.00131,FPLS01018328:0.00394)0.963:0.00055)0.690:0.00055)0.791:0.00055)0.908:0.00055,((FPLS01033111:0.00186,(FPLL01007071:0.00131,(FPLS01049525:0.00055,(FPLL01003633:0.00394,FPLS01024637:0.00131)0.780:0.00055)0.918:0.00055)0.853:0.00055)0.214:0.00055,FPLL01008006:0.00197)0.765:0.00055)0.902:0.00132,((((FPLS01031624:0.00366,(FPLS01013562:0.00068,(FPLS01035549:0.00130,(FPLS01028317:0.00251,FPLS01054158:0.00394)0.882:0.00055)0.770:0.00055)0.456:0.00055)0.792:0.00055,((((FPLS01049490:0.00055,FPLS01015537:0.00055)0.000:0.00055,(FPLS01000807:0.00065,(FPLL01008055:0.00239,FPLS01017870:0.00194)0.970:0.00055)0.616:0.00055)0.889:0.00055,FPLL01007905:0.00196)0.780:0.00055,FPLS01036791:0.00131)0.918:0.00055)0.729:0.00055,FPLS01057974:0.00068)0.784:0.00055,((((FPLS01032704:0.00169,FPLS01038776:0.00097)0.757:0.00055,(FPLS01044389:0.00219,FPLS01055814:0.00096)0.410:0.00055)0.940:0.00055,(FPLS01016595:0.00173,(FPLS01045539:0.00352,(FPLS01022920:0.00148,(FPLS01013252:0.00223,FPLS01014964:0.00085)0.054:0.00055)0.737:0.00054)0.263:0.00065)0.849:0.00055)0.829:0.00055,(((((FPLS01045280:0.00196,(FPLS01047862:0.00055,FPLL01002637:0.00226)0.746:0.00055)0.861:0.00055,(((((FPLS01032010:0.00193,FPLS01034824:0.00098)0.829:0.00098,(FPLS01052329:0.00096,(FPLS01057370:0.00131,(FPLS01007038:0.00055,FPLL01001077:0.00131)0.756:0.00055)0.526:0.00055)0.747:0.00055)0.882:0.00055,(FPLS01007127:0.00065,FPLL01007566:0.00328)1.000:0.00055)0.659:0.00055,(FPLS01024881:0.00598,((((FPLS01011131:0.00055,((FPLS01000444:0.00160,FPLS01031172:0.00368)0.190:0.00055,FPLS01018349:0.00146)0.044:0.00055)0.495:0.00055,FPLS01016484:0.00055)0.574:0.00055,(FPLS01052754:0.00282,FPLS01049983:0.00055)0.000:0.00055)0.011:0.00055,FPLS01027605:0.00136)0.863:0.00055)0.617:0.00055)0.025:0.00055,(FPLS01036803:0.00131,FPLL01003386:0.00131)0.965:0.00055)0.120:0.00055)0.000:0.00055,((FPLS01048646:0.00196,FPLS01005903:0.00065)0.890:0.00055,(FPLL01006122:0.00065,(FPLS01038756:0.00250,FPLL01001224:0.00136)0.858:0.00055)0.919:0.00055)0.000:0.00055)0.000:0.00055,(((FPLL01000195:0.00109,FPLL01001789:0.00203)0.873:0.00055,FPLS01016837:0.00196)0.781:0.00055,(FPLL01000062:0.00394,FPLS01044417:0.00109)0.882:0.00055)0.730:0.00055)0.000:0.00055,(((FPLS01037522:0.00065,((FPLS01008424:0.00065,FPLS01020313:0.00065)0.941:0.00055,FPLS01005668:0.00055)0.000:0.00055)0.000:0.00055,(FPLS01000471:0.0,FPLS01007796:0.0,FPLS01021078:0.0):0.00055)0.000:0.00055,(FPLS01000724:0.00055,((FPLS01019411:0.00131,FPLL01007013:0.00065)0.908:0.00055,(FPLS01056361:0.00197,FPLS01053567:0.00065)0.825:0.00055)0.000:0.00055)0.000:0.00055)0.000:0.00055)0.749:0.00055)0.860:0.00055)0.827:0.00065)0.982:0.00457)0.982:0.00481)0.902:0.00272)0.970:0.00494,(FPLL01008243:0.00460,FPLS01039056:0.00422)0.962:0.00492)0.441:0.00153)0.675:0.00220,(EU665110:0.00349,FJ889275:0.00055)0.947:0.00341)0.834:0.00154,(((FPLS01025019:0.00276,((FPLL01002877:0.00182,FPLS01019533:0.00055)0.804:0.00091,(FPLS01011218:0.00328,(((FPLS01022777:0.0,FPLS01062035:0.0):0.00055,((FPLS01027088:0.00131,FPLS01055921:0.00065)0.640:0.00055,(((FPLS01000318:0.00148,((FPLS01016297:0.00055,(FPLS01043692:0.00196,FPLS01037145:0.00262)0.741:0.00055)0.766:0.00055,FPLS01029022:0.00367)0.915:0.00055)0.918:0.00055,((FPLS01011234:0.00065,(FPLS01001014:0.00065,((FPLS01057693:0.00196,FPLS01005228:0.00131)0.420:0.00055,FPLS01002520:0.00131)0.479:0.00055)0.000:0.00055)0.282:0.00055,FPLL01002847:0.00065)0.567:0.00055)0.000:0.00055,FPLS01042105:0.00065)0.609:0.00055)0.024:0.00055)0.435:0.00055,FPLS01000274:0.00328)0.327:0.00055)0.432:0.00055)0.275:0.00054)0.492:0.00055,FPLS01016226:0.00263)0.906:0.00196,FPLS01033388:0.00532)0.980:0.00439)0.913:0.00220,((FPLS01023354:0.00181,((((FPLS01039837:0.00197,FPLS01057318:0.00131)0.948:0.00055,(FPLS01010549:0.00065,FPLS01050392:0.00262)0.940:0.00055)0.624:0.00055,(((FPLS01024728:0.00131,FPLS01052768:0.00131)0.932:0.00055,(FPLS01025376:0.00196,FPLS01021857:0.00131)0.960:0.00055)0.958:0.00055,((FPLS01012415:0.00109,(FPLS01055277:0.00226,FPLS01030649:0.00118)0.595:0.00055)0.873:0.00055,FPLS01052862:0.00065)0.922:0.00055)0.000:0.00055)0.922:0.00055,(FPLS01002813:0.00251,FPLS01010723:0.00109)0.591:0.00055)0.489:0.00054)0.954:0.00365,((FPLS01054377:0.00289,FPLS01055879:0.00352)0.952:0.00055,FPLS01050130:0.00065)0.857:0.00053)0.748:0.00131)0.884:0.00136,(FPLL01007262:0.00197,(((JF185760:0.01991,(FQ659429:0.00344,(JX001221:0.00055,JX001226:0.00055)0.956:0.03468)0.860:0.00297)0.609:0.00054,(FPLL01003650:0.00130,FPLS01025467:0.00055)0.868:0.00109)0.864:0.00054,(FPLL01005350:0.00055,(FPLL01000527:0.00262,FPLS01061444:0.00130)0.910:0.00055)0.931:0.00055)0.745:0.00055)0.898:0.00133)0.762:0.00064)0.749:0.00094)1.000:0.02311,((((FPLL01004010:0.00055,(FPLL01002115:0.00724,FPLS01028074:0.00065)1.000:0.00054)0.956:0.00055,((((HM269972:0.00381,(FPLL01002475:0.00130,FPLS01016698:0.00131)0.869:0.00055)0.901:0.00105,(((FPLS01032915:0.00278,(FPLS01016302:0.00065,FPLS01022803:0.00594)0.993:0.00459)0.881:0.00055,(FPLL01000530:0.00065,FPLL01000464:0.00130)0.792:0.00055)0.827:0.00055,(HM274289:0.00151,((HM278065:0.0,JF048720:0.0):0.00227,(FPLS01038028:0.00227,(FPLS01018144:0.00067,(FPLS01004320:0.00079,FPLS01046226:0.00338)0.378:0.00055)0.468:0.00055)0.443:0.00055)0.444:0.00055)0.918:0.00055)0.924:0.00196)0.869:0.00055,((FPLS01037685:0.00131,(FPLS01045114:0.00131,FPLS01056822:0.00055)0.242:0.00055)0.815:0.00065,FPLS01025493:0.00196)0.648:0.00055)0.897:0.00054,(FPLS01042051:0.00318,(((((FPLS01030204:0.00130,FPLS01031220:0.00065)0.828:0.00055,((FPLS01050575:0.00065,(FPLS01053710:0.00055,(FPLS01040832:0.00055,(FPLS01038808:0.00815,FPLS01056434:0.00155)0.917:0.00054)0.491:0.00053)0.999:0.00054)0.985:0.00055,FPLS01014560:0.00055)0.000:0.00055)0.870:0.00055,FPLS01006243:0.00055)0.993:0.00114,FPLS01028351:0.00192)1.000:0.00067,KY190393:0.00344)0.886:0.00054)0.415:0.00099)0.957:0.00247)0.439:0.00234,(((FPLL01006115:0.00130,FPLS01043399:0.00055)1.000:0.00094,FPLS01043700:0.00096)0.991:0.00193,((FPLS01043859:0.00193,EF515888:0.02272)0.903:0.00267,(FPLS01007940:0.00080,FPLS01045787:0.00288)0.906:0.00215)0.922:0.00321)0.759:0.00480)1.000:0.02539,((EU134443:0.01191,(AM936268:0.00076,AM936555:0.00076)0.872:0.00325)1.000:0.02109,((((KJ540794:0.01046,(JQ769572:0.00066,JQ769676:0.00055)0.998:0.01014)0.646:0.00242,(FPLS01059073:0.01463,GQ093828:0.01539)0.458:0.00305)0.833:0.00214,((FPLL01007565:0.00488,FPLS01038441:0.00782)0.965:0.00601,(JQ798408:0.02403,LN570786:0.01694)0.804:0.00364)0.973:0.00642)0.914:0.00343,((LN570783:0.00151,LN570784:0.00075)1.000:0.03070,((((FPLS01010254:0.00509,((FPLS01011321:0.00130,(FPLS01010731:0.00055,FPLS01018892:0.00181)0.839:0.00051)1.000:0.00714,(FPLL01000155:0.00136,FPLS01045975:0.00262)0.978:0.00344)0.861:0.00137)0.480:0.00179,(JX080238:0.00419,(FJ479415:0.00318,EU134472:0.02711)1.000:0.01143)0.932:0.00522)0.998:0.01505,((JQ825023:0.00283,(KP745047:0.02329,(EU134448:0.01205,(FPLS01031079:0.00825,JQ798407:0.00802)0.997:0.01025)0.732:0.00317)0.961:0.00636)0.757:0.00098,(JN409271:0.00520,KC331328:0.00236)0.932:0.00270)0.956:0.00655)0.990:0.01164,(JN178921:0.01286,(KC331580:0.04570,(JQ426594:0.00501,(JF319230:0.00311,(JF210978:0.00266,(GQ263979:0.00055,GQ264089:0.00055)0.953:0.00340)0.204:0.00071)0.903:0.00230)0.697:0.00156)0.867:0.00250)1.000:0.01868)0.980:0.01250)0.823:0.00370)0.989:0.00990)0.103:0.00419)0.147:0.00379)0.877:0.00364,(JQ427470:0.02407,(JQ426633:0.00189,(EU134470:0.00691,LN572844:0.00591)0.889:0.00469)0.998:0.01751)0.981:0.01095)0.913:0.00812,EF126277:0.02924)0.972:0.01136)0.893:0.00440,((((FQ659469:0.00857,FN824881:0.00570)0.137:0.00218,HQ178696:0.08160)0.940:0.00686,(KC432060:0.01027,(FQ659680:0.01051,KR110091:0.01275)0.896:0.00540)0.841:0.00556)0.939:0.00877,(AJ534630:0.01238,(FQ659384:0.00833,(AF523971:0.00747,GQ402815:0.00674)0.985:0.00996)0.976:0.00926)0.995:0.01489)1.000:0.02384)0.994:0.01402)0.999:0.02470,((((((((((((GQ264498:0.01182,(EU589312:0.02952,DQ676313:0.02381)0.176:0.00493)1.000:0.02271,(KC820860:0.08102,((EF018443:0.08943,(FJ624902:0.00157,GQ402564:0.00608)0.834:0.00227)0.967:0.00624,GU127823:0.00648)0.986:0.01904)0.381:0.00752)0.749:0.00864,(DQ906906:0.00055,JN178503:0.02525)1.000:0.02565)0.995:0.01298,(((JF135705:0.02713,(((JN023997:0.00065,JN024082:0.00066)0.999:0.01334,(JN023824:0.00190,KY992760:0.01973)0.943:0.00863)0.998:0.01385,(KP054231:0.01080,FPLL01003942:0.01338)1.000:0.01956)0.987:0.01036)0.162:0.00427,((((GQ402767:0.00342,KY992761:0.00358)0.990:0.00930,((((JX505172:0.0,JX505240:0.0):0.00177,KF912991:0.00949)0.992:0.01110,(EU445217:0.01291,((JN540279:0.00483,HG529081:0.02824)0.803:0.00461,(FJ466153:0.00220,FJ466202:0.00065)1.000:0.01284)0.937:0.00398)0.650:0.00343)0.354:0.00323,CZKU01000018:0.02237)0.827:0.00424)0.677:0.00603,FJ624903:0.00821)1.000:0.02773,(EU193067:0.03559,(HG529102:0.01103,HM113065:0.00774)0.974:0.01015)0.493:0.01120)0.939:0.00997)0.949:0.00562,((((DQ451480:0.01119,FJ625305:0.01219)1.000:0.02103,(EU669621:0.01775,(EF516043:0.00135,EF516279:0.00055)0.960:0.00689)0.787:0.00625)0.470:0.00524,((JQ798486:0.01352,JN656747:0.01673)0.869:0.00519,(EF516312:0.03498,HG529168:0.02605)0.855:0.01589)0.823:0.00194)0.775:0.00192,((AB246772:0.00308,(KC002396:0.00169,(JX095814:0.00337,(JX095772:0.00055,JX095839:0.00055)0.774:0.00152)0.762:0.00147)0.965:0.00055)0.997:0.01883,DQ640714:0.09900)0.182:0.00918)0.812:0.00199)0.921:0.00431)0.909:0.00328,(HQ609712:0.01449,(HQ111161:0.01329,((AB286604:0.00055,(KT182547:0.00135,(GQ480123:0.00129,KF697598:0.00055)0.421:0.00055)0.173:0.00055)0.959:0.00055,(JX272024:0.00337,KT182576:0.00066)0.750:0.00064)0.966:0.00547)0.889:0.00613)1.000:0.02750)0.811:0.00146,((JF118100:0.01724,((FJ479126:0.03475,(HM438448:0.00401,(KX753142:0.00159,HM327903:0.00055)0.825:0.00370)1.000:0.01762)0.854:0.00450,(HG970676:0.03946,(HM317833:0.0,JF032523:0.0):0.03253)0.177:0.00567)0.528:0.00650)0.974:0.01096,(((AY662017:0.03260,EU134556:0.05371)0.281:0.00581,FPLS01048880:0.01708)0.856:0.00362,(EF516611:0.03070,((JQ278932:0.0,JQ278962:0.0):0.03792,(AF503916:0.00053,CP016908:0.00055)1.000:0.05757)0.945:0.00876)0.841:0.00312)0.495:0.00218)0.938:0.00715)0.975:0.01114,(((((JQ919705:0.00226,(FM872981:0.00471,LC076726:0.00555)0.818:0.00065)1.000:0.01576,(((((((FPLS01007822:0.00196,FPLS01018625:0.01065)0.956:0.00438,(FPLS01002801:0.00773,(HM270638:0.0,JF028632:0.0):0.00963)0.922:0.00397)0.955:0.00431,(FPLL01004632:0.00652,((FPLS01013338:0.00181,FPLS01031229:0.00318)0.880:0.00055,FPLS01000706:0.00192)0.932:0.00305)0.877:0.00455)0.411:0.00319,HQ118346:0.00488)0.999:0.01457,((HM315996:0.00832,(FPLS01021539:0.03914,(FPLS01050176:0.00450,(((FPLS01043981:0.00179,FPLS01059283:0.00346)0.698:0.00055,(FPLS01060521:0.00055,(FPLL01008116:0.00065,FPLS01057813:0.00065)0.828:0.00065)0.743:0.00055)0.539:0.00055,FPLS01000896:0.00325)0.879:0.00054)0.865:0.00184)0.963:0.00619)0.894:0.00353,(((JX133604:0.00622,LN565849:0.02196)0.980:0.00780,(AB696158:0.00864,((((EU385672:0.00232,FPLS01036722:0.00367)0.768:0.00194,(FPLS01015789:0.00195,FPLS01040048:0.00195)0.990:0.00055)0.963:0.00052,FPLS01058266:0.00167)0.958:0.00504,(GU731283:0.00298,(JF719608:0.00864,JN087925:0.01426)0.855:0.00142)0.869:0.00125)0.977:0.00371)0.865:0.00128)0.877:0.00137,((((((((((((JX133427:0.00653,(((KF697483:0.00873,(AY921889:0.00165,HQ721164:0.01545)0.372:0.00176)0.926:0.00348,JX489913:0.00458)0.884:0.00239,EF516751:0.00628)0.944:0.00477)0.940:0.00495,(JQ861322:0.00864,GQ249356:0.01902)0.994:0.01099)0.048:0.00080,FM253633:0.01595)0.776:0.00130,((AB672198:0.01419,AY395395:0.01001)0.768:0.00359,GQ097382:0.00932)0.774:0.00199)0.847:0.00145,(JF208112:0.00458,KC172272:0.00601)0.762:0.00094)0.895:0.00386,(AB672140:0.00071,((HQ343223:0.00528,KC775444:0.01117)0.931:0.00395,JF167585:0.01628)0.980:0.00565)0.965:0.00375)0.834:0.00112,((EU134488:0.02673,KJ782744:0.01594)0.984:0.02018,(JF319212:0.00206,JN038718:0.00467)0.951:0.00340)0.870:0.00140)0.991:0.00649,(KF697595:0.00850,AB486360:0.00549)0.865:0.00154)0.869:0.00163,(EU134355:0.00149,(FPLS01056348:0.00156,(FPLS01011198:0.00488,(FPLS01002541:0.00593,(FPLS01054860:0.00343,FPLL01005215:0.00827)0.864:0.00185)0.968:0.00327)0.073:0.00055)0.992:0.00591)0.993:0.00596)0.949:0.00270,(FPLS01029414:0.00066,(FPLS01006277:0.00189,FPLS01061423:0.00405)0.830:0.00088)0.998:0.00774)0.819:0.00094,FPLS01005811:0.00891)0.948:0.00273,(LN568821:0.00055,LN568822:0.00055)0.912:0.00251)0.661:0.00053)0.906:0.00275)0.909:0.00269)0.755:0.00068,((FPLS01059120:0.00126,(FPLL01005801:0.00073,FPLS01041151:0.00055)0.843:0.00186)0.908:0.00443,(FPLS01044050:0.00996,((FPLS01031373:0.00195,FPLS01039999:0.00261)0.981:0.00398,((((((FPLS01050396:0.00293,((FPLS01039545:0.00194,(FPLS01048211:0.00214,FPLS01042471:0.00248)0.858:0.00051)0.815:0.00068,FPLL01003625:0.00395)0.454:0.00459)0.454:0.00055,FPLS01022047:0.00301)0.061:0.00055,FPLS01040841:0.00295)0.938:0.00055,((FPLL01001104:0.00195,FPLS01007238:0.00065)0.884:0.00106,(FPLS01005213:0.00074,(FPLS01038810:0.00055,FPLS01034649:0.00212)0.661:0.00053)0.945:0.00055)0.875:0.00104)0.872:0.00055,FPLS01016288:0.00065)0.441:0.00055,(FPLS01010514:0.00320,(FPLS01011352:0.00065,FPLS01002929:0.00194)0.939:0.00055)0.939:0.00055)0.879:0.00127)0.990:0.00713)0.702:0.00495)0.924:0.00328)0.941:0.00436,(EF516830:0.02011,((AY922068:0.00454,((FPLS01005802:0.00148,((FPLL01008168:0.00198,FPLS01058252:0.00103)0.854:0.00384,(FPLS01057620:0.00055,FPLL01008092:0.00223)0.867:0.00147)0.853:0.00382)1.000:0.00055,(((FPLL01004957:0.00390,FPLS01056301:0.00129)0.939:0.00054,(FPLS01044104:0.00129,FPLS01039034:0.00259)0.939:0.00055)0.939:0.00055,((AB486765:0.00404,(((HM262998:0.00075,JX505349:0.00273)0.816:0.00068,((KY190476:0.02139,(JX505260:0.00137,(KY190581:0.00055,AB630491:0.00135)0.953:0.00274)0.955:0.00452)0.014:0.00232,JX505292:0.00465)0.783:0.00151)0.935:0.00208,(HM069082:0.01736,JN023422:0.00068)0.879:0.00190)0.657:0.00055)0.906:0.00305,LN870729:0.00394)0.906:0.00175)0.929:0.00054)0.892:0.00291)0.875:0.00416,(FPLS01019504:0.00208,(FPLS01049884:0.00263,FPLS01053356:0.00197)0.994:0.00667)0.980:0.00817)0.474:0.00488)0.998:0.01426)0.870:0.00861)0.993:0.01030,(JQ426144:0.01813,((CP012333.1:0.0,CP012333.2:0.0,CP012333.3:0.0):0.00054,CP012333.4:0.00106)0.996:0.01071)0.964:0.00730)0.746:0.00896,(((AB991310:0.0,AB991331:0.0,AB991336:0.0,AB991354:0.0,AB991390:0.0,AB991391:0.0):0.00055,AB991320:0.00068)1.000:0.09784,(KF557640:0.00800,KM410555:0.01448)1.000:0.03288)0.993:0.02258)0.859:0.00351,(FJ546395:0.00083,(KF956447:0.00068,KF956460:0.00055)0.967:0.00054)1.000:0.03692)0.575:0.00468)0.889:0.00734,((FPLP01006430:0.01187,(AB672231:0.02181,FPLP01001197:0.10778)1.000:0.03798)0.861:0.00866,(EU134577:0.03008,HM450026:0.06279)0.639:0.00822)0.471:0.00697)1.000:0.03737,((FPLS01006067:0.04794,(DQ676303:0.07112,((FPLS01001412:0.02729,(KJ783121:0.01036,(FPLP01005048:0.01023,JN679179:0.00663)0.977:0.00826)0.999:0.02346)0.195:0.00851,(JQ769799:0.04440,(((KF037634:0.00198,(((JF136894:0.00305,(JF129466:0.00227,JF137027:0.00227)0.898:0.00151)1.000:0.02097,(JF144199:0.00055,JF144250:0.00227)0.909:0.00339)0.985:0.00968,KF037559:0.02908)0.688:0.00702)0.554:0.00400,JF239009:0.00960)1.000:0.03719,((HQ609664:0.01087,(FPLP01002265:0.00297,FPLP01003146:0.00507)0.986:0.00797)0.997:0.01669,(FPLP01007401:0.02487,((FPLS01036042:0.00055,(FPLS01000240:0.00659,FPLS01032533:0.00055)0.770:0.00055)0.987:0.00951,(CU466770:0.00145,CU466775:0.00349)0.993:0.01280)0.977:0.01232)0.417:0.00862)0.750:0.00635)0.979:0.01575)0.997:0.02316)0.251:0.00426)0.831:0.00686)0.954:0.01374,(KU923380:0.02633,(GQ116311:0.00055,GQ116361:0.00227)0.986:0.01052)0.997:0.01960)0.997:0.02264)0.780:0.00813,((((((AJ532714:0.00953,EF516177:0.00055)0.915:0.00240,(DQ017932:0.01350,JF237465:0.01679)0.920:0.00594)0.957:0.00532,(((EF020217:0.04929,EU135405:0.10786)0.995:0.03580,EF516117:0.00833)0.507:0.00723,((JN003121:0.00251,(KJ410575:0.00055,KT285547:0.00370)0.995:0.01162)0.957:0.01212,((JN023970:0.00137,(EU202850:0.00055,EU440671:0.00202)1.000:0.00969)0.973:0.00434,((EU134359:0.00426,(FJ478708:0.00134,EU134493:0.05084)0.784:0.00092)0.932:0.00475,(KC358103:0.00055,KF836176:0.00054)0.991:0.00982)0.975:0.00591)0.713:0.00102)0.823:0.00292)0.832:0.00296)0.214:0.00055,FPLS01041619:0.00627)1.000:0.02526,(LN565834:0.00847,(JX079242:0.00493,KF911221:0.00940)0.799:0.00560)1.000:0.02452)1.000:0.02079,((JQ727654:0.03348,((FPLP01002670:0.04352,(EU193073:0.01721,(GQ093820:0.00626,((AB245340:0.00377,((JQ794638:0.02064,JN038988:0.00080)0.573:0.00208,EU431675:0.01549)0.948:0.00515)0.428:0.00207,FJ479058:0.03771)0.951:0.00969)0.985:0.01113)0.956:0.00965)0.290:0.00616,(EF516185:0.02114,KJ192027:0.03845)0.890:0.00879)0.769:0.00910)0.766:0.00638,(EU881089:0.11072,(AB486864:0.00781,EU134438:0.07357)0.998:0.03610)0.137:0.00961)1.000:0.04173)0.083:0.00603)0.802:0.00421,((((GU208402:0.03702,(LC168888:0.00141,AM490753:0.01619)1.000:0.02093)0.787:0.00810,((((JN466467:0.01062,(JN510266:0.01143,(((JN459492:0.00135,((JN514812:0.00070,(JN490285:0.00055,(JN464839:0.00674,(JN450726:0.00144,(JN482385:0.00072,((JN535511:0.00055,(((JN442486:0.00071,JN454547:0.00346)0.818:0.00113,JN450144:0.00072)0.480:0.00050,JN442821:0.00150)0.504:0.00104)0.102:0.00073,(JN461864:0.00071,(((JN456170:0.00138,(((JN452478:0.00227,(JN454531:0.00278,JN450876:0.00522)0.169:0.00054)0.058:0.00054,JN535478:0.00635)0.282:0.00055,JN448138:0.00069)0.999:0.00055)0.757:0.00055,JN462773:0.00072)0.000:0.00051,JN438516:0.00142)0.474:0.00054)0.123:0.00054)0.110:0.00054)0.000:0.00054)0.433:0.00053)0.469:0.00052)0.240:0.00055)0.979:0.00664,(JN464807:0.00345,JN448377:0.00377)0.764:0.00082)1.000:0.00055)0.992:0.00055,JN447696:0.00134)0.415:0.00055,JN450964:0.00136)0.798:0.00071)0.753:0.00116)1.000:0.01953,(JQ216742:0.02515,JX391350:0.02209)0.913:0.00571)0.486:0.00108,((GQ181606:0.00222,(FJ462128:0.00067,KJ476591:0.00055)0.186:0.00055)1.000:0.01206,((FPLM01000898:0.00194,(FPLM01008451:0.00546,FPLM01005576:0.00252)0.039:0.00054)1.000:0.02301,(HE681396:0.01734,JN713295:0.02343)1.000:0.02476)0.935:0.00530)0.933:0.00553)0.989:0.01298,AM490749:0.05881)0.566:0.00783)0.185:0.00233,((KT257764:0.05474,KP728192:0.02088)0.736:0.00760,((CU921644:0.08916,CU923736:0.00739)0.953:0.00841,GQ182619:0.01258)1.000:0.02710)0.877:0.00751)0.554:0.01569,FN563324:0.09348)1.000:0.03166)0.929:0.00935,(((FPLS01026279:0.02848,((HQ385545:0.00504,KJ808092:0.03709)0.999:0.03068,KR560011:0.02353)0.831:0.01057)0.983:0.01228,((HG917763:0.00404,EU234196:0.00164)1.000:0.02935,(((((FJ660554:0.03131,(EU881327:0.00803,(LN570764:0.00075,LN570765:0.00055)0.983:0.01009)1.000:0.01904)0.916:0.00799,(((KY190673:0.00459,AB630493:0.00055)0.981:0.00906,(FPLP01001848:0.00473,((FPLS01022481:0.00301,(FPLS01056718:0.00290,FPLL01007981:0.00172)0.962:0.00459)0.638:0.00176,(JF703517:0.00160,(KC432062:0.00055,(JF703583:0.00187,KC432089:0.00227)0.048:0.00055)0.508:0.00054)0.963:0.00922)0.362:0.00111)0.998:0.01312)0.913:0.00686,(((JQ428045:0.00375,(JN178620:0.02156,(JF159230:0.00076,FJ444704:0.00309)0.829:0.00173)0.847:0.00478)0.995:0.00941,(JQ427739:0.00214,KF712744:0.00696)0.985:0.00665)0.874:0.00260,((KC331546:0.01595,(FPLP01003284:0.00353,(JN391699:0.00203,JN391678:0.05655)0.929:0.00532)0.516:0.00395)0.904:0.00476,((JQ278802:0.00806,KC189711:0.00443)1.000:0.01842,FJ901856:0.01679)0.706:0.00649)0.979:0.00929)0.795:0.00205)0.819:0.00956)0.586:0.00368,((KJ540793:0.00353,(JN408930:0.00522,LN570766:0.01140)0.981:0.01070)0.736:0.01021,(FQ658700:0.01034,((FPLL01007259:0.00231,KC775429:0.00557)0.890:0.00179,((FPLS01015170:0.00291,(FPLS01040268:0.00721,FPLS01004915:0.00255)0.960:0.00423)0.611:0.00196,(LN570767:0.00148,LN571547:0.00306)0.998:0.00893)0.734:0.00157)0.995:0.01185)0.959:0.01382)1.000:0.03696)0.912:0.00641,((JN038651:0.01081,(JQ408038:0.00358,(DQ088736:0.00277,(JX431963:0.00338,JX432001:0.01051)0.976:0.00653)0.982:0.00897)0.989:0.01236)0.979:0.01073,(JF176263:0.00055,JF176462:0.00151)1.000:0.05332)0.913:0.00837)0.860:0.00576,(EU134489:0.03108,AB246771:0.01296)0.020:0.00868)0.706:0.00557)0.695:0.00629)0.998:0.01634,((((FPLS01008889:0.01765,EF018417:0.02359)0.965:0.00846,(((HM332331:0.0,JF087087:0.0):0.01976,((CP016211.1:0.00055,(CP016211.3:0.00064,(CP016211.2:0.0,CP016211.4:0.0):0.00055)0.848:0.00061)1.000:0.02221,((FPLS01005214:0.01072,(EU104167:0.00483,FPLP01006742:0.00197)0.983:0.00583)0.906:0.00349,(AM490752:0.02451,(FPLP01009828:0.00352,EU662572:0.00563)0.918:0.00568)0.798:0.00608)0.915:0.00477)0.880:0.00730)0.978:0.00767,((AJ233948:0.00055,EU545827:0.00055)1.000:0.03185,((AF280858:0.01005,(FPLP01002380:0.01213,(LN563573:0.00206,((((EF516811:0.00542,FPLL01006440:0.00327)0.969:0.00334,((FPLS01038044:0.00403,(FPLS01059539:0.00065,FPLS01053603:0.00055)0.081:0.00054)0.917:0.00054,((FPLS01051411:0.00055,((((FPLS01016364:0.00182,((FPLS01062512:0.00385,(((FPLP01009143:0.01357,FPLP01006616:0.00713)0.362:0.00081,HM269086:0.00075)0.944:0.00423,(FPLS01037230:0.00207,FPLS01034656:0.01016)0.560:0.00460)0.789:0.00132)0.771:0.00117,FPLL01008774:0.00287)0.252:0.00055)0.954:0.00055,FPLS01000109:0.00390)0.352:0.00054,(((FPLS01049973:0.00252,(FPLS01000272:0.00132,(FPLS01047971:0.00096,FPLS01034429:0.00359)0.716:0.00055)0.000:0.00055)0.355:0.00055,(FPLL01003269:0.00224,FPLS01022492:0.00279)0.821:0.00093)0.665:0.00055,FPLS01035030:0.00117)0.841:0.00055)0.479:0.00055,FPLS01026735:0.00130)0.163:0.00055)0.336:0.00055,(FPLS01059479:0.00297,((FPLS01039555:0.00229,(FPLS01007242:0.00195,FPLS01009462:0.00055)0.497:0.00055)0.875:0.00054,((FPLS01038704:0.00195,(FPLS01013529:0.00130,FPLS01058972:0.00195)0.284:0.00055)0.489:0.00055,FPLS01039540:0.00067)0.897:0.00054)0.746:0.00051)0.746:0.00055)0.766:0.00055)0.841:0.00055)1.000:0.01113,(LN570761:0.00055,LN570762:0.00055)0.907:0.00153)0.937:0.00053,JX133388:0.00749)0.963:0.00701)0.989:0.00715)0.894:0.00335)0.986:0.00956,(((((KP718978:0.00055,((GU249611:0.00063,GU249612:0.00055)0.865:0.00178,FPLS01006698:0.01291)0.061:0.00089)0.951:0.00360,((GU207879:0.00071,GU207880:0.00949)0.804:0.00069,(KC862593:0.00223,GU207881:0.00076)1.000:0.01223)0.910:0.00228)0.967:0.00593,GU249617:0.01973)0.299:0.00227,(EU134486:0.01861,(GU249613:0.01078,JX133360:0.01298)0.964:0.00745)0.764:0.00343)0.878:0.00705,FJ660562:0.03812)0.845:0.00391)0.984:0.01210)0.948:0.01031)0.797:0.00613)0.909:0.00452,(((JQ086945:0.01569,((LN564466:0.00055,LN565053:0.00075)0.847:0.00075,(LN565054:0.00055,LN565055:0.00150)0.912:0.00055)0.999:0.01864)0.997:0.01359,(HQ462522:0.01216,((KM205505:0.01111,(FPLS01016024:0.00055,FPLS01056817:0.00319)0.990:0.00669)0.978:0.00499,(JQ311834:0.01991,((AB806722:0.01080,EF516308:0.01549)0.372:0.00439,(FJ478737:0.01130,(FPLS01038347:0.01458,JN038772:0.01749)0.740:0.00455)0.797:0.00205)0.924:0.00622)0.926:0.00354)0.919:0.00263)0.885:0.00224)0.894:0.00378,((KF533828:0.02660,(((FPLS01041984:0.00617,KC331385:0.00219)0.756:0.00340,(HQ119466:0.00837,((((((MG821450:0.00138,MG824978:0.00055)0.966:0.00279,(HQ829382:0.00339,HQ829386:0.00540)0.780:0.00067)0.948:0.00203,HQ829372:0.00332)0.827:0.00055,(HQ829367:0.00198,(HQ829405:0.00131,(((((HQ829400:0.00483,((HQ829401:0.00133,(HQ829402:0.00066,HQ829373:0.00472)0.249:0.00055)0.531:0.00055,HQ829407:0.00066)0.742:0.00054)0.426:0.00071,(MG821449:0.00055,(HQ829375:0.00554,(HQ829379:0.00330,HQ829392:0.00497)0.808:0.00098)0.159:0.00055)0.933:0.00062)0.787:0.00055,((HQ829397:0.0,HQ829398:0.0):0.00326,((HQ829396:0.00531,(HQ829370:0.01629,(HQ829406:0.00331,(HQ829387:0.00344,(HQ829378:0.00328,(HQ829408:0.00331,HQ829403:0.00227)0.528:0.00055)0.338:0.00075)0.806:0.00083)0.808:0.00074)0.835:0.00107)0.824:0.00102,HQ829381:0.00988)0.907:0.00055)0.906:0.00053)0.176:0.00055,HQ829368:0.00465)0.359:0.00055,HQ829393:0.00066)0.417:0.00055)0.215:0.00055)0.857:0.00107)0.617:0.00225,(MG821410:0.00136,((((((HQ829404:0.00198,(((HQ829390:0.00664,(MG821439:0.00069,(FJ457646:0.00064,(MG821411:0.00055,(((NC_010162.1:0.0,NC_010162.2:0.0):0.00055,(AM746676.2:0.00055,(NC_010162.4:0.00055,(AM746676.1:0.00055,(AM746676.4:0.00055,AM746676.3:0.00055)0.230:0.00055)0.851:0.00055)0.650:0.00055)0.425:0.00055)0.441:0.00055,NC_010162.3:0.00055)0.912:0.00054)0.794:0.00122)0.786:0.00190)0.833:0.00188)0.358:0.00055,(HQ829399:0.00529,(HQ829409:0.00054,HQ829410:0.00198)0.988:0.00397)0.772:0.00065)0.543:0.00055,(HQ829371:0.00162,(HQ829369:0.00919,HQ829380:0.00067)0.796:0.00069)0.762:0.00086)0.896:0.00062)1.000:0.00055,(HQ829383:0.00132,(HQ829377:0.00055,HQ829388:0.00682)0.484:0.00052)0.814:0.00074)0.959:0.00449,(EU240494:0.00198,HQ829374:0.00198)0.750:0.00066)0.373:0.00055,(MG821430:0.00055,(EU545501:0.00136,DI187140:0.00512)0.804:0.00169)0.119:0.00053)0.000:0.00118,(MG821426:0.00054,((MG821457:0.00337,((CP012673.3:0.00055,CP012673.1:0.00253)0.906:0.00177,((CP012673.2:0.00055,CP012673.4:0.00063)0.950:0.00055,MG821401:0.00055)0.429:0.00055)0.952:0.00475)0.940:0.00366,((MG821436:0.00054,(((((MG821444:0.00055,(JELX01000491:0.00055,(((CP003969.2:0.0,CP003969.3:0.0):0.00055,(AY252114:0.00146,(CP003969.1:0.0,CP003969.4:0.0):0.00063)0.196:0.00055)0.516:0.00055,JEME01002910:0.00055)0.801:0.00071)0.822:0.00071)0.781:0.00071,(JEMC01000725:0.0,JEMD01000630:0.0):0.00055)0.832:0.00061,((MG821458:0.00350,(EU242517:0.00053,GU299045:0.00055)0.292:0.00054)0.809:0.00139,((EU242519:0.00055,(EU242518:0.00055,((MG821441:0.0,MG821442:0.0):0.00055,(EU242515:0.00055,EU242516:0.00070)0.685:0.00054)0.815:0.00333)0.887:0.00050)0.143:0.00080,GU299035:0.00055)0.212:0.00067)0.953:0.00487)0.128:0.00053,AJ316015:0.00055)0.740:0.00053,(((((HQ829391:0.00396,(HQ829394:0.00330,((MG821438:0.00069,(MG821408:0.00055,MG821465:0.00055)0.355:0.00055)0.775:0.00055,HQ829389:0.00392)0.856:0.00055)0.510:0.00055)0.976:0.00055,(GU299036:0.0,GU299040:0.0,GU299046:0.0):0.00065)0.933:0.00055,(((MG821435:0.00069,((MG821413:0.00069,((MG821428:0.0,MG821463:0.0):0.00055,(MG821409:0.00069,(MG821422:0.00055,(GU299041:0.00146,(MG821418:0.00055,MG821440:0.00069)0.838:0.00069)0.810:0.00073)0.068:0.00055)0.808:0.00073)0.361:0.00055)0.882:0.00146,(MG821420:0.00208,MG824982:0.00055)0.883:0.00138)0.410:0.00055)0.025:0.00055,(MG821425:0.0,MG821446:0.0):0.00055)0.898:0.00055,(EU240489:0.00329,EU240498:0.00197)0.910:0.00055)0.933:0.00055)0.933:0.00054,(MG821405:0.0,MG821429:0.0,MG821459:0.0,MG821460:0.0):0.00055)0.910:0.00130,(((EU864256:0.00264,(HQ829376:0.00217,((EU545484:0.00165,(((EU545500:0.00055,((EU545497:0.00055,(((HQ829366:0.01290,EU240496:0.00055)0.280:0.00055,DQ851146:0.00496)0.578:0.00572,((((((EU545499:0.00068,(EU545486:0.00054,(EU545487:0.00055,EU545490:0.00055)0.812:0.00068)0.797:0.00138)0.413:0.00129,(EU545503:0.00054,EU545504:0.00584)0.982:0.00845)0.866:0.00618,EU545505:0.00055)0.516:0.00054,(EU545495:0.00055,(EU545507:0.00137,EU545506:0.00055)0.817:0.00097)0.833:0.00097)0.277:0.00054,EU545489:0.00621)0.923:0.00651,EU545502:0.00068)0.838:0.00592)0.450:0.00124)0.129:0.00050,(DQ256395:0.00214,AF387628:0.00927)0.998:0.00050)0.017:0.00055)0.294:0.00055,(MG821412:0.0,MG821421:0.0,MG821432:0.0,MG821447:0.0):0.00055)0.013:0.00050,EU545498:0.00055)0.283:0.00582)0.084:0.00471,EU545483:0.00055)0.340:0.00485)0.767:0.00051)0.025:0.00050,EU545492:0.02394)0.574:0.00052,EU545485:0.00541)1.000:0.00054)0.867:0.00174)0.815:0.00085)0.000:0.00053,((MG821462:0.00138,(((MG821451:0.00054,((((MG824984:0.00069,(FJ176770:0.00064,FJ176771:0.00055)0.889:0.00128)0.292:0.00053,(EU545509:0.00199,(EU240530:0.00275,EU545508:0.00881)0.424:0.00054)0.796:0.00072)0.903:0.00135,MG821443:0.00054)0.787:0.00068,((EU240533:0.00055,EU545510:0.00344)0.949:0.00206,(HQ829395:0.00297,(HQ829385:0.00165,HQ829384:0.00900)0.046:0.00066)0.893:0.00055)0.856:0.00055)0.794:0.00072)0.837:0.00072,MG821456:0.00069)0.973:0.00291,(MG821452:0.00055,(((((((AF467672:0.00055,AY032880:0.00194)0.283:0.00055,MG824979:0.00055)0.396:0.00055,(MG821404:0.0,MG821423:0.0):0.00055)0.423:0.00055,((GU299038:0.0,GU299043:0.0):0.00055,(MG821403:0.00069,(FJ457642:0.00055,FJ457645:0.00055)0.747:0.00055)0.000:0.00055)0.259:0.00055)0.922:0.00153,(AF467674:0.00055,((MG821415:0.00069,(((GU299034:0.0,GU299037:0.0,GU299039:0.0,GU299042:0.0):0.00055,(FJ457643:0.00055,FJ457644:0.00055)0.925:0.00053)0.677:0.00051,((MG821407:0.0,MG821431:0.0,MG821433:0.0,MG821455:0.0):0.00055,(JEMB01000546:0.00055,((EU545488:0.00055,(JEMA01000280:0.00145,(EU545494:0.00482,EU240531:0.00054)0.943:0.00260)0.836:0.00138)0.632:0.00246,(EU545491:0.00718,EU545493:0.00361)1.000:0.00054)0.910:0.00122)0.936:0.00055)0.166:0.00054)0.315:0.00055)0.444:0.00054,(EU240491:0.00892,EU240495:0.00344)0.974:0.00563)0.942:0.00055)0.626:0.00054)0.754:0.00064,(((AY252113:0.00055,((MG821402:0.0,MG821437:0.0,MG824981:0.0):0.00069,(MG821445:0.00138,MG821448:0.00055)0.895:0.00138)0.994:0.00491)0.836:0.00094,(AY039304:0.00064,AF387627:0.04134)0.447:0.00072)0.760:0.00127,(((AF467675:0.00054,MG821464:0.00055)0.463:0.00054,(AY079453:0.00383,(AF467673:0.00054,MG821406:0.00771)0.843:0.00091)0.825:0.00055)0.424:0.00055,((((EU240490:0.00098,(EU240492:0.00465,(EU240493:0.0,EU240532:0.0):0.00768)0.935:0.00482)0.966:0.00824,(MG821424:0.0,MG821461:0.0):0.00054)0.754:0.00140,MG821453:0.00069)0.382:0.00054,(MG821414:0.0,MG821417:0.0,MG821419:0.0,MG821427:0.0,MG821434:0.0,MG821454:0.0,MG824980:0.0):0.00055)0.518:0.00055)0.819:0.00053)0.956:0.00262)0.869:0.00055,GU299044:0.00055)0.054:0.00055)0.810:0.00079)0.897:0.00169)0.763:0.00082,(MG824983:0.00055,(DQ532213:0.00827,MG821416:0.00069)0.325:0.00055)0.909:0.00328)0.902:0.00165)0.964:0.00305)0.928:0.00055)0.543:0.00054)0.792:0.00244,EU240497:0.00131)0.945:0.00704)0.850:0.00527)0.969:0.01375,(EU134329:0.00676,FJ479176:0.00655)0.995:0.01041)0.755:0.00262)0.933:0.01202)0.547:0.00358,(KF494619:0.01169,(EU193074:0.00655,AY921933:0.02294)0.217:0.00307)0.919:0.00463)0.947:0.00850)0.922:0.00736,(((((((KC331432:0.01000,FPLP01007135:0.01367)0.633:0.00223,(FPLS01055591:0.00282,(HQ697548:0.01336,AY493915:0.00227)0.991:0.00833)0.883:0.00291)0.723:0.00225,((((FPLS01044852:0.00055,FPLS01035017:0.00065)0.805:0.00053,((FPLS01056094:0.00129,FPLS01041497:0.00195)0.762:0.00055,(FPLS01060366:0.00670,(FPLS01059208:0.00148,(FPLS01002814:0.00055,(FPLL01004984:0.00129,FPLS01042238:0.00259)0.174:0.00055)0.918:0.00053)0.346:0.00055)0.792:0.00055)0.408:0.00065)0.730:0.00053,((FPLL01007579:0.00080,FPLS01053838:0.00055)0.903:0.00161,(FPLL01006785:0.00065,FPLS01048304:0.00055)0.706:0.00055)0.918:0.00053)0.918:0.00053,(((((FPLS01058393:0.00055,(FPLS01037880:0.00130,FPLS01035767:0.00129)0.270:0.00055)0.729:0.00065,(FPLL01000219:0.00235,FPLS01046900:0.00158)0.964:0.00055)0.640:0.00055,(FPLS01058455:0.00055,FPLS01017912:0.00266)0.998:0.00055)0.000:0.00055,(FPLS01030032:0.0,FPLS01047555:0.0):0.00055)0.752:0.00055,(FPLL01004465:0.00139,(FPLL01001182:0.00307,FPLS01040713:0.00096)0.247:0.00055)0.775:0.00054)0.764:0.00055)0.967:0.00374)0.925:0.00419,EU134398:0.00985)0.947:0.00396,KC011149:0.00899)0.568:0.00372,(((KT591707:0.01139,KX443485:0.00489)0.999:0.01875,(((AJ233940:0.00055,(JQ693103:0.00055,(DQ491070:0.0,DQ491072:0.0):0.00054)0.952:0.00055)0.998:0.01175,(((ASRX01000014:0.00074,(FJ176774:0.00067,AJ233939:0.00524)0.958:0.00330)0.481:0.00373,(GU207875:0.00153,(AJ233938:0.00055,(AJ233941:0.00247,AJ233942:0.00337)0.932:0.00260)0.965:0.00313)0.936:0.00444)0.933:0.00730,(((FJ176772:0.00064,FJ176773:0.00130)0.844:0.00064,(CP012159.2:0.00055,CP012159.3:0.00259)0.770:0.00064)0.808:0.00055,(CP012159.1:0.00052,LN570763:0.00392)0.658:0.00129)0.999:0.01939)0.966:0.00619)0.882:0.00417,(AJ233943:0.00844,(GU249614:0.00358,GU207876:0.01354)0.942:0.00730)0.925:0.00507)1.000:0.02048)0.937:0.00640,((EU979074:0.01261,(((JX272008:0.00070,KF945669:0.00069)0.959:0.00438,((KC011100:0.00200,LC026927:0.00135)0.877:0.00137,(KC011117:0.00102,AY923086:0.00586)0.699:0.00099)0.958:0.00536)0.925:0.00552,KC331259:0.00795)0.823:0.00740)0.946:0.00855,AY922084:0.01158)1.000:0.01749)0.564:0.00480)0.883:0.00412,(((((FPLS01019082:0.00981,(FPLS01013235:0.00534,FPLS01020346:0.00071)0.882:0.00301)0.996:0.01329,((((FPLS01060737:0.04592,(AY921777:0.00317,EU134538:0.03483)0.855:0.00459)0.829:0.00267,DQ083111:0.01231)0.831:0.00327,EU881272:0.02308)0.941:0.00999,(((HC924609:0.0,HV766978:0.0):0.00055,BBEO01000805:0.00055)0.914:0.00355,JF217095:0.01021)0.719:0.00443)0.898:0.01042)0.928:0.00709,(FPLL01005483:0.03395,(FJ479473:0.00944,((((((JX521039:0.00862,JQ684342:0.00238)0.843:0.00055,JF198733:0.00381)0.829:0.00139,((HC924608:0.0,HV766977:0.0):0.00055,GU249610:0.00055)0.777:0.00054)0.386:0.00124,((((HC924607:0.0,HV766976:0.0):0.00055,GU249609:0.00055)0.826:0.00104,(GU249608:0.00261,(GU249615:0.00055,(HC924610:0.0,HV766979:0.0):0.00055)0.825:0.00075)0.869:0.00180)0.847:0.00253,KF712871:0.00977)0.892:0.00281)0.295:0.00075,FN421522:0.00242)1.000:0.01889,((FPLL01003488:0.00535,(FPLS01019131:0.00135,FPLS01037440:0.00212)0.838:0.00114)0.963:0.00506,(FPLS01044116:0.00228,(FPLS01040728:0.00065,FPLS01012735:0.00055)0.626:0.00054)0.994:0.00795)0.987:0.00794)0.784:0.00225)0.932:0.00624)0.097:0.00287)0.843:0.00352,(EU881332:0.01951,FPLS01001234:0.00713)0.981:0.00666)0.960:0.00834,(((KP054175:0.00644,(FPLS01053992:0.00384,(FPLL01003799:0.00055,(FPLS01026523:0.00096,((FPLS01026561:0.00178,(FPLP01007277:0.00709,((DQ295908:0.01064,((HE647655:0.01441,FPLP01006014:0.00759)0.424:0.00212,(JX079291:0.01236,(HQ385530:0.00303,(LN568819:0.00055,LN568820:0.00055)0.999:0.01005)0.812:0.00069)0.882:0.00151)0.956:0.00382)0.749:0.00060,(((EF516914:0.00294,(FPLP01011738:0.00392,(CU466771:0.00305,FPLP01013074:0.00180)0.867:0.00055)0.844:0.00111)0.914:0.00333,((HQ592547:0.00055,HQ592565:0.00055)0.941:0.00474,FPLP01013044:0.00435)0.799:0.00140)0.998:0.00914,((AJ617907:0.00068,HQ450133:0.00274)0.983:0.00462,(FPLP01009355:0.00055,(FPLP01003228:0.00076,(FPLP01009765:0.00350,CU466765:0.00751)0.580:0.00055)0.883:0.00054)0.919:0.00268)1.000:0.01322)0.962:0.00424)0.858:0.00163)0.953:0.00574)0.930:0.00431,((FPLS01056705:0.00055,(FPLS01020435:0.00327,(FPLS01011960:0.00055,FPLS01017569:0.00261)0.918:0.00055)0.740:0.00055)0.913:0.00055,(FPLL01000770:0.00072,FPLL01008767:0.00302)0.946:0.00055)0.854:0.00277)0.663:0.00055)0.462:0.00054)0.545:0.00054)0.999:0.02461)0.985:0.00993,KC331295:0.06556)0.708:0.00152,AB930664:0.01384)0.933:0.00376)0.405:0.00191)0.932:0.00743)0.981:0.00983)0.900:0.00594)0.842:0.00380,((EF020242:0.02998,((FQ659949:0.03614,FJ516986:0.03640)0.965:0.01163,(AF420357:0.04009,((EU134564:0.00054,HM445466:0.00875)1.000:0.04224,(((EU050858:0.04413,(KX097132:0.06099,(AF354167:0.00766,EU925840:0.00549)0.997:0.01388)0.620:0.00296)0.912:0.00716,(((KF786968:0.04229,(EF646143:0.03775,DQ269115:0.04786)0.761:0.01024)0.029:0.00986,GU451488:0.03927)0.911:0.00982,(LN562768:0.03123,(JN428406:0.00055,JN433210:0.00055)1.000:0.05117)0.909:0.01246)0.960:0.01294)0.751:0.00941,(EU134361:0.05207,HQ153902:0.03133)0.838:0.01010)0.944:0.01430)0.970:0.01202)0.629:0.00732)0.980:0.01469)1.000:0.03873,JX105550:0.03746)0.980:0.01539)0.934:0.01349)0.965:0.01401)1.000:0.03706)0.980:0.03474,KC331460:0.11225)0.936:0.02938,((EF018374:0.04934,EF516705:0.08245)1.000:0.07269,((KC331299:0.05907,(EF018713:0.00055,EF018992:0.00055)0.998:0.02345)0.996:0.03002,(EF632908:0.09303,(AB672305:0.07825,EF018454:0.04286)0.724:0.01474)0.977:0.02123)0.999:0.04397)0.690:0.01698)0.931:0.03023,EU134452:0.17869)0.954:0.03174,(((FJ444760:0.01555,JQ675392:0.02521)1.000:0.04938,(KX504969:0.03883,(EU134460:0.00225,FJ479195:0.00085)0.992:0.02103)0.993:0.02858)1.000:0.06188,((((KC437135:0.00054,KF836309:0.00055)1.000:0.06982,((JF833799:0.03886,(KP054228:0.00464,HQ114029:0.05238)0.996:0.01476)0.935:0.00811,(((((FPLP01004611:0.01446,KX504535:0.01594)0.998:0.01631,(JQ723664:0.04266,(FPLP01011310:0.00314,(FPLP01003222:0.00527,KP687130:0.00375)0.989:0.00951)0.928:0.00478)0.995:0.01473)1.000:0.02130,((AF280857:0.01139,DQ232438:0.05608)0.636:0.00182,((KC437364:0.0,KM221462:0.0):0.02094,(HQ642824:0.06310,FPLP01000677:0.00596)0.923:0.00508)0.877:0.00430)1.000:0.02723)0.954:0.00971,KY190647:0.04744)0.836:0.00849,((FPLP01006193:0.01049,(FPLP01011144:0.00565,((KM016287:0.0,KM016296:0.0):0.00760,CU466780:0.00305)0.766:0.00065)0.901:0.00054)1.000:0.04316,(JN981909:0.00147,(((JN609352:0.00199,JN981917:0.00055)0.823:0.00097,JQ624277:0.00052)0.307:0.00065,((JN981873:0.00055,(JN981954:0.0,JQ624343:0.0):0.00194)0.803:0.00065,(KF533816:0.00132,(CU466772:0.00375,(FPLP01009898:0.00324,JN609306:0.00197)0.131:0.00055)0.305:0.00055)0.946:0.00055)0.881:0.00055)0.861:0.00079)1.000:0.05008)0.901:0.00929)0.837:0.00280)0.946:0.01158)0.956:0.02251,((((KP054205:0.01066,FPLP01008112:0.02543)1.000:0.04554,(KF697592:0.03527,(FPLP01005632:0.00337,FPLP01007211:0.00124)0.986:0.01723)1.000:0.04758)0.941:0.01634,(FPLP01000727:0.05128,HM921103:0.10023)0.934:0.01030)0.921:0.01115,((JN367230:0.04259,(EU449597:0.06054,((EU134410:0.09339,(AY395344:0.00209,AY395346:0.00069)0.999:0.02515)0.999:0.02381,HM186718:0.02276)0.687:0.00892)0.899:0.00744)0.968:0.01076,((JF319226:0.00438,(JF145371:0.00075,JF145425:0.00150)0.968:0.00533)0.967:0.00900,((EF018337:0.02276,AM406046:0.02346)0.490:0.00863,(KM200385:0.01057,AP011765:0.04942)0.200:0.00268)0.908:0.01327)0.933:0.00835)0.623:0.00992)0.969:0.02506)1.000:0.09223,((((KX163778:0.0,KX163779:0.0,KX163780:0.0):0.00302,(KX163977:0.0,KX163978:0.0,KX163979:0.0,KX163980:0.0,KX163981:0.0,KX163982:0.0,KX163983:0.0,KX163984:0.0,KX163985:0.0,KX163986:0.0):0.01215)1.000:0.08980,((EU246287:0.04041,FJ901632:0.03013)1.000:0.05675,((FJ517024:0.00483,(JN517675:0.00157,JN531918:0.00055)0.998:0.01424)0.970:0.01306,(JN977167:0.01977,KX172924:0.05478)0.566:0.00607)0.997:0.03264)1.000:0.04965)0.954:0.02267,((FJ716340:0.01648,(((((JN489164:0.00055,((JN468305:0.00068,JN503897:0.00282)1.000:0.00055,(JN481088:0.00133,JN493569:0.00144)0.821:0.00067)0.171:0.00054)1.000:0.02045,(JN530318:0.00292,(JN494912:0.00207,(JN530174:0.00069,((((JN530786:0.00067,((JN510285:0.00071,((JN538477:0.00067,JN534137:0.00067)0.783:0.00067,(((JN537380:0.00065,(JN532789:0.00068,(JN516156:0.00055,JN518917:0.00765)0.520:0.00055)0.505:0.00055)0.494:0.00055,JN454281:0.00055)0.999:0.00055,JN505873:0.00201)0.000:0.00055)0.384:0.00055)0.000:0.00055,JN525045:0.00055)0.467:0.00055)0.769:0.00055,JN539511:0.00066)0.423:0.00055,JN538011:0.00400)0.286:0.00054,JN513690:0.06362)0.345:0.00055)0.190:0.00052)0.862:0.00055)1.000:0.02370)0.761:0.00761,JN445713:0.05107)0.702:0.00520,(EF125421:0.03860,FJ712531:0.02877)0.651:0.00556)0.966:0.00795,EF125442:0.01825)0.964:0.01503)1.000:0.05648,(JN977259:0.04736,((JN520765:0.02733,(JF344646:0.0,JQ580052:0.0):0.06197)0.840:0.00769,(((((((((JN539141:0.00091,JN532037:0.00055)0.915:0.00055,(((((((((JN496898:0.00055,(JN532138:0.00055,(JN536509:0.00229,JN531625:0.00166)0.455:0.00055)0.646:0.00055)0.000:0.00055,JN533242:0.00055)0.641:0.00055,(JN537146:0.00123,JN531840:0.00076)0.869:0.00055)0.251:0.00055,JN534311:0.00218)0.236:0.00055,(JN531997:0.00130,JN533517:0.00969)0.871:0.00055)0.589:0.00055,JN536760:0.00154)0.000:0.00055,((JN535683:0.00144,(((JN448765:0.00077,JN457538:0.00075)1.000:0.00055,(JN511664:0.00076,(JN530259:0.00055,JN505944:0.00055)0.251:0.00055)0.748:0.00055)0.175:0.00055,(JN517335:0.00145,JN518691:0.00078)0.661:0.00055)0.818:0.00055)0.628:0.00054,JN519222:0.00271)0.920:0.00055)0.498:0.00055,((JN539271:0.00055,(JN530506:0.00224,(JN524559:0.00228,(((JN518624:0.00074,((JN518829:0.00226,(JN511522:0.00359,JN516838:0.00079)0.358:0.00055)0.419:0.00055,JN523724:0.00149)0.476:0.00055)0.309:0.00055,JN524006:0.00055)0.000:0.00055,JN530621:0.00229)0.420:0.00055)0.425:0.00055)0.478:0.00055)0.981:0.00055,JN533536:0.00055)0.604:0.00055)0.502:0.00055,(((JN510529:0.00300,JN513433:0.00385)0.835:0.00073,(DQ330992:0.00055,JN509849:0.00078)1.000:0.00055)1.000:0.00055,JN505648:0.00217)0.805:0.00071)0.430:0.00055)0.929:0.00055,(JN537473:0.00055,(JN454265:0.00540,JN534633:0.00305)0.870:0.00153)0.815:0.00070)1.000:0.04213,((JN466102:0.00055,(((JN440538:0.00283,JN462046:0.00153)0.761:0.00094,JN468965:0.00086)1.000:0.00606,JN537022:0.00522)1.000:0.00051)0.576:0.00054,((JN467514:0.00174,JN488637:0.00055)0.881:0.00144,JN484975:0.00226)0.806:0.00071)1.000:0.03479)0.973:0.01436,((FM165237:0.03376,(JN387512:0.05281,(JN455215:0.02264,HE803878:0.00608)1.000:0.02948)1.000:0.04950)0.977:0.01991,HQ003591:0.03962)0.371:0.00919)0.911:0.00804,((KP728212:0.02949,(FJ516897:0.01327,(JN451608:0.03249,(JN494947:0.01254,(JN455456:0.00055,((JN487184:0.00229,((JN468674:0.00321,(((JN468844:0.00055,(JN449846:0.00579,(JN461940:0.00152,(JN450573:0.00748,JN535220:0.00300)0.143:0.00055)0.455:0.00055)0.852:0.00276)0.440:0.00055,JN462148:0.00076)0.396:0.00055,JN482868:0.00158)0.185:0.00054)0.903:0.01484,JN472505:0.00378)0.917:0.00054)0.947:0.00055,JN465945:0.00050)0.907:0.00054)1.000:0.00053)0.186:0.00267)0.993:0.01697)0.866:0.00887)1.000:0.02691,(((JN511590:0.00072,JN483308:0.00074)0.794:0.00072,((JN458867:0.01027,JN470901:0.00785)0.537:0.00054,JN536572:0.00075)0.237:0.00055)0.999:0.00054,(JN474136:0.00144,(JN518927:0.00153,JN481132:0.00199)0.861:0.00055)0.713:0.00071)1.000:0.02956)0.965:0.01018)1.000:0.02722,((((JN494756:0.00072,(JN533357:0.00074,JN476403:0.00155)0.592:0.00055)0.827:0.00055,JN439460:0.00628)0.636:0.00055,((JN496616:0.00072,((JN504341:0.00075,JN497208:0.00093)0.662:0.00055,(JN486979:0.00130,JN504396:0.00139)0.855:0.00055)0.516:0.00055)0.558:0.00055,(JN502465:0.00443,JN491083:0.00334)0.320:0.00055)0.809:0.00053)1.000:0.04251,(FJ517016:0.01994,(JF344512:0.01850,EF999368:0.04065)0.221:0.00586)0.924:0.00774)0.891:0.00484)0.320:0.00174,(FJ517030:0.03892,(JN977143:0.01786,AM882649:0.04791)0.974:0.01900)0.978:0.01334)0.950:0.00919,(HQ330538:0.03894,HM243871:0.02630)0.980:0.01273)0.906:0.00534)1.000:0.04144)0.872:0.02100)0.965:0.02191)0.968:0.02385)0.824:0.01688)0.880:0.02622)0.770:0.01899,(LN563580:0.22056,(((JN977244:0.04717,(GU208260:0.05794,(((HQ166650:0.02587,(FPLS01039589:0.00693,JN038845:0.00324)0.994:0.02000)0.953:0.01934,(((LN561161:0.01747,(LN570804:0.00152,LN570805:0.00152)0.993:0.01480)0.000:0.00938,(((JF145655:0.00151,DQ129313:0.00624)0.950:0.00450,((FPLL01006325:0.00067,FPLS01048285:0.00097)0.937:0.00337,(FPLS01042262:0.01231,(FPLS01016489:0.00451,(FPLS01038807:0.00229,FPLS01009173:0.00110)0.699:0.00055)0.868:0.00053)0.991:0.00719)0.947:0.00524)1.000:0.02402,((((JF201193:0.01934,(EF515980:0.00530,FQ659626:0.01553)0.230:0.00282)0.998:0.01873,(((FPLS01002939:0.00871,((FPLS01011579:0.00950,(LN563579:0.06187,LN560485:0.03554)0.998:0.03103)0.779:0.00259,EF516499:0.01646)0.995:0.01963)0.784:0.00286,FPLS01011159:0.05246)0.987:0.02512,(((FPLL01004015:0.00396,(FPLS01052774:0.00055,(FPLL01001162:0.00131,FPLS01007553:0.00131)0.855:0.00065)0.888:0.00054)0.938:0.00200,((((LN570811:0.00054,(((LN570812:0.00076,(LN570806:0.00076,LN570809:0.00055)0.874:0.00055)1.000:0.00055,(LN570807:0.00055,(LN567629:0.00076,(LN570808:0.00055,LN570814:0.00151)0.389:0.00055)0.348:0.00055)0.914:0.00074)0.411:0.00076,(LN570810:0.00055,LN570813:0.00055)0.908:0.00055)0.915:0.00055)0.995:0.00714,(GU983310:0.00271,(GU983334:0.0,JQ318962:0.0):0.00527)0.942:0.00401)0.864:0.00170,((((KC358572:0.00338,KC358621:0.00419)0.767:0.00076,(LN570828:0.00076,(LN570827:0.00055,JQ408018:0.01089)0.915:0.00055)0.895:0.00160)0.824:0.00147,FQ659011:0.02833)0.929:0.00462,(LN562769:0.00383,((LN570822:0.00152,(LN570819:0.00055,(LN570820:0.00055,(((((LN570821:0.00172,LN570824:0.00200)0.662:0.00055,LN570818:0.00055)0.953:0.00064,(LN570815:0.00055,(LN570826:0.00460,(LN570816:0.00055,LN570817:0.00055)0.493:0.00055)0.898:0.00055)0.425:0.00076)0.963:0.00055,LN570825:0.00152)0.000:0.00055,LN572846:0.00152)0.211:0.00055)0.198:0.00055)0.319:0.00055)0.905:0.00055,LN570823:0.00154)0.956:0.00387)0.967:0.00508)0.961:0.00537)0.949:0.00427,((FPLS01032231:0.00418,((((FPLS01046547:0.00183,FPLS01048493:0.00106)0.332:0.00055,FPLS01001931:0.00332)0.852:0.00055,FPLS01009208:0.00055)0.807:0.00055,(FPLS01018194:0.00055,FPLS01049978:0.00288)0.932:0.00055)0.936:0.00262)0.999:0.00887,((FPLS01033114:0.00189,FPLS01055229:0.00055)1.000:0.01247,(FQ658721:0.00152,FQ658979:0.00306)0.811:0.00078)0.777:0.00410)0.830:0.00191)0.813:0.00083)0.995:0.00792,FPLS01025159:0.01107)0.000:0.00127)0.965:0.00835)0.944:0.00707,HQ697785:0.01847)0.996:0.01635,(HQ119557:0.01124,(JQ427685:0.01081,(((FPLL01002818:0.00066,((FPLS01047644:0.00067,FPLS01051013:0.00131)0.823:0.00065,FPLL01000513:0.00329)0.856:0.00055)0.789:0.00055,(FPLS01035576:0.00092,FPLS01027855:0.00182)1.000:0.00053)0.816:0.00108,FPLS01019216:0.00833)0.917:0.00525)0.596:0.00340)0.980:0.00918)0.928:0.00598)0.504:0.00660)0.824:0.00487,FPLS01034509:0.01650)0.999:0.02757)0.936:0.01511,((KX173188:0.03297,KF741585:0.04744)0.993:0.02113,((GU118835:0.00135,GU118855:0.00055)1.000:0.07353,((((JF319187:0.05659,((FPLS01049802:0.00887,LN572847:0.01155)0.978:0.01139,((FPLS01051478:0.01329,FPLS01051515:0.00760)0.985:0.01719,EF019814:0.09871)0.932:0.00895)0.647:0.00600)0.758:0.00399,KY287384:0.02482)0.805:0.00606,(FPLL01006761:0.00203,FPLS01048115:0.00176)0.999:0.04600)0.993:0.02031,(HM308698:0.03137,(LN563581:0.06960,(FPLS01040421:0.01494,LN563582:0.02107)0.788:0.00375)0.968:0.01578)0.995:0.02953)0.980:0.01646)0.341:0.00537)0.992:0.01734)0.395:0.00925)0.912:0.01056)0.908:0.01328,(((((EU735620:0.02096,(EF636835:0.00053,KJ176794:0.09357)0.999:0.03326)0.999:0.02489,(DQ499275:0.03911,(GU230393:0.03509,DQ811828:0.03371)0.734:0.00992)0.319:0.01006)0.923:0.01142,(((EU665106:0.02584,FPLS01008945:0.02537)0.999:0.02558,((KJ817637:0.01536,(HE653888:0.04890,KM108669:0.02027)0.947:0.00896)0.919:0.00724,(GU118258:0.04411,((KF616698:0.03093,JN409050:0.01739)0.027:0.00496,((JN536545:0.02463,(JN454230:0.00151,JN521063:0.00148)0.949:0.00054)0.999:0.02176,(KC896655:0.01688,(EU386034:0.03167,HQ203752:0.01382)0.994:0.01559)0.871:0.00565)0.996:0.01828)0.306:0.00972)0.955:0.01080)0.614:0.00805)1.000:0.03149,(((((JX521067:0.00280,JX521098:0.00517)1.000:0.03550,(JN391833:0.00697,GU214165:0.01732)0.983:0.01092)0.984:0.00965,((EU104141:0.10195,((FQ658537:0.01039,FJ444759:0.00752)1.000:0.02345,(((((FPLS01000324:0.00066,(FPLS01037554:0.00351,(((FPLS01030179:0.00152,FPLS01017015:0.00068)1.000:0.00055,FPLL01005804:0.00194)0.939:0.00054,((FPLS01027277:0.00264,FPLL01006088:0.00463)0.927:0.00055,FPLL01007231:0.00066)0.939:0.00054)0.939:0.00054)0.873:0.00055)0.192:0.00055,FPLL01001539:0.00264)0.930:0.00054,FPLS01040890:0.00155)0.818:0.00131,FPLS01033384:0.00101)1.000:0.02341,((FPLS01050030:0.00400,(EU134522:0.01200,JQ675484:0.00593)0.777:0.00081)0.895:0.00332,(DQ228369:0.00657,FM200902:0.03197)0.210:0.00457)0.997:0.01516)0.484:0.00919)0.901:0.00612)0.216:0.00546,AB594210:0.10935)0.847:0.00314)0.987:0.01160,(JQ798442:0.01619,(((LC068957:0.00894,(FN554397:0.02131,KC432324:0.00778)0.954:0.00747)0.318:0.00467,((EU134414:0.04647,(CP011125.1:0.00064,CP011125.2:0.00055)0.927:0.00402)0.777:0.00060,(JN178401:0.04022,FN667378:0.01343)0.932:0.00754)0.947:0.00598)0.976:0.00710,(((HM306201:0.0,JF079463:0.0):0.00894,JQ769557:0.02110)0.975:0.00877,(JF175424:0.02091,JF130608:0.01387)0.517:0.00412)0.906:0.00489)0.897:0.00847)0.919:0.00776)1.000:0.05191,(GU451528:0.13037,LN572848:0.06558)0.000:0.00717)0.000:0.00226)0.605:0.00941)0.889:0.01067,((((AJ518790:0.06356,(GU451412:0.06977,(JN427815:0.00696,(JN446675:0.00186,JN468415:0.00078)0.967:0.01127)1.000:0.07576)0.876:0.02087)0.962:0.01898,((JN530132:0.00234,(JN537562:0.00215,(JN536471:0.00073,JN538905:0.00170)0.970:0.00055)0.840:0.00071)0.944:0.00504,(JN533603:0.00457,(((JN534044:0.00375,JN536446:0.01089)0.797:0.00070,(JN518891:0.00511,JN536111:0.00155)0.907:0.00055)0.318:0.00055,JN539892:0.00150)0.511:0.00053)0.913:0.00609)1.000:0.05978)0.956:0.01313,((((AM500754:0.00117,AM930300:0.00221)0.984:0.01555,(EF174280:0.07540,(FN667401:0.00137,JQ337390:0.00070)0.902:0.00066)1.000:0.02497)1.000:0.04798,(LN568827:0.06615,HQ397061:0.04182)0.468:0.01134)0.976:0.01350,(FQ660289:0.04460,((((FM201087:0.01609,((FJ444749:0.05961,KR110064:0.01989)0.224:0.00324,GQ472368:0.01901)0.894:0.00559)0.470:0.00424,KF697431:0.02718)1.000:0.04722,(HQ132462:0.01265,(JF220999:0.00182,JF231813:0.00445)1.000:0.02876)0.120:0.00457)0.994:0.02276,(FPLS01049854:0.01136,((((FQ659565:0.00055,HQ120822:0.00067)0.987:0.00340,HQ120302:0.00198)0.522:0.00054,FQ659534:0.00078)0.466:0.00054,KC189733:0.00342)0.925:0.00552)0.997:0.02301)1.000:0.03057)0.759:0.00802)0.825:0.00455)0.128:0.00208,(((((((AB246769:0.08573,(FJ358877:0.01266,JX441508:0.00971)0.875:0.01115)0.999:0.02389,((JN466007:0.00147,(JN459589:0.00071,JN466624:0.00055)0.716:0.00054)1.000:0.02428,((JN431243:0.00524,JN435881:0.00054)1.000:0.04414,((CETR01020241:0.00055,NZUS01000064:0.00055)1.000:0.04736,(HG917630:0.00849,(JN087919:0.00133,JN087924:0.00956)0.990:0.01141)1.000:0.03981)0.954:0.01615)0.245:0.00371)0.839:0.01178)0.975:0.01570,((KC238355:0.04416,(CU466766:0.00414,((((FPLP01003248:0.00136,(CU466768:0.00309,CU466774:0.00465)0.632:0.00054)0.560:0.00066,FN827194:0.00702)0.931:0.00405,CU466776:0.00812)0.963:0.00503,(LN570829:0.01632,KC432489:0.00350)0.919:0.00626)0.600:0.00314)1.000:0.03427)0.997:0.02683,((JQ211761:0.00229,(JQ211983:0.00055,JQ211853:0.00152)0.907:0.00055)1.000:0.05550,(LC171293:0.04009,(AB980107:0.02101,(LC171303:0.00238,AF468246:0.00702)1.000:0.01629)0.876:0.00915)0.452:0.00535)0.998:0.02568)0.102:0.00852)0.977:0.01872,(KX097097:0.09252,(FJ545585:0.03950,((((AJ535224:0.00794,(((KY190833:0.00650,(((((KF624309:0.00140,(DQ334667:0.01207,JQ579936:0.00506)0.866:0.01538)0.919:0.00285,((((((((JF344356:0.00068,(JF344292:0.00055,(JF344390:0.00068,((JF343997:0.0,JQ580164:0.0):0.00055,JF344071:0.00342)0.818:0.00068)0.884:0.00055)0.000:0.00055)0.767:0.00055,JF344282:0.00136)0.802:0.00068,(JF344315:0.00055,JF344401:0.00068)0.122:0.00055)0.781:0.00068,JF344316:0.00055)0.781:0.00068,((JF344203:0.00068,JF344470:0.00055)0.903:0.00137,(JF344399:0.00068,(JF344306:0.00068,JF344522:0.00055)0.832:0.00068)0.910:0.00137)0.896:0.00137)0.965:0.00275,((JF344348:0.0,JF344364:0.0):0.00055,JF344349:0.00068)0.852:0.00068)0.808:0.00068,((JQ580292:0.00136,((JF344494:0.00068,(JF344487:0.00055,JF344297:0.00136)0.596:0.00055)0.765:0.00068,JF344693:0.00055)0.811:0.00068)0.802:0.00068,(GU452690:0.00202,JX193450:0.00055)0.738:0.00066)0.802:0.00067)0.883:0.00133,(HQ191475:0.00053,(DQ334608:0.00167,KR825068:0.00400)0.947:0.00640)0.813:0.00054)0.931:0.00287)0.916:0.00279,((((JF344224:0.00054,(((JF344472:0.00206,JF344590:0.00412)0.902:0.00054,((JF344550:0.00205,JF344589:0.00410)0.826:0.00068,(JF344274:0.00136,(JF344271:0.0,JF344368:0.0):0.00055)0.114:0.00055)1.000:0.00055)0.246:0.00058,((JF344346:0.0,JQ580211:0.0):0.00204,((((JQ347357:0.00538,KF460406:0.03462)0.813:0.00211,((DQ395057:0.05562,KC009893:0.03298)0.988:0.01340,(((FJ203396:0.02061,EF125390:0.01636)0.796:0.00120,FJ425609:0.00389)0.935:0.00377,(JX504387:0.00067,JX504414:0.00130)1.000:0.01212)0.860:0.00198)0.743:0.00133)0.429:0.00201,(JF344278:0.00067,JF344498:0.00482)0.985:0.00572)0.851:0.00248,((KF741529:0.00650,(JQ580163:0.00055,((JF344046:0.0,JQ580524:0.0):0.00055,JF344047:0.00117)0.970:0.00337)0.891:0.00050)0.877:0.00330,((KF741497:0.00067,AM882648:0.00276)0.976:0.00593,(EU488075:0.01474,((DQ109930:0.01558,(DQ811795:0.01502,EU487886:0.00690)0.691:0.00230)0.916:0.00471,GU118797:0.00677)0.897:0.00323)0.970:0.00729)0.438:0.00267)0.832:0.00201)0.967:0.00554)0.952:0.00709)0.998:0.01015)0.954:0.00588,((((JF344463:0.00068,(JF344651:0.0,JQ580372:0.0):0.00055)0.255:0.00055,JF344575:0.00204)1.000:0.00055,((JF344028:0.00136,((JQ580121:0.0,JQ580213:0.0):0.00055,(JF344467:0.00272,(JF344056:0.0,JQ580495:0.0):0.00136)0.662:0.00055)0.898:0.00055)1.000:0.00055,(((JF344374:0.0,JQ580231:0.0):0.00069,(DQ351798:0.00055,JF344528:0.00136)0.833:0.00067)0.908:0.00202,JQ925095:0.00828)0.952:0.00274)0.609:0.00058)0.411:0.00115,GU230397:0.00301)0.929:0.00361)0.749:0.00274,(JF344308:0.00340,JF344537:0.00068)0.924:0.00331)0.985:0.00705,((KF741490:0.00825,(KR825023:0.00068,((KR825029:0.00068,KR825077:0.00055)0.915:0.00054,DQ334652:0.00808)0.915:0.00055)0.871:0.00154)0.991:0.00662,((GU452688:0.00615,(AM040129:0.01910,(HQ191476:0.00054,KF624312:0.01284)0.244:0.00066)0.969:0.00427)0.939:0.00299,HF922358:0.00540)0.433:0.00220)0.841:0.00154)0.871:0.00159)0.847:0.00332,(KY190834:0.04752,(FJ416090:0.02686,JN830954:0.06390)0.991:0.01901)1.000:0.02443)0.795:0.00270,(((((((AB806723:0.00139,(FJ545567:0.0,FJ545572:0.0):0.00251)0.834:0.00055,((FN396617:0.00144,FJ264600:0.00372)1.000:0.00053,EU734912:0.00135)1.000:0.00055)0.840:0.00065,(((GQ259261:0.00714,(((DQ351760:0.00067,HF922369:0.00467)0.840:0.00077,KC631463:0.00263)0.612:0.00055,KR824980:0.00136)0.930:0.00151)0.976:0.00055,GQ850566:0.00067)0.828:0.00066,KX097196:0.00824)0.887:0.00135)0.841:0.00068,(GQ261776:0.00508,(GQ246294:0.00067,GQ246391:0.00135)0.968:0.00276)0.815:0.00064)0.886:0.00137,KX097659:0.00547)0.800:0.00079,(GQ357027:0.00258,(FJ873358:0.00226,(EU735015:0.00055,JQ586314:0.00067)0.439:0.00055)0.865:0.00055)0.845:0.00203)0.786:0.00077,(KM203440:0.01021,((JN672629:0.05192,(((EU287141:0.00160,(AY225608:0.01985,KX172321:0.00466)0.538:0.00303)0.901:0.00309,(JN672621:0.00187,((JN672610:0.00706,JN672627:0.00278)0.975:0.00446,JN672658:0.00182)0.968:0.00468)0.984:0.00865)0.499:0.00250,(AM997367:0.00288,(KT336096:0.00207,(JX227442:0.00055,(JX226825:0.00067,JX227493:0.00055)0.760:0.00055)0.830:0.00067)0.923:0.00253)0.997:0.00914)0.603:0.00706)0.995:0.01233,(AB806724:0.00417,(EU925880:0.00055,JX227340:0.00268)0.871:0.00136)0.922:0.00446)0.999:0.01546)0.819:0.00186)0.427:0.00124)0.769:0.00139)0.768:0.00099,(JQ580271:0.00548,(KY190810:0.00069,KY190832:0.00055)0.823:0.00070)0.904:0.00226)0.991:0.00552,KR825142:0.00238)0.841:0.00133)0.653:0.00263,((AB806685:0.00065,(JQ036284:0.0,KM356225:0.0):0.03014)0.774:0.00054,KM356755:0.00139)1.000:0.01108)0.979:0.00577,(AB530225:0.00212,(JF268363:0.0,JF268382:0.0):0.01039)0.697:0.00219)0.855:0.00082,AB806684:0.00184)0.871:0.00976)1.000:0.04529)0.959:0.02454)0.630:0.00964,(HQ163189:0.07136,LC171305:0.08098)0.379:0.01802)0.074:0.00404,(JN442790:0.02760,JN471851:0.02871)1.000:0.04076)0.313:0.00400,(JF320752:0.05950,FJ905758:0.01550)1.000:0.04838)0.865:0.00679)1.000:0.01978)0.935:0.01350,(JX193425:0.06001,HE650044:0.08874)0.961:0.01677)0.619:0.00645)0.833:0.00489,((((KF712888:0.01072,EF032750:0.04787)1.000:0.03055,(EU134561:0.05296,KP054230:0.07243)0.426:0.01690)0.597:0.01448,(FPLS01029032:0.05524,(KJ782814:0.08160,JQ426968:0.03120)0.274:0.01022)0.732:0.01105)0.912:0.00866,((EU134536:0.05256,(DQ463211:0.09438,((((((EU134552:0.02744,(EU786133:0.09118,LN570801:0.00054)0.555:0.00509)0.391:0.01185,((((JN038854:0.00483,((FPLL01005326:0.00162,FPLS01014258:0.00379)0.973:0.00499,FQ659858:0.00463)0.922:0.00215)0.686:0.00055,(FPLS01007567:0.00066,(FPLS01049346:0.00335,(((FPLS01058434:0.00137,((FPLS01019340:0.00055,FPLS01035740:0.00402)0.202:0.00055,FPLS01042522:0.00328)0.846:0.00055)0.650:0.00055,FPLS01022708:0.00055)0.000:0.00055,((FPLS01033002:0.00055,FPLS01000505:0.00325)0.855:0.00055,FPLS01028148:0.00133)0.741:0.00055)0.888:0.00055)0.395:0.00055)0.982:0.00449)0.999:0.01067,(KC854911:0.02888,(JF776876:0.00307,FJ444747:0.00556)0.897:0.00271)0.989:0.00972)0.898:0.00444,((FPLS01023276:0.00976,(EF020038:0.00395,FPLS01036789:0.01415)0.878:0.00333)0.861:0.00226,(FQ660355:0.00511,((FPLL01000238:0.00524,FPLS01050380:0.00675)0.615:0.00388,((FQ659154:0.0,FQ660393:0.0):0.00454,(FQ658606:0.00230,FQ658918:0.00055)0.868:0.00054)0.647:0.00397)0.938:0.00484)1.000:0.02535)0.891:0.00401)0.892:0.00660)0.988:0.01877,((FQ660107:0.02524,AMDW01115299:0.02471)0.929:0.01554,((((JN367228:0.01736,(((FQ660365:0.08566,FQ659369:0.00054)0.941:0.00258,(FPLS01021527:0.05007,((((FPLS01002698:0.00399,FPLS01051182:0.00199)0.938:0.00198,(FPLL01003168:0.00131,FPLS01001826:0.00132)0.954:0.00265)0.871:0.00129,(FPLS01019508:0.00372,(FPLS01030493:0.00132,FPLS01052954:0.00298)0.905:0.00052)0.614:0.00086)0.672:0.00053,FPLS01059523:0.00673)0.243:0.00090)0.875:0.00171)0.979:0.00747,(JF193717:0.00077,(JF187553:0.00076,(JF193784:0.00228,(JF193804:0.00055,JF187623:0.00383)0.427:0.00076)0.879:0.00055)0.626:0.00055)0.998:0.01183)0.995:0.01519)0.950:0.00724,(((LC026928:0.02404,(FPLS01037710:0.01626,((EU134473:0.02311,(LN570799:0.00078,(LN570796:0.01258,((LN570800:0.00154,LN572845:0.00077)0.902:0.00055,(LN570797:0.00077,LN570798:0.00077)0.894:0.00055)0.642:0.00055)0.553:0.00077)0.989:0.01124)0.947:0.01168,LN561160:0.00864)0.987:0.01317)0.963:0.01093)0.474:0.00869,((EU589282:0.00393,(KC432095:0.00300,(KC431988:0.00233,KC432087:0.00077)0.861:0.00055)0.964:0.00632)0.820:0.00452,(LN563577:0.00155,LN563578:0.01013)0.973:0.00590)0.996:0.01716)0.923:0.00869,JN178581:0.02909)0.939:0.00867)0.916:0.00568,(LN571549:0.00323,((LN570795:0.00363,(LN570793:0.00310,(LN570792:0.00055,(LN570791:0.00076,LN570794:0.00154)0.827:0.00077)0.399:0.00055)0.994:0.00659)0.761:0.00112,(((JF167678:0.00725,JF167734:0.00628)0.854:0.00275,EU134574:0.01653)0.374:0.00256,GQ024961:0.00837)0.400:0.00301)0.992:0.01077)1.000:0.01829)0.646:0.00669,(((LN570788:0.00060,(LN570789:0.00055,LN570790:0.00165)0.811:0.00081)0.999:0.01986,((HM318308:0.0,JF033003:0.0):0.02393,((((LN568823:0.0,LN568824:0.0):0.00524,(((AM697059:0.00861,(JF135837:0.00881,(JF198860:0.00147,(JF180209:0.00467,(JF183951:0.00156,JF184082:0.00469)0.944:0.00053)0.055:0.00170)0.953:0.00500)0.523:0.00178)0.956:0.00637,(JQ426027:0.01511,HM438054:0.00383)0.887:0.00406)0.586:0.00537,((JX898100:0.00133,JX898103:0.00066)0.831:0.00055,(JX898120:0.00066,JX898114:0.01493)0.659:0.00067)0.992:0.00882)0.956:0.00654)1.000:0.01518,JX133603:0.02417)0.826:0.01405,AB636929:0.01432)0.838:0.01708)0.973:0.02351)0.966:0.02315,(LN565851:0.00076,(LN565850:0.00076,LN565852:0.00152)0.167:0.00055)1.000:0.02758)0.996:0.03642)0.775:0.00317)0.785:0.01216)0.510:0.01105,(((FPLS01040294:0.00151,(HM270005:0.00077,(HM270092:0.0,JF028111:0.0):0.00310)0.973:0.00455)1.000:0.03414,(JN178359:0.03366,JQ427690:0.00860)0.952:0.01064)0.994:0.01965,((EU134333:0.00950,((FJ479138:0.00142,FJ479375:0.00267)0.964:0.00640,(((FPLS01051025:0.00715,(KJ540844:0.00270,AY921872:0.01873)0.596:0.00054)0.924:0.00407,((FJ479098:0.00606,HQ166661:0.00669)0.877:0.00242,KX239285:0.00152)0.668:0.00055)0.716:0.00464,JQ311835:0.00701)0.914:0.00667)0.983:0.01121)0.898:0.01087,((JF235681:0.01327,(LN570803:0.00624,(FPLS01048030:0.00067,(FPLS01058503:0.00111,((FPLS01041814:0.00332,FPLS01051840:0.00066)0.878:0.00055,FPLS01032904:0.00379)0.439:0.00055)0.868:0.00110)0.981:0.00711)0.985:0.01023)0.995:0.01420,(EU134461:0.01361,((LN570802:0.00384,(LN568825:0.00055,LN568826:0.00055)1.000:0.00055)0.967:0.00578,(KC854964:0.00759,(JN037972:0.00055,LN880073:0.00055)1.000:0.01798)0.295:0.00420)0.997:0.01420)0.913:0.00833)0.889:0.01247)0.967:0.01675)1.000:0.07495)0.878:0.01558,(DQ067033:0.01754,(KC961271:0.00191,JQ407935:0.00428)0.983:0.01097)0.987:0.01814)0.635:0.00983,JQ675492:0.05305)0.893:0.02140)0.985:0.02894)0.671:0.02184,(KX933648:0.04753,(EU050856:0.01634,(EU050855:0.00689,EU050857:0.01583)0.921:0.00684)0.999:0.03331)0.973:0.01888)1.000:0.03561)0.582:0.00641)0.996:0.05469)0.977:0.03808)0.924:0.02139,((((EU881253:0.05578,JQ278805:0.05545)1.000:0.05665,(KC358496:0.12130,(KF564560:0.06734,(JN497215:0.00192,(JN443666:0.00140,(JN479052:0.00289,(JN476394:0.00483,JN464417:0.00055)0.926:0.00055)1.000:0.00055)1.000:0.00055)1.000:0.11735)1.000:0.08323)0.921:0.01941)0.969:0.02162,(((KT223281:0.18638,((((Outgroup:0.17707,(KX097269:0.04443,(AY326585:0.05283,(KC683203:0.04839,(AB672169:0.02325,JQ675524:0.03871)0.964:0.01358)0.752:0.00964)0.971:0.02598)1.000:0.06637)0.944:0.03012,(((HM444924:0.03396,(HQ166681:0.02038,JQ425875:0.00687)0.928:0.00686)0.995:0.02337,(EF516823:0.09948,((KY363842:0.02398,HM438057:0.00536)0.917:0.01210,(KJ750888:0.03808,(AB128884:0.00055,(AB128877:0.00055,AB128890:0.00697)0.967:0.00445)0.996:0.02572)0.996:0.03150)0.000:0.00500)0.896:0.01743)1.000:0.12228,((KC358378:0.07855,(JQ425761:0.07188,((JX898153:0.01376,(FM253670:0.00541,(FPLS01021418:0.00384,FPLS01055774:0.00076)0.998:0.00915)0.869:0.00461)0.989:0.01382,(((FR667414:0.03012,(AY921748:0.01755,EU134413:0.01271)0.924:0.01287)0.961:0.00964,(FPLP01009584:0.02177,FPLS01009356:0.02072)0.919:0.00736)0.788:0.00825,(((FPLS01010037:0.00207,FPLS01019854:0.01299)0.782:0.00065,FPLS01033722:0.00287)0.999:0.00053,FPLS01022459:0.00055)1.000:0.06946)0.175:0.00361)0.999:0.04193)0.126:0.02057)1.000:0.12353,(((((KC437186:0.00054,KF836345:0.00055)1.000:0.04042,(HQ114172:0.03286,(FN811199:0.03185,(JF174642:0.03214,HQ114133:0.02401)0.924:0.01191)1.000:0.02558)0.204:0.00760)0.063:0.00606,(JX133352:0.03614,(EU134513:0.03219,((HQ190300:0.0,HQ190562:0.0):0.01290,JQ428660:0.01614)0.976:0.01002)0.954:0.00839)0.747:0.00611)0.999:0.02207,(((((((((JN527125:0.00204,(JN478493:0.00068,(((((JN507062:0.00055,(((JN514330:0.00153,(JN524654:0.00144,((JN506582:0.01070,JN536248:0.00130)0.761:0.00055,((JN513309:0.00070,((JN509404:0.00137,((JN444666:0.00054,JN517698:0.00224)0.826:0.00118,JN510312:0.00055)0.807:0.00105)0.799:0.00366,JN529519:0.00055)1.000:0.00060)0.820:0.00099,JN427054:0.00055)0.900:0.00055)0.855:0.00055)0.826:0.00055)0.913:0.00055,JN477372:0.00145)0.171:0.00055,(JN526248:0.00080,JN483307:0.00122)0.635:0.00055)0.455:0.00055)0.421:0.00055,JN520462:0.00145)0.000:0.00055,JN525348:0.00073)0.459:0.00055,JN524489:0.00055)0.455:0.00055,(JN510277:0.00265,(JN511691:0.00798,JN523884:0.00203)0.908:0.00054)0.379:0.00055)0.645:0.00055)0.387:0.00055)0.041:0.00055,JN514857:0.00138)0.996:0.00718,((JN534275:0.00140,(JN532860:0.00055,JN532334:0.00221)1.000:0.00051)0.982:0.00844,((JN530305:0.01024,(DQ109894:0.00087,(DQ109891:0.00083,DQ109897:0.00080)0.796:0.00054)0.973:0.00659)0.848:0.00370,(((JN497896:0.00055,JN517648:0.00055)0.833:0.00101,(JN518162:0.00072,(JN527993:0.00145,(JN526837:0.00055,JN503183:0.00072)0.295:0.00055)0.931:0.00162)0.999:0.00051)0.823:0.00055,(JN523834:0.00622,JN515854:0.00069)0.894:0.00152)0.975:0.00654)0.644:0.00313)0.898:0.00269)0.393:0.00054,((JN437735:0.00069,(JN446144:0.00226,(JN451705:0.00157,JN437498:0.00105)0.389:0.00055)0.763:0.00055)0.999:0.01083,(JN534312:0.00283,((JN535885:0.00213,((((JN531600:0.00992,JN505081:0.00333)0.979:0.00055,(JN505972:0.00143,JN465969:0.00318)0.801:0.00055)0.819:0.00079,JN462154:0.00142)1.000:0.01936,(JN531653:0.00353,(JN533583:0.00055,JN538640:0.00591)0.761:0.00052)0.726:0.00054)0.919:0.00055)0.994:0.01005,(JN538756:0.00188,(JN454312:0.00053,JN457457:0.00160)0.881:0.00055)0.776:0.00093)0.809:0.00054)1.000:0.01640)0.901:0.00615)0.994:0.01441,((JN517110:0.00843,(JN444828:0.00209,(JN507816:0.00075,(((JN539882:0.00055,(JN536307:0.00260,JN523655:0.00355)0.479:0.00055)0.335:0.00055,(JN532649:0.00055,JN530363:0.00293)0.783:0.00069)1.000:0.00233,JN517894:0.00055)0.721:0.00170)0.994:0.00244)0.977:0.00890)0.991:0.01264,(((JN433151:0.00076,(JN441857:0.01290,JN471600:0.00055)0.781:0.00073)0.879:0.00170,(JN446150:0.00055,JN535021:0.00078)0.905:0.00265)0.998:0.01285,((JN469721:0.00441,JN496781:0.00207)0.986:0.01088,JN447545:0.02298)0.636:0.00889)0.999:0.02636)0.994:0.01910)0.984:0.01146,((KM356336:0.06763,((GU118271:0.00370,GU118290:0.00134)0.847:0.00139,(GU117946:0.01208,((KC668491:0.00070,KC668514:0.00055)0.950:0.00319,(KC668530:0.00207,((KC668547:0.00138,KC668563:0.00138)0.945:0.00055,(KC668505:0.00055,(KC668502:0.00138,KC668527:0.00138)0.915:0.00055)0.860:0.00055)0.977:0.00055)0.901:0.00166)0.952:0.00449)0.984:0.00682)0.999:0.02385)0.995:0.01934,(((FJ202539:0.05046,(FJ516764:0.01797,(JN447641:0.01961,((JN466410:0.00209,JN468377:0.00489)0.955:0.00511,(JN462904:0.00545,JN508427:0.00339)0.880:0.00281)1.000:0.02412)0.965:0.01667)1.000:0.03867)0.991:0.01671,(GQ274300:0.02128,(JQ515607:0.00614,EF574958:0.00395)0.995:0.01487)0.998:0.02062)0.937:0.00656,(JN538120:0.04354,KF268719:0.04306)0.114:0.00606)0.924:0.00578)0.959:0.00991)0.936:0.00935,(EU373898:0.03162,KF786565:0.03854)0.974:0.01453)0.172:0.00596,EU134340:0.06330)0.796:0.00698,((AB630768:0.01280,(((JF808984:0.00082,(KP054206:0.01790,CU466779:0.00786)0.782:0.00384)0.907:0.00306,(KC432077:0.00230,EU234271:0.00054)0.803:0.00087)0.981:0.00753,(DQ017949:0.00055,DQ017950:0.00055)1.000:0.01162)0.803:0.00545)0.987:0.01764,KF827054:0.08477)0.295:0.01350)0.991:0.01987)0.975:0.01680,(((JN534879:0.05303,KC358579:0.05567)0.884:0.01055,(AM997458:0.05228,((GQ346922:0.02139,(GU567956:0.00055,(KC425556:0.00055,KC425605:0.00133)0.950:0.00331)0.994:0.01472)1.000:0.04476,KF786881:0.05071)0.825:0.01223)0.993:0.02262)0.969:0.01210,(((((HM305809:0.0,JF079074:0.0):0.03022,EU134431:0.02026)0.992:0.01974,(JQ675476:0.00081,JQ675482:0.00055)1.000:0.04442)0.939:0.01344,(((JQ426216:0.00331,JQ426653:0.00133)0.998:0.02189,(HM445480:0.03802,((FJ660576:0.03554,KP676768:0.07833)0.616:0.01628,(FPLS01038682:0.02314,(CU466769:0.01514,JQ855540:0.02374)0.802:0.00914)0.995:0.02116)0.960:0.01223)0.945:0.00896)0.210:0.00438,FR675960:0.01690)0.987:0.01483)0.281:0.00305,(JN615806:0.04997,JQ278830:0.03165)0.986:0.01643)0.735:0.00791)0.861:0.01156)1.000:0.07222)0.891:0.03114)0.000:0.01313)0.308:0.00984,(HM438055:0.11153,HQ721146:0.12755)0.980:0.03954)0.961:0.01914,(((KC358090:0.00055,KF836190:0.00054)1.000:0.15505,(HM445344:0.05766,HM243803:0.04398)1.000:0.08978)0.112:0.01172,FJ946562:0.26852)0.939:0.02125)0.807:0.02077)0.446:0.01012,((JQ739030:0.01017,DQ676442:0.02035)1.000:0.13761,(EU491890:0.09550,HM243823:0.06359)0.988:0.03616)0.582:0.01925)0.878:0.00930,KT223263:0.12479)0.973:0.01975)1.000:0.04930,((HM444894:0.15507,(EF019439:0.04702,(HQ118319:0.04456,KR110085:0.06517)0.983:0.02901)1.000:0.08129)0.834:0.02218,((((((((((((HG917500:0.00753,(FJ534981:0.08540,((KC551650:0.00240,(KC551648:0.00071,EU104127:0.00275)0.988:0.00699)0.957:0.00931,((FPLP01003769:0.00188,((FPLP01010922:0.00212,(FPLP01002306:0.00130,FPLP01010027:0.00329)0.708:0.00055)0.984:0.00054,FPLP01005102:0.00223)0.995:0.00053)1.000:0.01979,(FPLM01008020:0.00884,((FPLP01005931:0.00324,(FPLP01004936:0.00183,FPLP01007766:0.00111)0.906:0.00055)0.873:0.00054,(FPLP01008290:0.00159,FPLP01013494:0.00210)0.894:0.00055)0.863:0.00160)0.962:0.00455)0.926:0.00526)0.988:0.01238)0.699:0.00666)1.000:0.01836,((HQ385615:0.02347,(FN984804:0.00504,(FPLL01003335:0.00533,FPLS01047649:0.00156)0.983:0.00691)0.950:0.00816)0.999:0.01703,(FPLS01004019:0.02257,(FJ660578:0.05397,KC189701:0.00508)1.000:0.02157)0.616:0.00525)0.922:0.00668)0.315:0.00605,FPLS01055256:0.04147)0.744:0.00738,((DQ128848:0.03048,(LN570833:0.00606,JQ798504:0.00774)0.997:0.01630)0.993:0.02209,EU134567:0.05597)0.932:0.01234)0.944:0.01136,(KF697567:0.01198,(KX954275:0.00055,(((((((KX954253:0.00066,((((KX954252:0.00395,KX954254:0.00055)0.000:0.00055,(((KX954268:0.00065,((KX954259:0.00131,(((KX954267:0.00145,(((KX954264:0.00072,KX954255:0.00161)0.495:0.00055,KX954257:0.00290)0.000:0.00055,KX954238:0.00055)0.292:0.00055)0.000:0.00055,KX954260:0.00217)0.445:0.00055,KX954227:0.00132)0.963:0.00055)0.546:0.00055,KX954272:0.00065)0.114:0.00055)0.000:0.00055,KX954270:0.00065)0.921:0.00054,KX954271:0.00148)0.921:0.00055)0.439:0.00055,KX954262:0.00065)0.320:0.00055,KX954274:0.00055)0.463:0.00055)0.467:0.00055,(((KX954256:0.00217,KX954234:0.00238)0.045:0.00055,KX954263:0.00072)0.174:0.00055,KX954251:0.00217)0.745:0.00055)0.474:0.00055,KX954265:0.00133)0.000:0.00055,(KX954269:0.00055,(KX954273:0.00199,KX954261:0.00199)0.678:0.00055)0.000:0.00055)0.457:0.00055,KX954266:0.00133)0.518:0.00054,(MTCS02000011:0.00055,(KX954223:0.00199,KX954258:0.00132)0.802:0.00066)0.868:0.00077)0.056:0.00065,(((KX954247:0.00131,KX954221:0.00265)0.765:0.00055,((((((KX954239:0.00066,(KX954232:0.00066,KX954229:0.00066)0.000:0.00055)0.000:0.00055,((KX954250:0.00199,KX954249:0.00133)0.907:0.00055,(KX954245:0.00199,KX954222:0.00133)0.936:0.00055)0.957:0.00055)0.971:0.00055,KX954236:0.00131)0.864:0.00055,KX954248:0.00055)0.793:0.00055,KX954231:0.00065)0.950:0.00055,((KX954276:0.00590,KX954237:0.00055)0.485:0.00055,(KX954277:0.00145,(KX954241:0.00145,(KX954224:0.00072,(KX954244:0.00290,(KX954242:0.00155,KX954226:0.00363)0.102:0.00055)0.000:0.00055)0.438:0.00055)0.191:0.00055)0.000:0.00055)0.333:0.00055)0.785:0.00055)0.876:0.00055,(((((((KX954240:0.00320,KX954246:0.00278)0.411:0.00066,KX954225:0.00204)0.794:0.00055,(KX954279:0.00055,KX954235:0.00145)1.000:0.00055)0.497:0.00055,KX954233:0.00066)0.970:0.00055,KX954230:0.00197)0.817:0.00055,KX954228:0.00196)0.921:0.00055,KX954243:0.00202)0.720:0.00055)0.915:0.00055)0.843:0.00055)0.995:0.01572)1.000:0.03027)1.000:0.02594,(JN825514:0.04008,((AY862012:0.00539,((DQ128741:0.01465,((EU134446:0.02109,(EU134439:0.01617,LN570832:0.01492)0.992:0.01551)0.777:0.00363,AB630490:0.01949)0.784:0.00898)0.111:0.00520,(FPLS01000185:0.00795,EU134485:0.08274)0.970:0.00942)0.981:0.01101)1.000:0.02988,((EF018495:0.00055,EF018702:0.00055)1.000:0.04979,JN592671:0.03074)0.842:0.01226)0.205:0.00500)0.371:0.00627)0.134:0.00350,(HQ343225:0.03916,(KC551567:0.02488,(FJ660559:0.00335,FPLP01001473:0.00485)0.995:0.01875)0.993:0.01546)0.949:0.00832)0.999:0.02765,((((FPLP01000794:0.10506,EU134482:0.07437)0.041:0.00664,(AM490754:0.03559,(FPLS01003530:0.04647,EU134430:0.03635)0.835:0.00369)0.829:0.00276)0.907:0.00656,((FPLS01003533:0.02238,((HM445067:0.02409,(FR749808:0.02090,((EU134504:0.03850,(JX505418:0.00765,((HM262381:0.0,JF015936:0.0):0.01196,(GQ097496:0.00055,GQ097551:0.00074)0.986:0.00669)0.920:0.00378)0.565:0.00224)0.974:0.01038,(EF516042:0.00428,(FN811194:0.00395,JN023295:0.00943)1.000:0.01455)0.598:0.00286)0.914:0.00673)0.928:0.01052)0.916:0.00714,((JF833871:0.01805,LN561163:0.01082)1.000:0.01731,(((((JN672401:0.01143,(FPLS01029258:0.00136,GQ264076:0.00404)0.947:0.00410)1.000:0.01882,(HM749690:0.01687,(FJ444644:0.02140,FJ936878:0.02823)0.559:0.00302)0.896:0.00541)0.897:0.00477,(EF515967:0.02967,AB806721:0.01026)0.683:0.00536)0.860:0.00503,((HM445070:0.01972,FJ468389:0.01843)0.929:0.00629,(AB630777:0.01369,(GQ264394:0.00279,(KJ410577:0.00071,KJ191902:0.00065)0.852:0.00051)0.997:0.01177)0.984:0.00820)0.960:0.00631)0.724:0.00421,(FJ936969:0.00894,((EU134563:0.05687,EU134402:0.07639)0.991:0.03158,((FJ466340:0.01007,((KJ191900:0.00288,KJ191901:0.00055)0.999:0.01558,JQ675471:0.02853)0.034:0.00396)0.448:0.00559,((EF019268:0.13199,EU134432:0.05340)0.929:0.01729,(HM329658:0.00055,HM332281:0.00074)0.889:0.00386)0.946:0.00948)0.884:0.00416)0.634:0.00053)0.946:0.00439)0.960:0.00873)0.587:0.00670)0.992:0.01441)0.819:0.00443,(KF956785:0.03514,((JN177843:0.01878,(HM779976:0.01049,(HM779967:0.00380,(HM779939:0.00509,HM780039:0.00460)0.746:0.00129)0.994:0.00055)0.999:0.01665)1.000:0.02354,JF800698:0.01767)0.922:0.00870)0.977:0.01323)0.996:0.01735)0.985:0.01440,(EU134548:0.01510,(EF516802:0.01882,(JF833492:0.00055,JF833493:0.00055)1.000:0.02531)0.693:0.00954)1.000:0.05066)0.897:0.01305)0.960:0.01196,((((FJ358876:0.06435,(HQ120959:0.01227,JQ978908:0.02255)0.982:0.01727)0.994:0.02757,(KX097542:0.04572,(EU734997:0.09705,(KF616691:0.00383,((JX001153:0.00086,(JX001139:0.00408,JX001146:0.00055)0.414:0.00053)1.000:0.05687,(LC081015:0.00320,(LC081027:0.00066,LC081042:0.00795)0.835:0.00055)0.917:0.00291)0.888:0.00297)0.996:0.02898)0.868:0.02214)1.000:0.02722)0.986:0.02078,(((KM200759:0.12134,AY923108:0.04829)0.829:0.02053,((FJ479136:0.03571,(EU134437:0.00700,FJ478686:0.00501)1.000:0.02996)0.997:0.01903,(((((KF712870:0.02394,EU134404:0.04460)0.985:0.01395,JF220444:0.02285)0.991:0.01672,(((EU335179:0.03399,(EU335165:0.02288,KJ191903:0.02822)1.000:0.02650)0.890:0.00684,((((AB672155:0.01257,(HQ119531:0.02254,DQ395973:0.01397)0.859:0.00554)0.063:0.00333,(KP162197:0.01513,KP162198:0.02273)0.997:0.01377)0.987:0.00839,((((JQ426357:0.00689,JQ427236:0.00440)0.687:0.00140,(HM270038:0.01162,JQ428758:0.01135)0.883:0.00375)1.000:0.01349,(HM445451:0.01833,(EU134360:0.00786,JQ428022:0.00901)0.908:0.00361)0.788:0.00172)0.924:0.00348,FJ478958:0.01297)0.929:0.00314)0.744:0.00176,JQ428657:0.03741)0.911:0.00373)0.849:0.00170,AJ519631:0.05360)0.475:0.00371)0.781:0.00196,(EU134373:0.02875,AB722250:0.06515)0.020:0.00696)0.894:0.00351,(((FPLS01015916:0.05443,((EU134331:0.01410,(JQ427231:0.00673,((FPLS01003244:0.00074,(((FPLL01008820:0.00194,FPLS01029843:0.00067)0.306:0.00055,((FPLL01008626:0.00099,(FPLL01004682:0.00172,FPLS01053943:0.00083)1.000:0.00054)0.404:0.00055,FPLS01023621:0.00067)0.886:0.00055)0.940:0.00054,((FPLL01001625:0.00195,(FPLS01019163:0.00404,FPLS01049366:0.00456)0.885:0.00055)0.110:0.00055,FPLS01046534:0.00130)0.940:0.00054)0.877:0.00120)0.999:0.01628,KR560025:0.00683)0.900:0.00909)0.953:0.00941)0.823:0.01286,(EU134515:0.00926,(EU134533:0.09581,JF168225:0.01199)0.154:0.00165)1.000:0.04482)0.463:0.00367)0.964:0.00988,EU669612:0.09147)0.997:0.01713,(EU335261:0.07069,(AY921830:0.02501,(AY921792:0.01294,(JF185571:0.00222,JF185698:0.00074)0.993:0.01278)0.993:0.01804)0.999:0.02274)0.581:0.00522)0.928:0.00787)0.972:0.00963)0.909:0.00562)0.929:0.00758,(HQ114063:0.05208,(((KF712751:0.01612,((KC358087:0.00054,KF836179:0.00055)1.000:0.01446,(EU134323:0.00856,EU786147:0.00814)0.441:0.00281)0.894:0.00636)0.996:0.01545,MERK01000059:0.04000)0.298:0.00499,AB294333:0.03052)0.821:0.00333)0.982:0.01238)0.974:0.01412)0.952:0.01279,((((((AY922085:0.02790,JN600581:0.01849)0.456:0.00399,(((((EU134371:0.00753,(KJ540660:0.04601,(HE603191:0.01681,KC358632:0.02376)0.242:0.00296)0.942:0.00716)0.985:0.01035,((FJ902593:0.01829,(EU861852:0.01677,(JF072062:0.00150,JF107117:0.00055)0.984:0.01042)0.975:0.00948)0.997:0.01248,(((LN570047:0.00153,LN570048:0.00073)1.000:0.01611,(LN562770:0.00368,AB246770:0.01958)0.947:0.00998)0.982:0.00802,(((DQ451495:0.01357,HQ445781:0.01214)0.928:0.00660,(JF833913:0.01207,KC172328:0.01523)0.881:0.00414)0.274:0.00340,((AY963340:0.00963,FJ466420:0.00248)0.996:0.01339,(KM882696:0.00081,(KM882760:0.00055,(KM882755:0.00161,KM882794:0.00080)0.776:0.00055)0.898:0.00055)1.000:0.02379)0.945:0.00833)0.933:0.00593)0.776:0.00120)0.285:0.00216)0.961:0.00552,((JQ426815:0.01872,(JQ427645:0.02742,(((((HQ385518:0.00445,(HQ385520:0.00055,HQ385525:0.00055)0.808:0.00074)0.989:0.00886,(FPLS01049632:0.00854,GQ396851:0.00132)0.954:0.00756)0.957:0.00656,(EF515894:0.00852,EF580975:0.01037)0.857:0.00443)0.943:0.00611,((JX406207:0.00486,(LN562771:0.00955,(JQ798458:0.00279,EU528174:0.01561)0.994:0.00818)0.077:0.00067)0.950:0.00366,AB487879:0.01030)0.870:0.00295)0.897:0.00441,(FJ152820:0.00206,JQ426524:0.01162)0.943:0.00510)0.966:0.00690)0.855:0.00571)0.150:0.00340,AY921676:0.01734)0.191:0.00110)0.922:0.00332,(((EU589248:0.00580,JF776943:0.00979)0.993:0.00053,(EU979075:0.00585,KC011136:0.00606)0.183:0.00427)0.836:0.00188,(LN561162:0.01259,(AB486507:0.00171,AB486659:0.00278)0.995:0.00706)0.359:0.00084)0.861:0.00295)0.857:0.00113,(((((KF533766:0.00055,JN802689:0.00055)0.999:0.01746,(AJ534629:0.02107,(EF516487:0.00333,EF516673:0.05267)0.755:0.00340)0.941:0.00869)1.000:0.01966,((((KC437129:0.00055,KF836277:0.00055)1.000:0.02695,((JQ323122:0.01341,(EU134477:0.01547,(EU665118:0.00143,FJ889283:0.00055)0.813:0.00122)1.000:0.02524)0.956:0.00572,((AY921878:0.00637,(JF236274:0.00076,((JF222475:0.0,JF236037:0.0,JF236075:0.0,JF236095:0.0,JF236145:0.0,JF236257:0.0,JF236268:0.0):0.00055,(JF236073:0.00153,JF236236:0.00153)0.931:0.00055)0.553:0.00055)0.990:0.00814)0.996:0.01530,((((GQ472371:0.00055,GU208303:0.00055)0.985:0.00762,(EU134469:0.00635,KC331397:0.00476)0.933:0.00539)0.966:0.00797,JF922471:0.02659)0.654:0.00287,EU134535:0.07690)0.920:0.00518)0.979:0.00872)0.423:0.00055)0.974:0.00824,((((FQ659402:0.00840,(HM007546:0.00861,((FPLP01012593:0.00431,DQ223081:0.00077)0.897:0.00187,((KP054229:0.00141,JN090816:0.00077)0.932:0.00212,HQ403216:0.00055)0.922:0.00179)0.892:0.00325)0.847:0.00327)0.447:0.00174,(FPLS01002396:0.00177,FPLS01018870:0.00156)0.999:0.01675)0.939:0.00536,(EU234178:0.00282,(GQ480116:0.00314,JX271936:0.00069)0.893:0.00229)0.990:0.01080)0.998:0.01575,(((((GQ203641:0.01165,((((FPLS01024939:0.00133,FPLS01000449:0.00719)0.769:0.00158,FPLS01004812:0.00055)0.761:0.00076,FPLS01040399:0.00717)1.000:0.01677,(FPLP01005946:0.00686,(EU937873:0.00055,EU937912:0.00137)0.992:0.00909)0.771:0.00483)0.983:0.01027)0.996:0.01280,(FPLS01007966:0.00172,(FPLL01003210:0.00271,FPLS01036482:0.00172)0.208:0.00055)1.000:0.01563)0.830:0.00665,(HQ343222:0.00144,AF234747:0.00215)1.000:0.01751)0.956:0.00872,(GU208299:0.02043,((KF836306:0.00055,(HQ166702:0.00312,KC437116:0.00055)0.992:0.00054)0.934:0.00356,(EU134424:0.00806,JF266242:0.00816)0.770:0.00284)0.995:0.01258)0.929:0.01181)0.867:0.00291,((EU665115:0.00055,FJ889280:0.00165)0.986:0.01392,(FPLS01054695:0.01362,KF712812:0.01072)0.928:0.00720)0.958:0.00760)0.907:0.00662)0.999:0.01551)0.987:0.01212,(EU449594:0.04739,((JQ426181:0.00068,JQ427750:0.00065)1.000:0.02680,((EU134381:0.00055,HM186152:0.01128)0.999:0.01237,(KJ192031:0.00944,(KC432149:0.00303,(KC432336:0.00303,(KC432172:0.00055,KC432323:0.00076)0.766:0.00055)0.343:0.00055)0.989:0.00881)0.987:0.00860)0.637:0.00382)0.725:0.00899)0.934:0.00652)0.834:0.00392)0.999:0.01618,(((AB862885:0.06209,(JQ278833:0.00215,(HM921095:0.00080,EF580957:0.04767)0.811:0.00065)0.823:0.00406)0.997:0.02373,((((FPLS01015132:0.00272,((FPLS01005033:0.00281,(FPLL01003485:0.00206,FPLL01007531:0.00405)0.805:0.00055)0.136:0.00055,FPLS01023543:0.00136)0.881:0.00054)0.959:0.00411,JF185928:0.00158)0.999:0.02621,(KY190570:0.02690,(KF533803:0.00909,(KF533822:0.00149,KF533851:0.00873)0.904:0.00719)0.998:0.02280)0.481:0.01016)0.518:0.00310,(FPLS01058377:0.02281,GU208406:0.04059)0.986:0.02213)0.176:0.00580)0.485:0.00517,(JN391973:0.07442,((EU340213:0.01487,HQ327191:0.01611)0.998:0.02003,(JN391951:0.02741,FJ165507:0.02671)0.862:0.01395)0.992:0.02297)0.898:0.00987)0.954:0.01032)0.977:0.01003,(((((((HM921091:0.00191,(HM314840:0.00377,HM324754:0.00055)0.883:0.00199)0.947:0.00460,(EF580944:0.00558,((JF776888:0.00457,((JQ427696:0.00292,JQ428653:0.00745)0.980:0.00515,FPLS01034837:0.00833)0.911:0.00294)0.946:0.00291,JX489915:0.00608)0.860:0.00153)0.849:0.00180)0.961:0.00495,JN177833:0.02313)0.952:0.00526,((EF516542:0.01536,(EF516952:0.01041,(AB179520:0.02130,EF612424:0.00413)0.550:0.00500)0.893:0.00332)0.749:0.00301,((EU665108:0.00413,(((EF515892:0.00996,(EF516163:0.00324,EF516534:0.00160)0.877:0.00280)0.989:0.00763,(JN024070:0.00790,((AM072418:0.02553,AM072420:0.00436)0.991:0.01014,(FR667301:0.00055,FR667341:0.00144)0.979:0.00618)0.469:0.00148)0.920:0.00421)0.991:0.00775,(EF492897:0.00676,((KM200757:0.00231,(AB672182:0.00093,EF515931:0.00693)0.920:0.00257)0.947:0.00305,(FJ478973:0.00268,(JF833916:0.01114,(EU665109:0.00369,HQ119152:0.00303)0.888:0.00261)0.896:0.00301)0.799:0.00289)0.433:0.00054)0.776:0.00114)0.135:0.00069)0.937:0.00285,EF516060:0.04427)0.720:0.00183)0.938:0.00390)0.935:0.00438,(((((((((FM253578:0.00579,FM253665:0.00370)0.986:0.00957,FPLS01031184:0.01962)0.967:0.00762,((((DQ640732:0.01921,(FPLS01006030:0.00382,(FPLS01001653:0.00406,FPLS01038845:0.00198)0.957:0.00055)0.878:0.00160)0.549:0.00053,((FPLS01031197:0.00472,AB630778:0.00551)0.926:0.00263,FPLS01026076:0.00793)0.878:0.00126)0.155:0.00133,FJ152793:0.00867)0.835:0.00077,(HQ118270:0.01642,(KJ783052:0.01309,KC432564:0.01027)0.950:0.01035)0.811:0.00728)0.999:0.01112)0.986:0.00716,KX672557:0.02474)0.926:0.00469,(((GU208498:0.01674,GU208500:0.02706)0.991:0.00868,((HQ120045:0.00907,(AB240477:0.01458,(((((KF494577:0.00515,KY190379:0.00279)0.788:0.00085,(FPLS01008483:0.00900,LN870657:0.00148)0.983:0.00412)0.798:0.00074,HQ120274:0.00521)0.807:0.00146,(FQ659420:0.00150,FQ659424:0.00075)0.995:0.00609)0.384:0.00182,GQ264118:0.00544)0.861:0.00273)0.960:0.00608)0.947:0.00354,(AY493914:0.01068,(GU208351:0.01572,HM186401:0.00229)0.863:0.00184)0.972:0.00487)0.935:0.00367)0.902:0.00323,(FPLS01010349:0.01176,KR559997:0.00465)1.000:0.01441)0.716:0.00339)0.651:0.00096,EF580963:0.01621)0.880:0.00285,(FPLS01000657:0.00714,FPLS01047838:0.01063)0.962:0.00742)0.907:0.00444,(((HQ119409:0.00806,(FPLS01010164:0.02704,(FPLL01006723:0.00136,((FPLS01016726:0.00262,(FPLS01050151:0.00131,FPLS01031135:0.00067)0.864:0.00055)0.600:0.00055,FPLS01034328:0.00111)0.839:0.00106)0.994:0.01129)0.921:0.00483)0.997:0.01444,((((KC172331:0.01177,(JX133412:0.01083,LN564467:0.01406)0.723:0.01367)0.907:0.00564,(((((EU037328:0.00711,(HM459635:0.00830,HM459616:0.00577)0.838:0.00136)0.957:0.00499,(AY921674:0.00526,(LN572849:0.00055,LN572850:0.00055)0.995:0.00702)0.075:0.00319)0.000:0.00163,AJ576419:0.01417)0.785:0.00215,(AJ581623:0.00608,AY921675:0.00370)0.994:0.01040)0.791:0.00083,((JX505299:0.00055,JX505319:0.00055)0.996:0.01031,(EU881183:0.01320,FPLS01000825:0.01446)0.951:0.00583)0.887:0.00406)0.926:0.00639)0.380:0.00440,(((((LN570830:0.00152,LN570831:0.00683)0.997:0.01156,HM186050:0.00490)0.952:0.00623,(FPLS01048364:0.00553,(FPLS01041217:0.01813,(FPLS01031533:0.00399,(FPLS01010899:0.00197,(FPLL01000277:0.00314,FPLS01041349:0.00109)0.479:0.00054)0.743:0.00054)0.580:0.00055)0.772:0.00065)0.996:0.00986)0.967:0.00720,JN868882:0.01619)0.481:0.00293,JQ979006:0.00677)0.857:0.00249)0.882:0.00348,((((FPLS01049562:0.00196,FPLS01061188:0.00197)0.989:0.00720,(((JF175246:0.00967,(HM341106:0.01272,(HM332371:0.00301,HM334304:0.00055)0.994:0.00917)0.992:0.01027)0.918:0.00684,KM200422:0.00904)0.849:0.00597,HQ119405:0.02503)0.860:0.00403)0.915:0.00792,(FPLS01008969:0.01797,(FPLS01023832:0.01044,(HM269163:0.01156,EU223957:0.00759)0.987:0.00898)0.725:0.00071)0.988:0.00854)0.866:0.00347,(KM200433:0.01404,(KF515268:0.00740,(HM270310:0.00688,KM200506:0.00859)0.917:0.00769)0.863:0.00447)0.999:0.01353)0.963:0.00777)0.954:0.00967)0.338:0.00529,((AM072419:0.01344,(JN023224:0.00769,(AB991138:0.02153,(FPLL01007112:0.00055,FPLS01050491:0.00055)1.000:0.01817)0.150:0.00382)0.958:0.00582)1.000:0.01944,(AM084889:0.00559,FPLS01047536:0.01492)0.997:0.01744)0.458:0.00640)0.000:0.00371)0.000:0.00233,(JN023223:0.01732,(AJ518792:0.03743,JN592663:0.00817)0.958:0.00884)0.939:0.00598)0.949:0.00503)0.934:0.00586,(((HQ118941:0.01726,(FPLS01033285:0.00285,FPLS01040994:0.00102)0.998:0.01052)0.892:0.00557,(EU676440:0.01322,(JQ427487:0.00055,JQ427547:0.00382)0.225:0.00266)0.997:0.01232)0.822:0.00129,(AY622263:0.01377,HM341092:0.01342)0.910:0.00278)0.871:0.00506)0.014:0.00053,((LN568828:0.00055,LN568829:0.00055)0.985:0.00762,(LN565853:0.00055,LN565854:0.00055)0.987:0.00828)0.996:0.01227)0.806:0.00321)0.835:0.00567)0.996:0.01215)0.931:0.00673,(KY190512:0.13845,(KJ192028:0.03816,(HQ397514:0.08632,FPLS01018863:0.08403)0.768:0.01374)0.844:0.01090)0.620:0.01216)0.944:0.01377,DQ310750:0.09899)0.969:0.02027,JN391650:0.10571)0.986:0.02501,((((((((KT182529:0.0,AB062751:0.0):0.00305,DQ395052:0.05057)0.990:0.01194,((EU134537:0.00614,JQ978966:0.00133)0.990:0.00987,(((HF543819:0.00128,(HF586693:0.00055,(HF586691:0.00081,HF586692:0.00055)0.835:0.00052)0.928:0.00216)0.826:0.00055,(HF543818:0.00064,(HF543820:0.0,KX035241:0.0):0.00064)0.746:0.00055)0.991:0.00652,(AJ233944:0.02140,(HF937255:0.00209,(((HF543821:0.00064,HF543822:0.00064)0.921:0.00055,(HF543823:0.00127,HF543824:0.00320)0.301:0.00055)0.910:0.00055,((HM565025:0.00330,HF543825:0.00055)0.821:0.00063,HF543826:0.00193)0.822:0.00063)0.977:0.00385)0.851:0.00144)0.513:0.00240)0.943:0.00710)0.990:0.01032)0.448:0.00451,((LC068865:0.00171,EF108312:0.00171)0.863:0.00435,((CP001804.1:0.0,CP001804.2:0.0):0.00055,JX415391:0.03075)0.999:0.01406)0.998:0.02048)0.959:0.00881,JN037984:0.03923)0.993:0.01946,(HQ121247:0.01756,(GU118929:0.00303,GU119139:0.00107)1.000:0.02449)0.975:0.01228)0.450:0.00704,((KU243300:0.05875,(((FJ202590:0.05978,(KU243299:0.02025,HQ119032:0.04891)0.998:0.02569)0.900:0.01428,(((HM187224:0.05729,((HM278561:0.00895,(GQ500880:0.02191,((((FPLS01051480:0.00135,(FPLS01002665:0.00204,FPLS01037293:0.00068)0.969:0.00055)0.869:0.00055,(FPLS01007850:0.00068,FPLS01021924:0.00160)0.871:0.00102)0.965:0.00489,(FPLS01003718:0.00212,HQ118510:0.00778)0.673:0.00189)0.764:0.00273,(KY190366:0.01099,EU134456:0.00933)0.904:0.00422)0.841:0.00229)0.907:0.00515)1.000:0.02463,(((((LN572857:0.0,LN572858:0.0):0.00723,(JQ427963:0.00908,JF225418:0.01585)0.586:0.00264)0.958:0.00720,((HM438056:0.00732,(HQ397519:0.00459,(((HQ118615:0.00563,JQ311857:0.00298)0.248:0.00093,(LN572855:0.00148,LN572856:0.00053)0.891:0.00295)0.988:0.00590,(LN572852:0.00076,(LN572851:0.00282,(LN572853:0.00296,LN572854:0.00055)0.762:0.00074)0.838:0.00055)0.957:0.00307)0.053:0.00077)0.872:0.00246)0.999:0.01416,(EU134338:0.01875,(KM260240:0.0,KC358529:0.0):0.00936)1.000:0.03035)0.488:0.00370)0.899:0.00568,(HQ697734:0.00323,HQ727625:0.00137)0.998:0.01369)0.856:0.00633,(JN367191:0.01430,JQ428688:0.00807)0.987:0.01105)0.981:0.01602)0.995:0.02129)0.521:0.00504,KC854864:0.05144)0.987:0.01146,(KM108649:0.02335,(JX222519:0.07760,((JF272117:0.01921,((GQ261816:0.04993,(JX391653:0.01436,KM820597:0.00188)0.965:0.01390)0.954:0.01321,((AB476257:0.00694,AB981793:0.01730)0.998:0.01529,(AM997322:0.01339,((KF616609:0.00134,KF616629:0.00202)0.998:0.01503,(KX173163:0.01189,(KF616630:0.00199,KX172460:0.00640)0.993:0.01045)0.978:0.01056)0.816:0.00524)0.712:0.00414)0.898:0.01081)0.599:0.00815)0.605:0.01174,EF999364:0.01831)0.980:0.01999)1.000:0.03134)0.963:0.01330)0.448:0.00315)0.513:0.00424,((((KY190837:0.04418,(QJVV01000229:0.01933,(JQ580128:0.02807,KC191771:0.00786)0.960:0.01242)0.905:0.01024)1.000:0.02232,(KT952705:0.02798,EU050863:0.06488)0.475:0.00995)1.000:0.02081,(AM997778:0.03974,((KC358053:0.00090,(KC854877:0.01055,HE602825:0.03771)0.175:0.00619)1.000:0.03757,(JX227707:0.00822,(EU925860:0.00202,KX097186:0.02107)0.975:0.00809)0.994:0.01884)0.908:0.00785)0.834:0.00942)0.991:0.01343,((((((((EF999354:0.01775,(EU617833:0.00842,(KX097811:0.00795,FJ712545:0.01055)0.886:0.00466)0.976:0.00809)0.999:0.01281,JN977200:0.03932)0.000:0.00055,DQ811794:0.02277)0.846:0.00598,EU652608:0.02289)0.953:0.01070,((EU050862:0.04282,(JX226931:0.02748,(EU617836:0.04076,(FJ746215:0.04836,(((JX227477:0.0,JX227652:0.0):0.00055,JX227504:0.00055)1.000:0.02011,(EU050861:0.02464,(AM997628:0.00436,KM454234:0.01861)0.999:0.01601)0.818:0.00665)0.391:0.00240)0.907:0.00752)0.606:0.01346)0.493:0.01027)0.745:0.01177,(EU617834:0.03207,HM798842:0.07335)0.000:0.01094)0.789:0.01247)0.830:0.00892,(AB694378:0.08159,((AB694297:0.0,AB694298:0.0):0.02538,KX173089:0.01440)0.942:0.01380)0.993:0.02224)0.912:0.00854,((JN977380:0.02760,(((JX227712:0.01394,(JX227608:0.00705,KF616703:0.00718)0.990:0.00933)0.453:0.00371,(KM356604:0.03284,JQ800823:0.03754)0.934:0.01082)0.995:0.02034,(JQ800777:0.02973,(AJ241020:0.02178,(EF999387:0.00758,FJ748771:0.01323)0.733:0.00557)0.723:0.00934)0.470:0.00750)0.939:0.01067)0.998:0.02145,((KM263563:0.04245,GU230387:0.07185)0.268:0.01025,FJ358875:0.03466)0.000:0.00563)0.975:0.01295)0.554:0.00629,((AB696059:0.00055,AB696060:0.00055)1.000:0.03682,((JQ712913:0.00055,JQ712923:0.00055)0.994:0.01530,(KC358091:0.00055,KF836212:0.00054)0.994:0.01494)1.000:0.03593)1.000:0.02597)0.590:0.00621)0.708:0.00764)0.960:0.00952)0.145:0.00372,EU134383:0.08265)0.843:0.00445)0.833:0.01877,AB679973:0.13249)0.481:0.01447)0.998:0.02963)0.308:0.00591)0.874:0.00573,(EF999380:0.07994,((((KJ578015:0.05417,(LN563585:0.00815,LN572859:0.00195)0.860:0.00643)0.963:0.01690,(((AY193162:0.02593,LC171324:0.14416)0.783:0.01036,(KF786519:0.00497,((KT877397:0.00549,(FJ203639:0.00430,EU592348:0.01186)0.873:0.00137)0.909:0.00300,((KP639071:0.0,KP639119:0.0):0.00834,(KF786941:0.00246,KU578841:0.00164)0.973:0.00547)0.812:0.00186)0.872:0.00280)0.991:0.01621)0.759:0.00995,KJ475509:0.01643)0.996:0.02526)0.999:0.02377,((((((AB252740:0.00055,HQ828027:0.00335)0.980:0.00792,(KJ817727:0.00941,FJ516809:0.00300)0.996:0.01201)0.987:0.01252,(JQ580228:0.02142,(GQ274154:0.01590,HQ153988:0.01029)0.999:0.02098)0.967:0.01072)0.976:0.01032,((EU134550:0.01447,(GQ263994:0.00055,JQ428710:0.00406)0.998:0.01514)1.000:0.01826,((AM997796:0.01459,JX984033:0.01359)0.983:0.00818,(JX504442:0.00330,JX441551:0.11033)0.984:0.01181)0.989:0.01115)0.960:0.00803)0.979:0.01109,(((JN679172:0.00471,(HE650017:0.00800,JN825513:0.01103)0.779:0.00605)0.942:0.00896,(FJ479170:0.02204,(FM209097:0.00957,(EU134377:0.01375,HQ119572:0.01359)0.623:0.00914)0.836:0.00576)0.140:0.00560)0.961:0.01083,((FPLL01002473:0.00315,FPLS01036245:0.00644)0.393:0.00111,(FPLS01045936:0.00360,FPLL01006459:0.00233)0.952:0.00917)0.993:0.01352)1.000:0.03545)0.875:0.00747,((((((((KF786939:0.00845,KX933511:0.00637)1.000:0.04288,EU050859:0.08203)0.359:0.01395,EF092189:0.04778)0.821:0.00973,(HM591449:0.04304,HQ154016:0.07308)0.663:0.00838)0.615:0.00444,(((ABCS01000069:0.00055,ABCS01000137:0.00333)0.830:0.00103,(AB016469:0.00055,HM134870:0.00784)0.778:0.00115)1.000:0.02144,((AY921891:0.02173,(CU466781:0.00509,(FPLS01031651:0.00165,(JX521041:0.00067,JX521111:0.00133)0.953:0.00390)0.996:0.01329)0.962:0.00978)0.999:0.01741,((EU050860:0.02902,((((((AB246767:0.00507,AB246768:0.00507)0.871:0.00198,(((AB097591:0.00054,DQ298325:0.01827)0.827:0.00067,(LC068857:0.00055,AB097590:0.00055)0.988:0.00055)0.999:0.00055,JMCC02000051:0.00055)1.000:0.00270)0.317:0.00056,((HM769729:0.00394,(((LC068852:0.00549,(LC068850:0.00078,LC068851:0.00341)0.826:0.00207)0.978:0.00356,(LC068856:0.00055,(LC068855:0.00069,LC066680:0.00069)0.303:0.00055)0.896:0.00055)0.847:0.00055,(LC068860:0.00055,LC068862:0.00055)0.472:0.00055)0.967:0.00266)0.756:0.00054,PVNL01000027:0.00055)0.837:0.00077)0.983:0.00926,PVNK01000078:0.00613)0.978:0.00983,(((LC068861:0.00491,(FJ152686:0.02591,KP174648:0.03182)0.777:0.00587)0.826:0.00566,(FM242325:0.00085,FM242326:0.00344)1.000:0.01890)0.735:0.00157,((GQ264292:0.00428,GQ264310:0.00055)0.994:0.01066,GQ263705:0.02352)0.568:0.00534)1.000:0.01413)0.664:0.00336,(LC068863:0.01486,((FPLS01042813:0.00202,(FPLS01025859:0.00055,FPLS01006895:0.00256)0.760:0.00055)0.973:0.00713,(LN570843:0.00153,(LN570836:0.00055,(LN570835:0.00055,((HQ120360:0.00067,HQ121022:0.00336)0.967:0.00422,((LN570840:0.00055,((LN570834:0.00467,LN570837:0.00077)0.000:0.00055,LN563583:0.00055)0.915:0.00055)0.412:0.00077,(LN570842:0.00154,(((LN570838:0.0,LN570839:0.0):0.00055,(LN570844:0.00232,LN563584:0.00154)0.646:0.00055)0.731:0.00055,LN570841:0.00077)0.639:0.00055)0.915:0.00055)0.890:0.00055)0.029:0.00055)0.202:0.00055)0.541:0.00055)0.992:0.01127)0.999:0.01657)0.916:0.00523)0.781:0.00462)0.892:0.00331,(AB303310:0.01727,(JX138748:0.01117,HQ857625:0.00055)1.000:0.02337)0.571:0.00584)0.859:0.00439)0.344:0.00601)0.998:0.01643)0.999:0.02419,(((((FM242327:0.00254,FM242374:0.00511)1.000:0.05183,(HG917471:0.00055,HG917480:0.00055)1.000:0.03719)0.957:0.01796,(((AF280855:0.00926,(HM304978:0.00054,KC431974:0.00998)0.919:0.00904)0.990:0.01747,(KY381122:0.01408,(KC431983:0.01468,(JX073726:0.00533,((AJ233945:0.00752,((NETK01000001.1:0.00055,(DQ491074:0.00235,NETK01000001.2:0.00109)0.863:0.00055)0.748:0.00055,NETK01000001.3:0.00066)0.977:0.00055)0.463:0.00068,(KP057225:0.00147,(AJ233947:0.00135,(((KC862602:0.00074,AY996823:0.00150)0.901:0.00059,GU207878:0.00235)0.996:0.00055,KF267739:0.00069)0.261:0.00055)0.816:0.00089)0.783:0.00090)0.878:0.00228)0.920:0.00575)0.500:0.00449)0.211:0.00202)0.995:0.02566,((JQ072436:0.00089,JQ072870:0.01112)1.000:0.02674,(((((((FPLP01010586:0.00349,(((((((FPLP01001768:0.00248,FPLP01004159:0.00154)0.773:0.00082,FPLP01000682:0.01028)0.568:0.00054,FPLP01006564:0.00349)0.812:0.00157,(FPLP01007938:0.00205,(KJ808446:0.00069,HQ114152:0.00277)0.769:0.00068)0.901:0.00234)0.987:0.00554,FPLP01003210:0.00498)0.757:0.00092,(EU104236:0.00071,EU834798:0.00143)1.000:0.00055)0.798:0.00068,KT182600:0.00138)0.818:0.00114)0.485:0.00054,((FPLP01008590:0.00271,FPLP01004720:0.00339)0.752:0.00055,((FPLP01012893:0.00203,FPLP01009645:0.00203)0.740:0.00055,(((FPLP01012452:0.00172,(FPLP01001048:0.00119,(FPLP01012581:0.00409,((EU283398:0.00650,(FPLP01002601:0.00304,FPLP01011663:0.00081)0.116:0.00086)0.239:0.00050,FPLP01004715:0.00287)0.918:0.00051)0.869:0.00055)0.214:0.00055)0.811:0.00054,FPLP01010180:0.00203)0.732:0.00055,(KF533845:0.00139,FPLP01006492:0.00136)0.989:0.00055)0.000:0.00055)0.000:0.00055)0.904:0.00055)0.813:0.00068,KM410831:0.00219)0.853:0.00130,FPLS01049356:0.00182)0.563:0.00069,KJ808093:0.02592)0.754:0.00062,JF815509:0.00225)1.000:0.01225,((((KC011126:0.01256,(AX153757:0.0,BD356811:0.0,DI126500:0.0,EA273511:0.0):0.01615)0.506:0.00066,JN020172:0.07564)0.930:0.00843,((KJ782973:0.00432,(FPLS01003241:0.00136,FPLS01011132:0.00071)0.887:0.00192)0.946:0.00338,(((FPLP01003578:0.00070,FPLP01005477:0.00387)0.922:0.00394,((FPLP01012454:0.00394,(FPLP01006423:0.00259,FPLP01012602:0.00173)0.143:0.00054)0.329:0.00055,(FPLP01000855:0.00393,FPLP01006865:0.00054)0.377:0.00054)0.201:0.00065)0.974:0.00661,(HQ385547:0.02250,((FPLS01003576:0.00565,(FPLS01061324:0.00877,FPLS01016576:0.01053)0.976:0.00755)0.618:0.00439,((HM275877:0.0,JF046530:0.0):0.00559,(FPLS01003623:0.00247,FPLS01030018:0.00287)0.954:0.00554)0.992:0.01048)0.361:0.00506)0.998:0.01574)0.649:0.00245)0.947:0.00415)0.549:0.00305,(JF183794:0.00338,KF385062:0.01207)0.952:0.00525)0.935:0.00443)0.812:0.00254)0.999:0.02362)0.958:0.02191)0.999:0.03575,(((FPLS01000161:0.00156,FPLS01036595:0.00055)0.911:0.00054,((FPLL01000787:0.00134,FPLS01005219:0.00055)0.898:0.00055,(FPLS01027205:0.00094,FPLS01020332:0.00502)0.307:0.00054)0.909:0.00053)1.000:0.08172,(JN825512:0.02626,KC358566:0.03002)0.999:0.03419)0.983:0.02251)0.947:0.01523,((EU236309:0.00055,EF092197:0.00148)1.000:0.04482,(EF092171:0.03634,(JN233116:0.04567,(DQ889889:0.08489,FM242441:0.04620)0.317:0.00864)0.752:0.00880)0.934:0.01305)0.423:0.01077)0.618:0.00588)0.998:0.02202,(JF727693:0.04380,JF727694:0.04926)0.899:0.00966)0.951:0.00897,(GQ264079:0.00055,(GQ264000:0.00206,(GQ263763:0.00203,GQ263904:0.00068)0.047:0.00055)0.819:0.00065)1.000:0.03124)0.823:0.00637)0.633:0.00359)0.987:0.01567,(KF786420:0.00919,(KX933486:0.00921,(KF786793:0.00223,KF786823:0.00312)0.786:0.00169)0.991:0.01295)1.000:0.03884)0.920:0.01617)1.000:0.11028)0.624:0.00546,(((KJ540856:0.10592,((KC437372:0.0,KM221469:0.0):0.02869,(AB614541:0.03436,HM187300:0.02682)0.689:0.00894)0.976:0.02723)0.989:0.02613,(((EF018126:0.03604,(EF019351:0.03366,EU335231:0.05548)0.981:0.02039)0.781:0.00404,((((EU132475:0.09112,EU134555:0.01284)0.980:0.01736,((FPLL01006555:0.00561,(FPLL01005280:0.00270,FPLS01045826:0.00221)0.983:0.00636)0.999:0.01589,((EU134286:0.01772,(FJ479050:0.01785,((((KX239153:0.00699,HM186517:0.05840)0.982:0.00931,((EU669632:0.0,EU669634:0.0):0.00276,FJ479590:0.00262)0.998:0.01384)0.832:0.00331,(FJ478726:0.01573,FJ479235:0.01271)0.953:0.00738)0.625:0.00217,EU134425:0.02196)0.996:0.01044)0.950:0.00692)0.974:0.00939,FJ479503:0.00867)0.429:0.00215)0.842:0.00882)0.865:0.00531,EF019332:0.02513)0.971:0.01951,EU134560:0.07369)0.921:0.00824)0.066:0.00523,((((JF168675:0.01644,JQ427529:0.01668)0.138:0.00452,(EU676441:0.01563,(FJ152723:0.00414,(((HM275466:0.00073,HM275501:0.00220)0.863:0.00157,(JN023666:0.01972,((JN023722:0.00118,(JN023147:0.00253,((EF516211:0.00139,JN023902:0.00252)0.878:0.00191,EF516635:0.00328)0.936:0.00055)0.357:0.00083)0.938:0.00357,JN023605:0.01777)0.901:0.00385)0.945:0.00449)0.876:0.00309,((((FJ466198:0.00067,FJ466408:0.00200)0.893:0.00130,(JN023162:0.00515,JN023718:0.00341)0.932:0.00257)0.985:0.00583,(HM438058:0.00615,(GQ264129:0.00100,(DQ906778:0.00313,(FJ478568:0.00055,EU131954:0.00740)0.928:0.00055)0.672:0.00055)0.878:0.00293)0.924:0.00328)0.935:0.00051,(((EU665114:0.00055,FJ889279:0.00055)0.949:0.00194,(EU665119:0.00055,FJ889284:0.00129)0.839:0.00064)0.965:0.00318,((JX025753:0.02096,(((EU445232:0.00698,(EU335246:0.00457,JN003107:0.00623)0.964:0.00493)0.994:0.00860,(HM261626:0.01355,KJ600879:0.00561)0.920:0.00448)0.879:0.00258,(((JF167877:0.00668,JF175498:0.00148)0.814:0.00071,((EU440666:0.00113,EU449601:0.00154)0.983:0.00469,(AM071378:0.00308,EU449592:0.00067)0.889:0.00050)0.903:0.00182)0.935:0.00200,JX133248:0.00456)0.362:0.00064)0.794:0.00066)0.454:0.00074,(((EU193068:0.00055,HM447788:0.00257)0.853:0.00126,(JX133480:0.00327,AB486796:0.00554)0.390:0.00148)0.722:0.00151,JF120046:0.00447)0.893:0.00255)1.000:0.00949)0.944:0.00055)0.946:0.00463)0.906:0.00233)0.980:0.00764)0.973:0.00830)1.000:0.02036,((JN701040:0.03014,(JF175670:0.01799,(((KY190555:0.00924,(KC011168:0.00486,KY190392:0.00270)0.975:0.00528)0.997:0.00849,JN023165:0.00319)0.964:0.00589,EU449593:0.00244)0.947:0.00605)0.981:0.00810)0.892:0.00338,(HM444930:0.02514,(EU449596:0.01067,(EF515925:0.00103,JX505170:0.00500)0.920:0.00537)0.994:0.01165)0.939:0.00420)0.890:0.00362)0.968:0.00883,((((KC172205:0.06122,KF037704:0.04371)0.870:0.01139,((KC011164:0.02270,JN825515:0.04446)0.672:0.00861,(JN825516:0.03918,JQ675388:0.03660)0.938:0.01231)0.000:0.00469)0.000:0.00390,KJ540708:0.08618)0.635:0.00473,(KC358538:0.04113,((JQ278777:0.03141,KJ540845:0.02463)0.905:0.00397,(((FJ479283:0.02578,(KJ540707:0.02844,(EF516477:0.01594,(EU134379:0.00296,(FJ479372:0.00055,JX163122:0.00653)0.978:0.00425)0.963:0.00788)0.997:0.01371)0.396:0.00443)0.707:0.00481,JN003072:0.03399)0.937:0.00667,((KJ957698:0.02555,FQ658614:0.08070)0.522:0.00566,(JX240834:0.02864,((CU923361:0.00547,FQ659453:0.00809)0.920:0.00542,((FQ659557:0.00146,FQ659605:0.00074)0.997:0.01516,FPLP01005783:0.01694)0.963:0.00926)0.933:0.00583)0.758:0.00278)0.982:0.00738)0.833:0.00584)0.901:0.00383)0.290:0.00101)0.999:0.01156)0.913:0.00512)1.000:0.03232)0.995:0.02874,(((JN515722:0.00137,(JN512890:0.00135,(JN457540:0.00208,(JN477885:0.00709,JN497874:0.00134)0.794:0.00347)1.000:0.00054)0.776:0.00070)1.000:0.08088,(JN977158:0.02124,((((JQ197423:0.03519,((FR853079:0.0,JQ073012:0.0):0.00572,HE803921:0.01491)0.716:0.00636)0.991:0.02343,(DQ395007:0.07173,FJ516915:0.03304)0.957:0.04410)0.706:0.00660,((DQ833497:0.00666,HQ183858:0.01254)0.998:0.01477,(JN461903:0.00970,(JN467608:0.00055,JN467704:0.00055)0.994:0.01080)1.000:0.01886)0.711:0.00461)0.928:0.00856,JN038851:0.03283)0.740:0.00641)1.000:0.03391)0.853:0.00917,((EU979066:0.09601,(((KC470952:0.01685,(GU230389:0.03251,(GQ246399:0.00616,KX172531:0.00381)1.000:0.03579)0.476:0.00561)0.999:0.01875,(FJ665188:0.17155,((GU118792:0.03222,DQ811810:0.08642)0.710:0.01828,((FJ516990:0.03061,(FPLP01008049:0.00308,FPLP01008600:0.00603)1.000:0.04257)0.799:0.01404,(JQ212530:0.04252,(JQ579938:0.03163,(HQ588406:0.01656,JQ580256:0.02766)0.989:0.01754)0.740:0.00743)0.986:0.01881)0.991:0.02005)0.779:0.00537)0.639:0.00189)0.701:0.00456,((GQ182891:0.04601,JN480604:0.05008)0.979:0.01458,((((JN516273:0.02546,(JN477996:0.00216,JN488267:0.00073)0.999:0.02044)0.740:0.00844,(((JN537966:0.00137,(JN533560:0.00189,JN539788:0.00055)0.869:0.00055)0.999:0.00055,JN533213:0.00062)1.000:0.02677,KM203487:0.02891)0.748:0.00750)0.774:0.00635,(JN522519:0.00149,((JN494935:0.00067,JN495260:0.00200)0.668:0.00055,(JN501778:0.00055,JN478624:0.00055)0.919:0.00055)0.842:0.00058)1.000:0.03056)0.917:0.00543,((KX504958:0.03767,(LC124575:0.02926,AB930507:0.01993)0.937:0.01386)0.966:0.01252,(DQ811803:0.05850,EF999344:0.04916)0.999:0.03305)0.848:0.00456)0.831:0.00234)0.975:0.00791)0.828:0.00904)0.592:0.00527,(HQ014649:0.07222,(((JN431408:0.00512,(JN457895:0.01417,JN448418:0.00055)0.850:0.00292)0.991:0.01915,EU617838:0.07781)0.998:0.02640,((JN430339:0.00131,(JN428595:0.00299,(JN431742:0.00075,JN499909:0.00055)0.970:0.00055)0.305:0.00054)1.000:0.06122,((EU134529:0.05522,KC358384:0.03644)0.994:0.02948,(JN428489:0.00151,JN442990:0.00055)1.000:0.04093)0.447:0.00708)0.501:0.00874)0.983:0.02118)0.965:0.01493)1.000:0.03761)1.000:0.05830)0.981:0.01712)0.785:0.01245,(EF019799:0.10972,(EU134462:0.07031,EU134519:0.07135)0.986:0.03707)0.980:0.02588)0.986:0.03746)0.869:0.01440)0.787:0.01098)1.000:0.11111,((((JN477040:0.00055,JN511688:0.00055)1.000:0.04898,(JN502217:0.01094,(JN506610:0.00164,(JN521511:0.00218,(EU245431:0.00055,JN517832:0.00072)0.427:0.00055)0.853:0.00054)0.944:0.00643)0.919:0.01482)1.000:0.08452,(JF428844:0.11957,(((JN447458:0.04057,(JN438375:0.00380,(JN448236:0.00291,(JN438552:0.00073,JN438790:0.00148)0.045:0.00055)0.465:0.00055)0.912:0.00054)1.000:0.06633,((DQ109909:0.00111,DQ109921:0.00249)0.998:0.02917,((JN445769:0.02146,(JN433375:0.00076,(EU245240:0.00055,JN431769:0.00073)0.449:0.00055)0.998:0.01989)0.206:0.00152,(JN437018:0.01389,((JN435639:0.01008,((EU245512:0.00070,(EU246120:0.0,EU246122:0.0):0.00071)0.912:0.00055,JN534820:0.02386)0.912:0.00054)0.765:0.00069,(JN437908:0.00076,JN436319:0.00231)1.000:0.00055)1.000:0.02036)0.970:0.01062)0.962:0.01291)0.999:0.03923)0.999:0.04088,((HQ673123:0.07508,((((HQ672318:0.04569,((((EF572458:0.00055,EF574184:0.00207)0.863:0.00293,(HQ674119:0.01312,GU567973:0.00267)0.989:0.00961)0.994:0.02456,((EF573872:0.00069,(EF574964:0.04148,(EU805337:0.00284,JQ731911:0.00215)0.829:0.00209)0.783:0.00066)0.610:0.00055,(((EF574351:0.00139,(EF574061:0.00055,EF575237:0.00208)0.779:0.00069)0.844:0.00055,(EF574046:0.00055,(EF573876:0.00209,EF574444:0.00069)0.907:0.00054)0.783:0.00138)0.878:0.00117,EF574523:0.00420)0.873:0.00119)1.000:0.07434)0.993:0.02754,((HQ673198:0.01163,((KC682731:0.00132,HQ674556:0.00134)0.909:0.00420,(HQ674162:0.00534,JQ678495:0.00550)0.115:0.00756)1.000:0.01815)0.549:0.00746,(HQ673080:0.02638,(JN233044:0.01171,JQ678457:0.01033)0.053:0.00335)0.992:0.01818)1.000:0.04677)0.991:0.02435)0.359:0.00799,DQ109913:0.12529)0.890:0.02449,KX173123:0.06453)0.129:0.00443,((JX016591:0.04966,((JN488230:0.02095,(JN532344:0.00295,(JN517018:0.00136,(JN523805:0.00069,(JN508966:0.00219,(JN526096:0.00144,(JN529545:0.00191,JN527493:0.00363)0.239:0.00055)0.736:0.00055)1.000:0.00055)0.992:0.00055)0.955:0.00054)1.000:0.02945)0.999:0.02829,(AM997752:0.02455,JX227143:0.02948)0.975:0.01192)0.254:0.00724)0.998:0.02541,((((FJ746115:0.00281,JX227539:0.00220)1.000:0.02412,AM991248:0.08760)0.899:0.01118,(EF208658:0.03748,(JN481415:0.04387,(AB694439:0.04320,(HM186345:0.04088,((JN517043:0.00245,JN534380:0.00335)0.999:0.02302,((((JN517408:0.00148,JN464461:0.00055)0.915:0.00053,JN474562:0.00553)0.119:0.00055,JN523633:0.00229)0.794:0.00069,JN521223:0.00072)0.971:0.01018)1.000:0.04367)0.905:0.01263)0.825:0.00703)0.503:0.00568)0.803:0.01113)0.771:0.01239,KX177419:0.07195)0.454:0.00713)0.959:0.01432)0.956:0.01177)0.921:0.00830,(((KC331491:0.07211,KC357967:0.10805)0.821:0.02541,(((((AB486150:0.01541,AB488303:0.01071)1.000:0.05564,(((JF167827:0.00055,JF175090:0.00152)1.000:0.04029,(HM251648:0.0,JF005015:0.0):0.06660)0.946:0.01141,((AB637082:0.06098,((((GQ102566:0.02441,DQ129243:0.01335)0.999:0.02160,(JF236659:0.04871,(JF175254:0.02659,JF176264:0.02437)0.969:0.01485)0.731:0.01117)0.762:0.01053,EF451605:0.05974)0.736:0.00499,(DQ129588:0.00474,(JF174570:0.00159,JF174772:0.00380)0.963:0.00918)1.000:0.02752)0.963:0.01736)0.943:0.01751,JN023233:0.03765)0.408:0.00673)0.808:0.00655)0.148:0.00293,(HG970677:0.04517,JF833494:0.06022)0.966:0.01238)0.944:0.00785,(((AB486195:0.02833,AB486585:0.02925)0.999:0.02893,(JQ426279:0.03922,EF019337:0.06330)0.875:0.01055)0.955:0.01185,((JX272006:0.04970,(KC358539:0.03277,((HM278297:0.0,JF048950:0.0):0.02120,((HQ232442:0.02466,(EF516917:0.04796,EU134542:0.02756)0.486:0.00841)0.752:0.01632,JQ769541:0.02380)1.000:0.03371)0.951:0.02364)0.995:0.02358)0.994:0.02109,(GU172194:0.04763,KF268853:0.08612)0.944:0.01760)0.924:0.01064)0.474:0.00771)0.915:0.00776,(HM243933:0.04515,(((JN532548:0.03581,((JN463817:0.00492,(JN534390:0.00257,(JN535704:0.00141,JN536277:0.00078)0.808:0.00126)0.815:0.00367)1.000:0.03613,((((((JN508459:0.00215,JN539323:0.00215)0.838:0.00071,((JN532142:0.00071,JN537084:0.00055)0.786:0.00070,((JN531511:0.00077,JN496379:0.00802)0.578:0.00055,JN468524:0.00224)0.992:0.00054)0.795:0.00055)0.924:0.00055,JN476501:0.00286)0.374:0.00055,JN469054:0.00214)0.316:0.00055,JN534590:0.00055)0.115:0.00055,((JN460643:0.00074,(JN478012:0.00229,(((JN530673:0.00735,JN535902:0.00055)0.792:0.00181,JN530797:0.00362)0.794:0.00180,JN474474:0.00311)0.329:0.00055)0.252:0.00055)0.259:0.00053,JN467324:0.00074)0.560:0.00055)1.000:0.03442)0.489:0.01111)0.829:0.00665,(((JN510259:0.00055,JN513793:0.00998)0.751:0.00095,(((JN509434:0.00232,((JN532603:0.01559,JN444913:0.00053)0.998:0.01824,((JN528018:0.00054,JN528001:0.00215)0.989:0.00348,JN472068:0.00449)0.995:0.00052)0.860:0.00054)0.840:0.00101,JN497817:0.00248)0.000:0.00370,JN483785:0.00397)0.000:0.00074)0.999:0.03346,(JN519883:0.02904,(JN533463:0.00303,(JN502435:0.00208,JN538636:0.00213)0.812:0.00078)1.000:0.02834)0.999:0.03027)0.813:0.00602)0.998:0.02218,((((MGSX01000311:0.03026,(EU385735:0.02284,HE803949:0.02672)0.992:0.01713)0.830:0.00837,(((((JN504568:0.00072,(((JN519858:0.00146,JN503697:0.00146)0.852:0.00055,JN503319:0.00218)0.155:0.00055,JN526145:0.00218)0.967:0.00055)0.956:0.00055,(JN492252:0.00209,((((JN537951:0.01201,JN475389:0.00246)0.928:0.00054,JN490761:0.00210)0.666:0.00055,(JN502175:0.00055,JN475761:0.00055)0.717:0.00070)1.000:0.00055,((JN500525:0.00118,JN491520:0.00079)0.876:0.00050,JN439143:0.01858)0.791:0.00069)0.812:0.00069)0.546:0.00055)0.434:0.00053,(JN509029:0.00145,JN465955:0.00545)0.410:0.00070)1.000:0.03718,JF344453:0.02667)0.493:0.00713,DQ109933:0.02464)0.942:0.00540)0.330:0.00588,JN508929:0.03448)0.358:0.01224,(JN487445:0.03311,(KC009874:0.04359,(GQ249576:0.00262,GQ249584:0.00548)1.000:0.03259)0.997:0.02287)0.194:0.00473)0.985:0.01542)0.967:0.01124)1.000:0.02004)0.847:0.00467)0.958:0.01074,(JN977153:0.06752,JX240898:0.04964)0.818:0.01348)0.921:0.00677)0.926:0.01234)0.964:0.02147)0.783:0.01933)0.975:0.02525,((KC009887:0.00474,KC009888:0.00188)1.000:0.08325,((EU134554:0.01543,(KC921178:0.04505,(((DQ676317:0.10510,DQ067034:0.02358)0.565:0.01561,FPLS01015966:0.05226)0.984:0.02055,EF516387:0.02848)0.893:0.00842)0.290:0.00783)1.000:0.06694,(((((KR857593:0.03294,HM591459:0.02975)0.074:0.01133,((FPLS01026761:0.01829,((EU283371:0.01037,(EU134562:0.00510,JF833537:0.01935)0.875:0.00375)1.000:0.02324,(KC331394:0.01436,(HE818672:0.03592,FJ444702:0.00790)0.372:0.00853)0.916:0.00746)0.671:0.00568)0.994:0.01968,KT182546:0.06715)0.889:0.01298)0.924:0.01179,(GU127730:0.05068,(AM997751:0.04904,JN860379:0.01533)1.000:0.06759)0.777:0.00865)0.947:0.00980,(JX241031:0.07471,(FJ712591:0.06084,(HM187153:0.05825,(KJ191927:0.01127,LN870718:0.01132)1.000:0.03946)0.847:0.01083)0.214:0.00437)0.585:0.00787)0.987:0.02420,((KC432393:0.03077,(((AB696061:0.02537,(EU134545:0.04145,(EU589314:0.01501,(AM157317:0.01142,LC026929:0.00278)0.950:0.00592)0.809:0.00602)0.145:0.00888)0.914:0.00937,((AM157251:0.00206,(FPLS01007378:0.00137,(FPLL01004059:0.00112,FPLL01006342:0.00328)0.892:0.00055)0.920:0.00384)1.000:0.04127,(EU134474:0.03629,(AY532573:0.02848,(FPLS01029694:0.03559,(KJ540796:0.00898,((FPLS01008541:0.00141,(FPLS01041995:0.00077,FPLS01060544:0.00186)0.810:0.00077)0.871:0.00054,(FPLS01012309:0.00338,(FPLL01006469:0.00135,(FPLS01002000:0.00055,(FPLS01021177:0.00067,FPLS01032243:0.00135)0.839:0.00055)0.000:0.00055)0.422:0.00055)0.415:0.00055)0.998:0.01096)0.997:0.01573)0.907:0.00803)0.995:0.01514)0.900:0.00799)0.957:0.01137)0.997:0.02225,FPLP01009274:0.05462)0.858:0.01108)0.000:0.00526,(HQ588392:0.04273,(KU578712:0.05619,(KX177052:0.00878,((KX177468:0.0,KX177501:0.0):0.00054,(KX176999:0.00207,KX176955:0.00343)0.750:0.00133)0.971:0.00912)1.000:0.06759)0.492:0.01064)0.996:0.03287)0.998:0.02949)1.000:0.04599)0.954:0.03106)0.993:0.02771)0.916:0.01956)0.470:0.01578,((DQ906874:0.01576,HM187176:0.04140)1.000:0.05697,JN825517:0.10173)0.978:0.03259)0.998:0.03763)0.383:0.00820,(((JF922466:0.01696,(JN540117:0.00750,(HE614831:0.00055,FN594693:0.01367)0.979:0.00733)0.986:0.01172)0.996:0.02067,((JF727695:0.03924,(FN667042:0.01935,(FN667415:0.06067,(FN667491:0.00055,KF911127:0.00134)0.450:0.00054)0.998:0.02120)0.995:0.01982)1.000:0.02731,((FN667049:0.02179,JQ337389:0.01212)0.996:0.01843,((GU731301:0.03065,((CP012332.1:0.0,CP012332.3:0.0):0.00054,CP012332.2:0.00153)0.944:0.00824)0.998:0.01724,(EU134330:0.01161,(EU134449:0.07760,KJ540848:0.07317)0.999:0.04597)0.929:0.01380)0.769:0.00417)0.874:0.00739)0.983:0.01340)0.994:0.02229,((JN023517:0.00332,JN023563:0.00675)0.901:0.00329,(JN023417:0.00511,JN023464:0.00516)0.798:0.00084)1.000:0.08794)0.428:0.00718)0.938:0.01034,(((AB486619:0.02781,((AB487082:0.00846,JX505398:0.00780)1.000:0.02467,HE804550:0.02143)0.122:0.00319)0.979:0.01012,(Ga0255812_102144272:0.02447,Ga0209717_10285643:0.03537)0.652:0.00749)1.000:0.02615,(LN570046:0.01748,(GQ402637:0.00960,(FJ466185:0.00605,(HG529008:0.05305,FJ477632:0.00545)0.932:0.00668)1.000:0.02324)0.968:0.00856)1.000:0.04836)0.898:0.00677)1.000:0.03643,(Ga0209139_100297911:0.07244,(KC331389:0.02579,(KJ600861:0.07763,KC358445:0.03089)0.918:0.02007)0.845:0.00893)0.959:0.01026)0.933:0.00770)0.973:0.01122,(((((KC331324:0.03284,KT453611:0.02407)0.942:0.00775,(EU134464:0.01820,(JN023623:0.00749,((((JF776912:0.01833,(FPLS01061730:0.00462,(FPLL01001723:0.00054,FPLS01011531:0.00055)0.998:0.01269)0.738:0.00097)0.813:0.00195,(JX114390:0.00055,JX114406:0.00055)0.995:0.00844)0.863:0.00210,(KF712637:0.00271,EF580966:0.00423)0.573:0.00135)0.950:0.00436,(AB238772:0.0,AB262719:0.0):0.00407)0.843:0.00280)0.959:0.00657)1.000:0.02694)0.921:0.00894,((AM697153:0.03266,(CU466773:0.00799,((Ga0209181_1000001127:0.0,Ga0105047_10000004192:0.0):0.00055,Ga0105048_10000073103:0.00055)0.880:0.00155)0.992:0.01613)0.913:0.00773,(AY218599:0.13916,(((FQ659575:0.02021,((KM016260:0.00370,KM016271:0.00194)0.930:0.00708,(JF800767:0.01021,Ga0311348_101638821:0.00674)0.982:0.01112)0.987:0.01704)1.000:0.02378,((Ga0272446_10135553:0.00164,(FQ659577:0.00155,(FQ659522:0.00077,FQ658984:0.00310)0.864:0.00154)0.996:0.01326)0.984:0.01166,(HM273140:0.01677,((((((FPLS01037508:0.00203,((FPLS01026457:0.01084,FPLS01040457:0.00292)0.266:0.00054,(FPLS01020652:0.00135,FPLS01013293:0.00311)0.839:0.00067)0.757:0.00053)0.000:0.00055,FPLS01058226:0.00203)0.819:0.00055,(FPLS01028840:0.00810,(FPLS01021646:0.01827,(FPLS01012194:0.00357,(FPLL01007493:0.01292,(FPLL01007900:0.02023,FPLS01025608:0.01594)0.973:0.00962)0.948:0.00801)0.583:0.00446)0.896:0.00487)0.850:0.00147)0.993:0.00938,(HM187418:0.01157,(TB_GS09_5DRAFT_100487452:0.00055,(FN824829:0.00176,KM410513:0.00055)1.000:0.00304)0.999:0.01407)0.949:0.00625)0.942:0.00583,(((FPLL01008217:0.00055,(FPLS01023878:0.00301,AJ867897:0.00055)0.910:0.00136)0.966:0.00054,((AF414588:0.00203,((JX223033:0.00155,(FPLS01039538:0.00078,FPLS01049674:0.01678)0.885:0.00172)0.990:0.00055,FPLS01027728:0.00210)0.438:0.00055)0.813:0.00117,(HQ178878:0.00205,((Ga0233425_100184325:0.00767,(KJ540709:0.00143,(GQ264046:0.00055,GQ264111:0.00055)0.885:0.00169)0.881:0.00175)0.932:0.00287,(Ga0208629_1051924:0.00250,(Ga0066507_1195082:0.00184,(KJ200526:0.00068,(Ga0208755_1008945:0.0,Ga0207971_1003477:0.0,Ga0208393_1007891:0.0,Ga0208751_1021414:0.0):0.00055)0.999:0.00702)0.869:0.00206)0.986:0.00598)0.970:0.00419)0.867:0.00055)0.876:0.00222)0.981:0.00793,JF703592:0.01291)0.949:0.00497)0.862:0.00334,FPLS01046564:0.00470)0.851:0.00474)0.997:0.01590)0.998:0.01291)0.952:0.00809,((KP411849:0.00311,(EU015103:0.01292,(FPLP01003912:0.00364,HM921148:0.00055)0.739:0.00055)0.950:0.00709)1.000:0.02437,JX505254:0.03012)0.804:0.00405)0.871:0.00726)0.993:0.02585)0.962:0.00968)0.656:0.00585,(Ga0209737_1000014258:0.01279,((Ga0123356_1000476010:0.00330,((JGI24696J40584_129613617:0.0,JGI24695J34938_100027018:0.0,JGI24695J34938_100033428:0.0,JGI24694J35173_100026797:0.0):0.00055,Ga0209755_100054608:0.00055)0.954:0.00451)1.000:0.01642,(JGI24701J34945_100005835:0.00055,Ga0099364_1000000883:0.00055)0.981:0.00680)0.283:0.00636)1.000:0.05084)0.998:0.01955,(EU134540:0.05410,(EU134339:0.01408,(Ga0247820_101041421:0.01874,(FJ671175:0.01972,(Ga0233385_10023243:0.0,Ga0233383_10060622:0.0,Ga0123350_100360772:0.0,Ga0123351_10315853:0.0,Ga0233377_10124942:0.0,Ga0233369_10018834:0.0):0.01141)0.941:0.01131)0.985:0.01786)0.785:0.01234)0.817:0.00880)0.961:0.01343)0.833:0.00179,(Ga0070710_102115371:0.02922,((Ga0164293_101569002:0.00152,((Ga0255200_10151591:0.00055,((Ga0255194_10065781:0.0,Ga0255204_10041852:0.0):0.00055,(Ga0255188_10165931:0.00055,Ga0255185_10054572:0.00055)1.000:0.00055)0.985:0.00053)0.933:0.00414,(Ga0214921_101325122:0.00193,((Ga0194134_100052346:0.0,Ga0194133_100148225:0.0,Ga0194130_100168842:0.0,Ga0194129_100176953:0.0,Ga0194127_100283975:0.0,Ga0194126_100228262:0.0,Ga0194125_100252303:0.0,Ga0194110_100319711:0.0,Ga0194124_100151864:0.0,Ga0194119_100294664:0.0):0.00055,Ga0208048_10062361:0.00064)0.968:0.00257)0.778:0.00063)0.461:0.00133)1.000:0.02924,(((((EU134325:0.02607,(EF019208:0.00929,(FJ444699:0.00297,(AB696338:0.00301,Ga0209382_105658241:0.00249)0.929:0.00307)0.517:0.00249)0.920:0.00525)0.905:0.00339,(EU134451:0.02089,(JF178819:0.00158,JF178929:0.03228)0.999:0.02204)0.989:0.01613)0.405:0.00212,((JF703480:0.01776,(DQ906902:0.02086,(AY921877:0.02487,(FJ716019:0.01603,(EU134318:0.00130,(AY725263:0.0,AY728065:0.0):0.03498)0.442:0.00158)1.000:0.02277)0.595:0.00601)0.988:0.01493)0.977:0.00916,((((FPLS01042252:0.02483,KF026316:0.01038)0.509:0.00325,(FN811198:0.02412,JN672482:0.02608)0.970:0.00915)0.949:0.00510,(((JN177958:0.04542,(((JF833602:0.02575,((Ga0209648_102025741:0.00055,((Ga0209588_100001164:0.0,Ga0209180_100031403:0.0):0.00055,(Ga0209240_10023103:0.00064,Ga0209283_100020094:0.00064)0.275:0.00055)0.997:0.00055)1.000:0.02001,((Ga0070707_10000238617:0.00127,(Ga0207646_100241803:0.0,Ga0207684_10000011245:0.0):0.00055)0.780:0.00065,(HM558381:0.00055,HM558884:0.00158)0.993:0.00561)0.954:0.00355)0.868:0.00379)0.696:0.00329,(Ga0126370_102858971:0.02525,(FPLS01039446:0.00436,(((FPLS01034962:0.00067,FPLS01032431:0.00261)0.799:0.00066,FPLS01062234:0.00136)0.746:0.00068,FPLS01060263:0.00134)0.848:0.00089)1.000:0.03598)0.925:0.00543)0.801:0.00339,((Ga0210395_100918552:0.01206,Ga0210394_103492991:0.00594)0.932:0.00764,Ga0079221_101517211:0.01559)0.907:0.00406)0.865:0.00438)0.467:0.00086,(((((((Ga0066789_100755382:0.00180,(Ga0209772_100366281:0.00055,Ga0074045_100240301:0.01356)0.845:0.00465)0.199:0.00260,Ga0210387_101382471:0.00054)0.790:0.00055,((Ga0311372_102231344:0.0,Ga0311371_1002915511:0.0,Ga0311339_100625323:0.0,Ga0311338_1000560518:0.0):0.00055,Ga0311340_101798514:0.00083)0.901:0.00137)0.725:0.00140,(Ga0209656_101096391:0.00054,Ga0075029_1000947843:0.00055)0.805:0.00074)0.997:0.01236,((EU202851:0.00213,(((((JX505205:0.0,JX505238:0.0):0.00055,Ga0257164_10059651:0.00923)0.947:0.00274,(LN572842:0.00055,LN572843:0.01448)0.894:0.00189)0.884:0.00142,((Ga0157373_1000160013:0.00055,(((Ga0207640_1000024630:0.00055,JGI24745J21846_10021861:0.00148)0.921:0.00055,(Ga0105241_100009613:0.0,Ga0182009_100044234:0.0):0.00055)0.409:0.00064,((((Ga0070681_100654892:0.00064,Ga0157369_100166716:0.00128)0.983:0.00055,(Ga0207686_100107531:0.00128,((Ga0105240_100065614:0.00055,((Ga0207643_101300361:0.00972,(Ga0207706_1000013574:0.00055,(Ga0068863_10001185410:0.00081,(KJ191926:0.00602,Ga0207688_100885591:0.00485)0.809:0.00061)0.032:0.00086)0.153:0.00054)0.995:0.00076,JGI24751J29686_100028473:0.00055)0.860:0.00315)0.928:0.00055,(Ga0157374_1000395012:0.00106,Ga0207701_100118909:0.00053)0.895:0.00192)0.928:0.00055)0.795:0.00055)0.000:0.00055,(Ga0207712_1000010454:0.00651,((JGI24750J21931_10031611:0.0,JGI24748J21848_10014992:0.0,JGI24736J21556_10069091:0.0):0.00055,Ga0070660_1000256084:0.00055)0.998:0.00055)0.993:0.00055)0.000:0.00055,(Ga0207676_100085164:0.0,Ga0207641_1000146011:0.0,Ga0207703_1000009811:0.0,Ga0207644_1000012639:0.0,Ga0207650_1000004384:0.0,Ga0207681_100007963:0.0,Ga0207711_1000139311:0.0,Ga0207658_100012544:0.0,Ga0207670_1000021430:0.0,Ga0207680_100013597:0.0,Ga0070688_10000003948:0.0,Ga0070665_1000200774:0.0,Ga0068869_1000049164:0.0,Ga0207677_1000044312:0.0,Ga0207704_1000072511:0.0,Ga0207682_100008224:0.0,Ga0207645_1000001074:0.0,Ga0207659_1000034122:0.0,Ga0207669_1000032412:0.0,Ga0207651_100000367:0.0,Ga0207702_100064224:0.0,Ga0207667_1000253112:0.0,Ga0068855_10000032547:0.0,Ga0207639_1000024831:0.0,Ga0207656_100004774:0.0,Ga0207679_100001454:0.0,Ga0207661_100332303:0.0,Ga0207654_100010399:0.0,Ga0207695_1000436913:0.0,Ga0105239_1000113929:0.0,Ga0207649_100016673:0.0,Ga0207694_1000182613:0.0,Ga0207671_100029896:0.0,Ga0105237_1000484912:0.0,Ga0207705_100054273:0.0,Ga0207647_100155384:0.0):0.00055)0.921:0.00055)0.921:0.00055)0.646:0.00055,(((JGI20200J14955_10052971:0.00055,Ga0208851_100019616:0.00055)0.862:0.00106,(Ga0157376_101062331:0.00064,ARcpr5oldR_0026521:0.00075)0.879:0.00129)0.513:0.00055,((JGI24744J21845_100186571:0.00472,Ga0207668_1000185110:0.00378)0.717:0.00055,Ga0207642_100023665:0.00055)0.951:0.00192)0.898:0.00127)0.780:0.00064)0.718:0.00054,JGI24746J21847_10045414:0.00097)0.952:0.00080)0.794:0.00113,GPIPI_02324410:0.00055)0.996:0.01167)0.897:0.00605,Ga0066395_101318931:0.02024)0.261:0.00143,JX222577:0.11854)0.872:0.00375)0.972:0.00434,(JN616055:0.02272,(((GQ007981:0.00076,(GQ007729:0.00231,GQ007850:0.00154)0.815:0.00055)0.999:0.01270,(FPLS01030939:0.00055,(FPLS01023335:0.00055,(((((FPLS01008741:0.00118,((FPLS01028219:0.00199,FPLS01030027:0.00266)0.234:0.00055,(FPLL01003658:0.00468,FPLS01049758:0.00066)0.730:0.00055)0.843:0.00055)0.000:0.00055,(FPLS01021629:0.00266,(FPLS01060142:0.00055,(FPLS01021041:0.00066,FPLS01026338:0.00133)0.722:0.00055)0.589:0.00055)0.908:0.00055)0.908:0.00055,(FPLS01054010:0.00055,(((FPLS01043245:0.00086,(FPLS01016274:0.00091,FPLS01041982:0.01504)0.805:0.00635)0.918:0.00055,((FPLS01044662:0.00225,(FPLS01016579:0.00193,(FPLS01011389:0.00144,FPLS01021997:0.00199)0.831:0.00103)0.664:0.00055)0.756:0.00145,FPLS01057818:0.00108)0.902:0.00055)0.529:0.00055,FPLS01019873:0.00200)0.261:0.00055)0.000:0.00055)0.000:0.00055,FPLS01031401:0.00199)0.390:0.00055,FPLS01051486:0.00066)0.894:0.00055)0.477:0.00055)0.974:0.00564)0.980:0.00819,(KC683092:0.01361,(KJ540797:0.01416,(KY190442:0.01334,(HQ119789:0.00409,HQ119982:0.01100)0.968:0.00715)0.992:0.01345)0.831:0.00518)0.404:0.00239)0.695:0.00292)0.801:0.00170)0.952:0.00461)0.941:0.00333,(HM187157:0.02027,JQ675468:0.02030)0.932:0.00486)0.343:0.00138)0.900:0.00294)0.195:0.00224,(FM209347:0.05064,AB930508:0.02674)0.992:0.01352)0.747:0.00314,(JF135933:0.01210,(DQ906827:0.00826,(HM447787:0.0,HM438053:0.0):0.01573)0.970:0.00667)0.992:0.00923)0.333:0.00430)0.949:0.00479)0.938:0.00453)0.944:0.00615,(Ga0164242_101219101:0.02384,((JQ426918:0.00460,JQ427479:0.00308)0.999:0.01240,(AB696147:0.01478,(JF703573:0.00072,JQ426116:0.00137)0.996:0.01030)0.955:0.00514)0.995:0.01397)0.925:0.00875)0.943:0.00748,(HG764487:0.04246,((HM241097:0.01603,EF112185:0.00053)0.896:0.00641,(JN178694:0.02239,(KF914661:0.00133,KF767690:0.00055)0.968:0.00688)0.990:0.01408)0.908:0.00622)0.630:0.00409)0.935:0.00453,(((AB696146:0.00429,MH094235:0.00055)0.868:0.00149,(Ga0126313_100170434:0.00054,KY939560:0.00483)0.482:0.00185)0.999:0.01387,(DQ129589:0.02717,FJ152674:0.01925)0.751:0.00636)0.891:0.00417)0.910:0.00321,((((AJ233950:0.00055,(JMCB01000038:0.00055,(HG938352:0.00055,(HG938322:0.00055,LT576198:0.00055)0.911:0.00054)1.000:0.00055)0.494:0.00055)0.965:0.00395,(KJ540795:0.00180,(AJ233936:0.00072,((AJ233935:0.00132,(CP002271.2:0.00055,CP002271.1:0.00066)0.939:0.00055)0.938:0.00208,((KF267738:0.00055,(AJ233934:0.00066,AJ233937:0.00199)0.356:0.00055)1.000:0.00055,(FOAP01000045:0.00064,(AJ233933:0.00055,(DQ768128:0.0,DQ768129:0.0):0.00055)1.000:0.00055)0.904:0.00129)0.864:0.00120)0.776:0.00261)1.000:0.01558)0.961:0.00599)0.943:0.00441,((JN038776:0.00781,((JX133389:0.01052,(KC855013:0.00800,DQ768110:0.00565)0.836:0.00069)0.759:0.00181,(Ga0247824_100086921:0.00449,((Ga0247825_100130195:0.0,Ga0247822_100021316:0.0):0.00054,(HM186158:0.00628,JQ978830:0.00282)0.888:0.00274)0.920:0.00267)0.859:0.00169)0.961:0.00404)0.355:0.00129,JN178540:0.05093)0.349:0.00477)0.997:0.00849,(((((((((((((LCrCPGB2_illDRAFT_10118971:0.00374,LCrCPGB2aDRAFT_0167901:0.00077)0.938:0.00227,(KT971131:0.01014,((((KC862592:0.00372,(HQ397523:0.00697,AJ233911:0.00067)0.918:0.00342)0.785:0.00069,((KP178625:0.00055,KM978088:0.00055)0.935:0.00227,((HQ864107:0.00055,(HQ863976:0.00078,JQ978528:0.00055)0.978:0.00054)0.820:0.00210,((AJ233912:0.00055,KF267720:0.00055)0.834:0.00104,JX490021:0.00327)0.643:0.00135)0.846:0.00203)0.549:0.00055)0.928:0.00053,MPOI01000009:0.00055)0.949:0.00055,MPOI01000017:0.00055)0.835:0.00081)0.893:0.00178)0.811:0.00130,(LN570760:0.00154,JPMI01000387:0.00055)0.999:0.00054)0.766:0.00063,KP718975:0.00074)0.903:0.00111,(AJ233900:0.00055,KC862590:0.00624)0.883:0.00054)0.480:0.00133,(KP178618:0.00152,KJ152125:0.00055)0.979:0.00054)0.843:0.00054,((JX073738:0.00069,JX073739:0.00767)0.994:0.00695,AJ233913:0.00055)0.285:0.00189)0.991:0.00474,KX377934:0.00232)0.720:0.00057,KT983630:0.00235)0.887:0.00238,((EU134366:0.01257,(Ga0209462_100047691:0.00118,((DQ768107:0.00730,(((CP022163.1:0.0,CP022163.2:0.0,CP022163.3:0.0):0.00055,CP022163.4:0.00065)0.956:0.00353,(DQ768111:0.00476,(Ga0081606_10027762:0.00055,(AJ233907:0.00189,G312J29652_100013854:0.00055)0.894:0.00055)0.975:0.00372)0.131:0.00054)0.937:0.00379)0.896:0.00236,((((AY996786:0.00055,(((AJ233899:0.00055,EU262995:0.00159)0.927:0.00053,DQ768112:0.00054)0.784:0.00068,(((AB696148:0.00213,(EU262998:0.00291,(KF267722:0.00069,ANAH02000068:0.00055)0.894:0.00135)0.305:0.00094)0.364:0.00051,EU263004:0.01214)0.314:0.00052,DQ768108:0.00055)0.997:0.00339)0.995:0.00055)0.940:0.00055,((AF506737:0.00055,AF506735:0.00055)1.000:0.00055,(Ga0194135_100113311:0.00198,((DQ768126:0.00055,(AB681145:0.00055,AM930269:0.00055)0.893:0.00055)0.813:0.00068,(KF073381:0.00154,(((KF084907:0.00077,KF073544:0.00154)0.910:0.00055,((KF073446:0.00077,(KF073672:0.0,KF076400:0.0):0.00232)0.920:0.00055,(KF073362:0.0,KF073541:0.0,KF084771:0.0,KF084896:0.0):0.00055)0.000:0.00055)0.000:0.00055,KF073675:0.00077)0.827:0.00055)0.901:0.00155)0.892:0.00135)0.988:0.00397)0.972:0.00322)0.959:0.00053,(((MPIN01000002:0.00055,(MPIN01000010:0.0,MPIN01000012:0.0,MPIN01000028:0.0):0.00055)0.912:0.00055,(DQ768115:0.00055,(JX079353:0.00459,KC169914:0.01095)0.502:0.00055)0.921:0.00054)0.854:0.00067,(CP022098.1:0.0,CP022098.2:0.0,CP022098.3:0.0,CP022098.4:0.0):0.00064)0.878:0.00130)0.946:0.00053,(LC203134:0.00827,((KT070190:0.00055,KM978086:0.00055)0.752:0.00053,(AJ233897:0.00054,(AJ233902:0.00273,(AJ233898:0.00067,KF267721:0.00055)0.414:0.00055)0.920:0.00055)0.430:0.00068)0.826:0.00055)0.983:0.00447)0.662:0.00245)0.975:0.00520)0.991:0.02019)0.933:0.00893,(((DQ768113:0.00139,(HQ623104:0.00294,DQ768114:0.00208)0.909:0.00139)0.766:0.00078,((HE582768:0.00269,(HE582769:0.00134,(HE582770:0.00067,HE582771:0.00134)0.494:0.00055)0.925:0.00055)0.994:0.00588,(((AJ233906:0.00055,((KF267724:0.00055,KT983638:0.00055)0.000:0.00055,KF267723:0.00055)0.997:0.00055)0.946:0.00055,AJ233904:0.00067)0.895:0.00155,((KT983644:0.00075,(KT983637:0.00055,KX377935:0.00055)0.894:0.00055)0.830:0.00076,((KM257731:0.00055,KP178626:0.00055)0.889:0.00267,KT983636:0.00229)0.873:0.00151)0.927:0.00207)0.066:0.00088)0.924:0.00266)0.682:0.00284,KP178620:0.00267)0.958:0.00472)0.810:0.00125)0.929:0.00335,((FJ595532:0.0,FJ595545:0.0):0.00789,((AY921759:0.00305,FJ479433:0.00139)0.994:0.00614,((EU449595:0.00300,((CP011509.3:0.00054,(KP174428:0.00266,((CP011509.1:0.0,CP011509.2:0.0):0.00054,(HM565039:0.00361,HM565064:0.00259)0.659:0.00085)0.841:0.00138)0.767:0.00137)0.952:0.00319,EF632891:0.00143)0.943:0.00269)0.878:0.00143,AJ233910:0.00252)0.696:0.00133)0.916:0.00222)0.879:0.00205)0.922:0.00663,(JQ978878:0.01315,JQ979015:0.00474)0.897:0.00691)0.857:0.00427,Ga0196960_100050563:0.00849)0.799:0.00294)0.953:0.00549)0.454:0.00455,(((PZOX01000063:0.00053,(AJ233905:0.00137,DQ520899:0.00762)0.972:0.00526)0.983:0.00643,(KP178622:0.00055,(KP178619:0.00055,(KM257725:0.00076,KX430042:0.00546)0.080:0.00055)0.460:0.00054)0.944:0.00789)0.715:0.00441,(KX430041:0.01292,(KC862589:0.04289,(EU193069:0.00496,KC855016:0.00575)0.888:0.00307)0.670:0.00157)0.910:0.00621)0.978:0.00951)0.934:0.00547,(AM489521:0.00540,QNUN01000048:0.00980)0.083:0.00205)0.891:0.00387)0.622:0.00489,KP718977:0.00417)0.838:0.00232,AM489536:0.00281)0.236:0.00054)0.982:0.00379,(((KM257737:0.00464,(KM257733:0.00055,(KM257734:0.0,KP178627:0.0):0.00055)0.844:0.00054)0.779:0.00096,JX316837:0.00055)0.881:0.00194,(AJ233920:0.00055,(JN178614:0.01311,KF267729:0.00055)0.575:0.00055)0.903:0.00149)0.897:0.00156)0.922:0.00054,(JX316831:0.00055,(JN815256:0.00055,(KP017544:0.00077,KP017543:0.00055)0.848:0.00055)1.000:0.00055)0.886:0.00131)0.868:0.00161,(((HQ183857:0.00358,((KJ152111:0.00055,(JX316833:0.00055,(KJ152112:0.00055,KT983634:0.00061)0.469:0.00054)0.453:0.00054)1.000:0.00055,(GU139147:0.00259,GU139148:0.00055)1.000:0.02546)0.201:0.00055)0.683:0.00053,KT983641:0.00055)0.974:0.00054,KF482866:0.00054)0.891:0.00146)0.914:0.00348,(EU158295:0.00292,EU158296:0.00055)1.000:0.01619)0.791:0.00123)0.927:0.00054,(AB218210:0.0,AB218211:0.0,AB218213:0.0,AB218229:0.0):0.00055)0.000:0.00055)0.229:0.00055)0.837:0.00055,FJ626430:0.00055)0.185:0.00055)0.731:0.00162)0.688:0.00161,AB218233:0.00055)1.000:0.02202)0.429:0.00320,((((DQ105523:0.0,DQ105524:0.0):0.00055,((AY072737:0.00184,AY072738:0.00053)0.919:0.00214,DQ105522:0.00055)0.756:0.00055)0.940:0.00054,CP022203.4:0.00065)0.264:0.00055,((CP022203.1:0.0,CP022203.2:0.0,CP022203.3:0.0):0.00055,((((AM489533:0.00055,(FJ626433:0.00055,(AY724799:0.00777,((KM978084:0.00075,(GQ246552:0.00396,KM978087:0.00055)0.270:0.00053)0.939:0.00595,AY724800:0.00228)0.330:0.00271)0.901:0.00505)0.490:0.00055)0.912:0.00055,Ga0182743_10107534:0.00065)0.895:0.00135,((AJ233925:0.00123,KF267733:0.00166)0.955:0.00393,(Ga0182745_10184601:0.0,Ga0182747_10119694:0.0):0.00054)0.816:0.00101)0.924:0.00203,(DQ105521:0.00136,(CP002830.1:0.0,CP002830.2:0.0,CP002830.3:0.0):0.00055)0.093:0.00055)0.569:0.00055)0.000:0.00055)0.899:0.00148)0.876:0.00055)0.846:0.00055,AY626896:0.00449)0.134:0.00054)0.750:0.00054,EU158278:0.00055)0.998:0.00058,(((AJ233927:0.00067,AJ233928:0.00067)0.857:0.00076,((AM489532:0.00055,(HQ623099:0.00055,(HQ623094:0.00055,(LC068849:0.00055,(DQ105525:0.00199,DQ105526:0.00055)0.927:0.00055)0.417:0.00055)0.120:0.00055)0.325:0.00055)0.113:0.00055,GQ246547:0.00072)0.412:0.00055)0.445:0.00066,(KF267735:0.00069,(AJ233930:0.00276,(AM489540:0.00055,(JX073730:0.0,KC169932:0.0):0.00638)0.819:0.00055)0.287:0.00055)0.917:0.00055)0.197:0.00055)0.192:0.00054,KC169925:0.00138)0.000:0.00055,AM489530:0.00055)0.400:0.00055)0.218:0.00055,(JX073733:0.0,KC169934:0.0):0.00344)0.104:0.00055,(JX073728:0.0,JX073731:0.0,KC169933:0.0):0.00206)0.115:0.00055,(JX073735:0.0,KC169935:0.0):0.00275)0.000:0.00055,JX073734:0.00137)0.430:0.00055)0.129:0.00055)0.825:0.00055)0.154:0.00065)0.786:0.00086)0.634:0.00074)0.881:0.00055)0.210:0.00055)0.236:0.00055)0.253:0.00055)0.445:0.00055,JX073721:0.00137,(JX073744:0.00551,(JX073722:0.00069,((JX073720:0.00343,((((((EU158277:0.01066,AY626899:0.00054)0.587:0.00054,((JX073725:0.0,KC169929:0.0):0.00470,(KT895373:0.00055,(JX073742:0.00555,(KP178628:0.00055,KC169884:0.00310)0.102:0.00051)0.249:0.00082)0.704:0.00052)0.947:0.00054)0.520:0.00055,AF506736:0.00055)0.988:0.00055,JX073741:0.00403)0.396:0.00055,(HQ623121:0.00055,(GQ246572:0.00105,(DQ411302:0.00055,((GU139158:0.00055,((DQ411306:0.0,DQ411308:0.0):0.00055,(((((((KM257738:0.0,KM978081:0.0):0.00055,GQ246600:0.01017)0.497:0.00051,DQ411307:0.00055)0.434:0.00054,DQ411299:0.00055)0.000:0.00054,(KC169919:0.00074,((GQ246590:0.00054,KC169892:0.00410)0.361:0.00054,DQ411303:0.00055)0.254:0.00055)0.185:0.00139)0.971:0.00938,(HQ623120:0.00055,((DQ411298:0.0,DQ411300:0.0,DQ411301:0.0):0.00055,GQ246599:0.00055)0.000:0.00060)0.435:0.00054)0.942:0.00364,GQ246542:0.00073)0.331:0.00051)0.349:0.00051)0.338:0.00616,KC862599:0.00075)0.276:0.00052)0.000:0.00053)0.018:0.00059)1.000:0.00090)0.736:0.00055,(((DQ768116:0.00055,(FM202667:0.00055,AB218218:0.00071)1.000:0.00055)0.806:0.00055,((AOBT01000066:0.0,AKYI02000080:0.0,AR619531:0.0):0.00055,(FNOH01000052:0.00055,(M34114:0.00055,(CP000113.1:0.0,CP000113.2:0.0,CP000113.3:0.0,CP000113.4:0.0):0.00055)0.849:0.00055)0.950:0.00055)0.384:0.00055)0.804:0.00067,(((EU158267:0.00055,((KP090855:0.00511,((EU158283:0.00055,(AM489531:0.00105,EU158299:0.00143)0.334:0.00055)0.547:0.00053,((AY996849:0.00055,((EU262654:0.00200,(EU158280:0.00055,((DQ768130:0.0,GU124631:0.0,GU124632:0.0,GU124633:0.0,KF267725:0.0,DQ768119:0.0):0.00055,(EU262649:0.00256,FJ626435:0.00055)0.266:0.00056)0.245:0.00053)0.698:0.00055)0.803:0.00055,EU262648:0.00055)0.594:0.00056)0.246:0.00056,(EU262653:0.00077,EU262656:0.00067)0.993:0.00055)0.294:0.00059)0.175:0.00055)0.417:0.00052,(AB218217:0.0,AB218219:0.0,AB218226:0.0):0.00055)0.000:0.00054)0.000:0.00051,AY724797:0.00055)0.330:0.00054,AB218216:0.00055)0.356:0.00051)0.768:0.00076)0.648:0.00055)0.385:0.00055,KC169938:0.00055)0.443:0.00055)0.000:0.00055)0.420:0.00055);
