# Supplementary material for: Meta-16S rRNA Gene Phylogenetic Reconstruction Reveals the Astonishing Diversity of Cosmopolitan Myxobacteria
Source: Microorganisms. 2019 Nov 11;7(11):551. doi: 10.3390/microorganisms7110551 (PMC6920832; doi:10.3390/microorganisms7110551)
Supplement: Supplementary file 1 [file microorganisms-07-00551-s001.zip › Table S1.xlsx]

## Sheet: Sheet1
Tbele S1 The detailed information of all sequences used in this study
No.	Accession/IMG No.	Suborder	Family	Genus	Species	Cultured/Uncultured	Isolation_source_ category	Isolation_source	Isolation_country	Pubmed/DOI	Lat_lon coordinates
1	KX097269	Suborder_1	Family_1	Genus_1	Species_1	Uncultured	M_sediment	Deep-sea sediment	Pacific Ocean	10.1016/j.jmarsys.2016.11.012	24°50.96' N, 122°41.93' E
2	AY326585	Suborder_1	Family_1	Genus_2	Species_1	Uncultured	Soil	Soil	Brazil	10.1016/j.soilbio.2006.08.010	8°45' S, 63°27' W
3	KC683203	Suborder_1	Family_1	Genus_3	Species_1	Uncultured	T_organism	Periphyton	China	N/A	N/A
4	AB672169	Suborder_1	Family_1	Genus_4	Species_1	Uncultured	Soil	Rice paddy field soil	Japan: Niigata	22972387	37°44' N, 138°87' E
5	JQ675524	Suborder_1	Family_1	Genus_5	Species_1	Uncultured	Freshwater	Water sample	USA: Lechuguilla Cave, Sugarlands Pool, Carlsbad, New Mexico	N/A	N/A
6	HM444924	Suborder_2	Family_1	Genus_1	Species_1	Uncultured	T_organism	Microbial mat	USA: Hawaii, Big Island of Hawai'i, Epperson's Lava Tube	26924866	19°43' N 155°5' W
7	HQ166681	Suborder_2	Family_1	Genus_1	Species_2	Uncultured	Soil	Soil	India	N/A	N/A
8	JQ425875	Suborder_2	Family_1	Genus_1	Species_2	Uncultured	Soil	Soil	Mexico	10.2225/vol16-issue5-fulltext-14	19.419444, -99.133333
9	EF516823	Suborder_2	Family_1	Genus_2	Species_1	Uncultured	Soil	Grassland soil	USA: northern California, Angelo Coast Range Reserve	19279669	39°44'17.7'' N, 123°37'48.4'' W
10	KY363842	Suborder_2	Family_1	Genus_3	Species_1	Uncultured	Soil	Soil	China	N/A	N/A
11	HM438057	Suborder_2	Family_1	Genus_3	Species_1	Uncultured	Soil	Soil contaminated with anthracene	Unknown	10.1016/j.apsoil.2012.04.005	19°38' N . 98°55' W
12	KJ750888	Suborder_2	Family_1	Genus_3	Species_2	Uncultured	Soil	Speleothems	France, Asperge Cave, Blue Gallery	N/A	N/A
13	AB128884	Suborder_2	Family_1	Genus_3	Species_3	Uncultured	M_sediment	Deep marine sediments	Japan, Nankai Trough	N/A	N/A
14	AB128877	Suborder_2	Family_1	Genus_3	Species_3	Uncultured	M_sediment	Deep marine sediments	Japan, Nankai Trough	N/A	N/A
15	AB128890	Suborder_2	Family_1	Genus_3	Species_3	Uncultured	M_sediment	Deep marine sediments	Japan, Nankai Trough	N/A	N/A
16	KC358378	Suborder_3	Family_1	Genus_1	Species_1	Uncultured	Freshwater	Groundwater from tectonically-formed cavern	USA	N/A	36.241944, -116.825833
17	JQ425761	Suborder_3	Family_1	Genus_2	Species_1	Uncultured	Activated_sludge	Activated sludge	Denmark	22575897	N/A
18	JX898153	Suborder_3	Family_1	Genus_3	Species_1	Uncultured	Soil	Soil	Finland	N/A	N/A
19	FM253670	Suborder_3	Family_1	Genus_3	Species_1	Uncultured	T_organism	Biofilm	Poland: Lower Silesia	23743145	50.26 N 16.52 E
20	FPLS01021418	Suborder_3	Family_1	Genus_3	Species_1	Uncultured	Soil	Soil	Denmark	29291348	N/A
21	FPLS01055774	Suborder_3	Family_1	Genus_3	Species_1	Uncultured	Soil	Soil	Denmark	29291348	N/A
22	FPLS01022459	Suborder_3	Family_1	Genus_3	Species_2	Uncultured	Soil	Soil	Denmark	29291348	N/A
23	FPLS01033722	Suborder_3	Family_1	Genus_3	Species_2	Uncultured	Soil	Soil	Denmark	29291348	N/A
24	FPLS01010037	Suborder_3	Family_1	Genus_3	Species_2	Uncultured	Soil	Soil	Denmark	29291348	N/A
25	FPLS01019854	Suborder_3	Family_1	Genus_3	Species_2	Uncultured	Soil	Soil	Denmark	29291348	N/A
26	FPLP01009584	Suborder_3	Family_1	Genus_3	Species_3	Uncultured	Activated_sludge	Activated sludge	Denmark	29291348	N/A
27	FPLS01009356	Suborder_3	Family_1	Genus_3	Species_4	Uncultured	Soil	Soil	Denmark	29291348	N/A
28	FR667414	Suborder_3	Family_1	Genus_3	Species_5	Uncultured	T_organism	High mountain lake epilithic biofilm	Spain: Pyrenees, Bergus	N/A	42.59 N 0.96 E
29	AY921748	Suborder_3	Family_1	Genus_3	Species_6	Uncultured	Soil	Farm soil adjacent to a silage storage bunker	USA: Minnesota	15845853	N/A
30	EU134413	Suborder_3	Family_1	Genus_3	Species_6	Uncultured	Soil	Soil from an undisturbed mixed grass prairie preserve	USA: Oklahoma, Kessler farm	18606799	34°58'31.74" N, 97°31'18.05" W
31	JN534879	Suborder_4	Family_1	Genus_1	Species_1	Uncultured	M_organism	Guerrero Negro Hypersaline Mat 10; altitude 310m AMSL; sample depth 1m below water level, 34-49mm depth into the mat	Mexico	22832344	27.68908, -113.9170
32	KC358579	Suborder_4	Family_1	Genus_2	Species_1	Uncultured	Freshwater	Groundwater from tectonically-formed cavern	USA	N/A	36.241944, -116.825833
33	AM997458	Suborder_4	Family_1	Genus_3	Species_1	Uncultured	M_sediment	Atlantic Ocean:South-Atlantic Ocean,Angola Basin	Atlantic Ocean	19829317	9.93 S, 0.9 E
34	KF786881	Suborder_4	Family_1	Genus_4	Species_1	Uncultured	Seawater	Gulf of Mexico oil sheen	Gulf of Mexico	N/A	N/A
35	GQ346922	Suborder_4	Family_1	Genus_5	Species_1	Uncultured	Seawater	Saanich Inlet, 100 m depth	Canada: British Columbia, Vancouver Island, Saanich Inlet	19900896	48.5883 N 123.5037 W
36	GU567956	Suborder_4	Family_1	Genus_5	Species_1	Uncultured	The_unknown	Unknown	Pacific Ocean	N/A	N/A
37	KC425556	Suborder_4	Family_1	Genus_5	Species_1	Uncultured	Seawater	Coastal tropical surface seawater	Pacific Ocean	23409156	-21.4905, -157.8333
38	KC425605	Suborder_4	Family_1	Genus_5	Species_1	Uncultured	Seawater	Coastal tropical surface seawater	Pacific Ocean	23409156	-21.4905, -157.8333
39	JN615806	Suborder_4	Family_1	Genus_6	Species_1	Uncultured	T_organism	White microbial mat from lava cave wall	Portugal: Gruta Terra Mole, Terceira, Azores	N/A	38.791111, -27.299167
40	JQ278830	Suborder_4	Family_1	Genus_7	Species_1	Uncultured	Freshwater	Groundwater	China	10.1007/s10653-013-9513-3	N/A
41	JQ675476	Suborder_4	Family_1	Genus_8	Species_1	Uncultured	Freshwater	Water sample	USA: Carlsbad Caverns, New Mexico Room, Carlsbad, New Mexico	N/A	32.175278, -104.443889
42	JQ675482	Suborder_4	Family_1	Genus_8	Species_1	Uncultured	Freshwater	Water sample	USA: Carlsbad Caverns, New Mexico Room, Carlsbad, New Mexico	N/A	32.175278, -104.443889
43	EU134431	Suborder_4	Family_1	Genus_9	Species_1	Uncultured	Soil	Soil from an undisturbed mixed grass prairie preserve	USA: Oklahoma, Kessler farm	18606799	34°58'31.74" N, 97°31'18.05" W
44	HM305809	Suborder_4	Family_1	Genus_9	Species_2	Uncultured	Human	Skin, volar forearm	USA	22310478	N/A
45	JF079074	Suborder_4	Family_1	Genus_9	Species_2	Uncultured	Human	Skin, volar forearm	USA	N/A	N/A
46	FR675960	Suborder_4	Family_1	Genus_10	Species_1	Uncultured	M_sediment	Ferromagnetic Calamita sand from a marine iron ore on Elba Island (Italy)	Italy: Elba Island, Calamita Cape	23761311	N/A
47	JQ426216	Suborder_4	Family_1	Genus_10	Species_2	Uncultured	Soil	Soil	Mexico	10.2225/vol16-issue5-fulltext-14	19.419444, -99.133333
48	JQ426653	Suborder_4	Family_1	Genus_10	Species_2	Uncultured	Soil	Soil	Mexico	10.2225/vol16-issue5-fulltext-14	19.419444, -99.133333
49	HM445480	Suborder_4	Family_1	Genus_10	Species_3	Uncultured	T_organism	Yellow microbial mat from lava tube walls	Portugal: Azores, Terceira, Gruta dos Principiantes Lava Tube	26924866	38°43'0'' N, 27°14'0'' W
50	FJ660576	Suborder_4	Family_1	Genus_10	Species_4	Uncultured	Activated_sludge	activated sludge	China	21095118	N/A
51	KP676768	Suborder_4	Family_1	Genus_10	Species_5	Uncultured	Freshwater	Alla hot spring	Russia: Buryatia	10.1007/s00792-015-0777-7	54°42'01.2'' N, 110°42'10.9'' E
52	FPLS01038682	Suborder_4	Family_1	Genus_10	Species_6	Uncultured	Soil	Soil	Denmark	29291348	N/A
53	CU466769	Suborder_4	Family_1	Genus_10	Species_7	Uncultured	Activated_sludge	Activated sludge	France	20174790	N/A
54	JQ855540	Suborder_4	Family_1	Genus_10	Species_8	Uncultured	Soil	Clean room facility	Germany	25778463	N/A
55	JX133352	Suborder_4	Family_1	Genus_11	Species_1	Uncultured	Soil	Diseased soil	China	N/A	N/A
56	EU134513	Suborder_4	Family_1	Genus_11	Species_2	Uncultured	Soil	Soil from an undisturbed mixed grass prairie preserve	USA: Oklahoma, Kessler farm	18606799	34°58'31.74" N, 97°31'18.05" W
57	JQ428660	Suborder_4	Family_1	Genus_11	Species_3	Uncultured	Soil	Soil	Mexico	10.2225/vol16-issue5-fulltext-14	19.419444, -99.133333
58	HQ190300	Suborder_4	Family_1	Genus_11	Species_3	Uncultured	Soil	Zhongyuan oil field	China	N/A	N/A
59	HQ190562	Suborder_4	Family_1	Genus_11	Species_3	Uncultured	Soil	Zhongyuan oil field	China	N/A	N/A
60	KC437186	Suborder_4	Family_1	Genus_12	Species_1	Uncultured	Freshwater	Well water from carbonate aquifer	USA	N/A	35.008333, -115.475
61	KF836345	Suborder_4	Family_1	Genus_12	Species_1	Uncultured	Freshwater	Springs and wells fed by a deep, fractured rock aquifer in the Mojave Desert	USA	N/A	35.008333, -115.475
62	HQ114172	Suborder_4	Family_1	Genus_13	Species_1	Uncultured	Activated_sludge	Biofilms in a full-scale vermifilter	China	10.1016/j.ecoleng.2013.09.015	31°36' N, 121°14' E
63	FN811199	Suborder_4	Family_1	Genus_14	Species_1	Uncultured	Soil	Soil	Antarctica: Alexander Island	10.1007/s00300-011-1084-0	71°49.989 S 68°20.632 W
64	JF174642	Suborder_4	Family_1	Genus_15	Species_1	Uncultured	Human	Skin, antecubital fossa	USA	N/A	N/A
65	HQ114133	Suborder_4	Family_1	Genus_15	Species_2	Uncultured	Activated_sludge	Biofilms in a full-scale vermifilter	China	10.1016/j.ecoleng.2013.09.015	31°36' N, 121°14' E
66	KF827054	Suborder_4	Family_1	Genus_16	Species_1	Uncultured	T_organism	Biofilm	China	24802939	N/A
67	AB630768	Suborder_4	Family_1	Genus_17	Species_1	Uncultured	T_organism	Aquatic moss pillars	Antarctica: Skarvsnes, Hotoke-Ike lake	10.1007/s00300-011-1090-2	-69.4666, 39.5666
68	DQ017949	Suborder_4	Family_1	Genus_17	Species_1	Uncultured	Freshwater	Upland stream	Germany	18024682	50°40' N, 9°37' E
69	DQ017950	Suborder_4	Family_1	Genus_17	Species_1	Uncultured	Freshwater	Upland stream	Germany	18024682	50°40' N, 9°37' E
70	KC432077	Suborder_4	Family_1	Genus_17	Species_1	Uncultured	Freshwater	Wetland	Tunisia	24193248	35°30'0'' N, 11°3'36'' E
71	EU234271	Suborder_4	Family_1	Genus_17	Species_1	Uncultured	Activated_sludge	Downstream of Wang Yang River, receiving penicillin G production wastewater	China: Shijiazhuang City, Hebei Province	21937072	37°52'38'' N，114°53'20'' E
72	JF808984	Suborder_4	Family_1	Genus_17	Species_1	Uncultured	Activated_sludge	Activated sludge in a membrane bioreactor	China	N/A	N/A
73	KP054206	Suborder_4	Family_1	Genus_17	Species_1	Uncultured	Activated_sludge	Nitrification and denitrification reactors	China	N/A	N/A
74	CU466779	Suborder_4	Family_1	Genus_17	Species_1	Uncultured	Activated_sludge	Activated sludge	France	20174790	N/A
75	EU134340	Suborder_4	Family_1	Genus_18	Species_1	Uncultured	Soil	Soil from an undisturbed mixed grass prairie preserve	USA: Oklahoma, Kessler farm	18606799	34°58'31.74" N, 97°31'18.05" W
76	EU373898	Suborder_4	Family_1	Genus_19	Species_1	Uncultured	M_sediment	Canyon and slope sediment, Eastern Mediterranean Sea	Greece	19058941	34°52'60'' N, 24°32'52'' E
77	KF786565	Suborder_4	Family_1	Genus_20	Species_1	Uncultured	Seawater	Gulf of Mexico oil sheen	Gulf of Mexico	N/A	N/A
78	KM356336	Suborder_4	Family_1	Genus_21	Species_1	Uncultured	M_sediment	Marine sediments	USA, Hydrate Ridge, OR and vicinity	N/A	40°48.70' N, 124°36.68' W
79	GU118271	Suborder_4	Family_1	Genus_22	Species_1	Uncultured	M_organism	Caribbean corals	Panama	20221265	9°15' N; 82°07' W
80	GU118290	Suborder_4	Family_1	Genus_22	Species_1	Uncultured	M_organism	Caribbean corals	Panama	20221265	9°15' N; 82°07' W
81	GU117946	Suborder_4	Family_1	Genus_22	Species_1	Uncultured	M_organism	Caribbean corals	Panama	20221265	9°15' N; 82°07' W
82	KC668491	Suborder_4	Family_1	Genus_22	Species_1	Uncultured	M_organism	Coral	Red Sea	23709513	18°40'30.36" , 40°44'21.18" E
83	KC668514	Suborder_4	Family_1	Genus_22	Species_1	Uncultured	M_organism	Coral	Red Sea	23709513	18°40'30.36" N, 40°44'21.18" E
84	KC668530	Suborder_4	Family_1	Genus_22	Species_1	Uncultured	M_organism	Coral	Red Sea	23709513	18°40'30.36" N, 40°44'21.18" E
85	KC668547	Suborder_4	Family_1	Genus_22	Species_1	Uncultured	M_organism	Coral	Red Sea	23709513	18°40'30.36" N, 40°44'21.18" E
86	KC668563	Suborder_4	Family_1	Genus_22	Species_1	Uncultured	M_organism	Coral	Red Sea	23709513	18°40'30.36" N, 40°44'21.18" E
87	KC668505	Suborder_4	Family_1	Genus_22	Species_1	Uncultured	M_organism	Coral	Red Sea	23709513	18°40'30.36" N, 40°44'21.18" E
88	KC668502	Suborder_4	Family_1	Genus_22	Species_1	Uncultured	M_organism	Coral	Red Sea	23709513	18°40'30.36" N, 40°44'21.18" E
89	KC668527	Suborder_4	Family_1	Genus_22	Species_1	Uncultured	M_organism	Coral	Red Sea	23709513	18°40'30.36" N, 40°44'21.18" E
90	JN538120	Suborder_4	Family_1	Genus_23	Species_1	Uncultured	M_organism	Guerrero Negro Hypersaline Mat 10; altitude 310m AMSL; sample depth 1m below water level, 34-49mm depth into the mat	Mexico	22832344	27.68908, -113.9170
91	KF268719	Suborder_4	Family_1	Genus_24	Species_1	Uncultured	M_sediment	Marine sediment	USA	44.618089, -124.030151	N/A
92	GQ274300	Suborder_4	Family_1	Genus_25	Species_1	Uncultured	M_organism	Heat exchange system using biocides to inhibit biofilm formation	Spain	N/A	N/A
93	JQ515607	Suborder_4	Family_1	Genus_25	Species_2	Uncultured	M_organism	Healthy SML	Puerto Rico	23750924	17º56.093 N， 67º02.931 W
94	EF574958	Suborder_4	Family_1	Genus_25	Species_2	Uncultured	Seawater	Site S25 near Coco's Island	Costa Rica	N/A	N/A
95	FJ202539	Suborder_4	Family_1	Genus_26	Species_1	Uncultured	M_organism	MontasTraea faveolata kept in aquarium for 23 days	Panama	19129866	N/A
96	FJ516764	Suborder_4	Family_1	Genus_27	Species_1	Uncultured	T_organism	Biofilm	Spain: Tabla de Daimiel National Park	10.3354/ame01382	39.13 N, 3.72 W
97	JN447641	Suborder_4	Family_1	Genus_27	Species_2	Uncultured	M_organism	Guerrero Negro Hypersaline Mat 02; altitude 310m AMSL; sample depth 1m below water level, 1-2mm depth into the mat	Mexico	22832344	27.68908, -113.9170
98	JN466410	Suborder_4	Family_1	Genus_27	Species_3	Uncultured	M_organism	Guerrero Negro Hypersaline Mat 04; altitude 310m AMSL; sample depth 1m below water level, 3-4mm depth into the mat	Mexico	22832344	27.68908, -113.9170
99	JN468377	Suborder_4	Family_1	Genus_27	Species_3	Uncultured	M_organism	Guerrero Negro Hypersaline Mat 04; altitude 310m AMSL; sample depth 1m below water level, 3-4mm depth into the mat	Mexico	22832344	27.68908, -113.9170
100	JN462904	Suborder_4	Family_1	Genus_27	Species_3	Uncultured	M_organism	Guerrero Negro Hypersaline Mat 04; altitude 310m AMSL; sample depth 1m below water level, 3-4mm depth into the mat	Mexico	22832344	27.68908, -113.9170
101	JN508427	Suborder_4	Family_1	Genus_27	Species_3	Uncultured	M_organism	Guerrero Negro Hypersaline Mat 08; altitude 310m AMSL; sample depth 1m below water level, 10-22mm depth into the mat	Mexico	22832344	27.68908, -113.9170
102	JN447545	Suborder_4	Family_1	Genus_28	Species_1	Uncultured	M_organism	Guerrero Negro Hypersaline Mat 02; altitude 310m AMSL; sample depth 1m below water level, 1-2mm depth into the mat	Mexico	22832344	27.68908, -113.9170
103	JN469721	Suborder_4	Family_1	Genus_28	Species_1	Uncultured	M_organism	Guerrero Negro Hypersaline Mat 04; altitude 310m AMSL; sample depth 1m below water level, 3-4mm depth into the mat	Mexico	22832344	27.68908, -113.9170
104	JN496781	Suborder_4	Family_1	Genus_28	Species_1	Uncultured	M_organism	Guerrero Negro Hypersaline Mat 07; altitude 310m AMSL; sample depth 1m below water level, 6-10mm depth into the mat	Mexico	22832344	27.68908, -113.9170
105	JN446150	Suborder_4	Family_1	Genus_28	Species_1	Uncultured	M_organism	Guerrero Negro Hypersaline Mat 02; altitude 310m AMSL; sample depth 1m below water level, 1-2mm depth into the mat	Mexico	22832344	27.68908, -113.9170
106	JN535021	Suborder_4	Family_1	Genus_28	Species_1	Uncultured	M_organism	Guerrero Negro Hypersaline Mat 10; altitude 310m AMSL; sample depth 1m below water level, 34-49mm depth into the mat	Mexico	22832344	27.68908, -113.9170
107	JN433151	Suborder_4	Family_1	Genus_28	Species_1	Uncultured	M_organism	Guerrero Negro Hypersaline Mat 01; altitude 310m AMSL; sample depth 1m below water level, 0-1mm depth into the mat	Mexico	22832344	27.68908, -113.9170
108	JN441857	Suborder_4	Family_1	Genus_28	Species_1	Uncultured	M_organism	Guerrero Negro Hypersaline Mat 02; altitude 310m AMSL; sample depth 1m below water level, 1-2mm depth into the mat	Mexico	22832344	27.68908, -113.9170
109	JN471600	Suborder_4	Family_1	Genus_28	Species_1	Uncultured	M_organism	Guerrero Negro Hypersaline Mat 05; altitude 310m AMSL; sample depth 1m below water level, 4-5mm depth into the mat	Mexico	22832344	27.68908, -113.9170
110	JN517110	Suborder_4	Family_1	Genus_28	Species_2	Uncultured	M_organism	Guerrero Negro Hypersaline Mat 09; altitude 310m AMSL; sample depth 1m below water level, 22-34mm depth into the mat	Mexico	22832344	27.68908, -113.9170
111	JN444828	Suborder_4	Family_1	Genus_28	Species_2	Uncultured	M_organism	Guerrero Negro Hypersaline Mat 02; altitude 310m AMSL; sample depth 1m below water level, 1-2mm depth into the mat	Mexico	22832344	27.68908, -113.9170
112	JN507816	Suborder_4	Family_1	Genus_28	Species_2	Uncultured	M_organism	Guerrero Negro Hypersaline Mat 08; altitude 310m AMSL; sample depth 1m below water level, 10-22mm depth into the mat	Mexico	22832344	27.68908, -113.9170
113	JN517894	Suborder_4	Family_1	Genus_28	Species_2	Uncultured	M_organism	Guerrero Negro Hypersaline Mat 09; altitude 310m AMSL; sample depth 1m below water level, 22-34mm depth into the mat	Mexico	22832344	27.68908, -113.9170
114	JN532649	Suborder_4	Family_1	Genus_28	Species_2	Uncultured	M_organism	Guerrero Negro Hypersaline Mat 10; altitude 310m AMSL; sample depth 1m below water level, 34-49mm depth into the mat	Mexico	22832344	27.68908, -113.9170
115	JN530363	Suborder_4	Family_1	Genus_28	Species_2	Uncultured	M_organism	Guerrero Negro Hypersaline Mat 10; altitude 310m AMSL; sample depth 1m below water level, 34-49mm depth into the mat	Mexico	22832344	27.68908, -113.9170
116	JN539882	Suborder_4	Family_1	Genus_28	Species_2	Uncultured	M_organism	Guerrero Negro Hypersaline Mat 10; altitude 310m AMSL; sample depth 1m below water level, 34-49mm depth into the mat	Mexico	22832344	27.68908, -113.9170
117	JN536307	Suborder_4	Family_1	Genus_28	Species_2	Uncultured	M_organism	Guerrero Negro Hypersaline Mat 10; altitude 310m AMSL; sample depth 1m below water level, 34-49mm depth into the mat	Mexico	22832344	27.68908, -113.9170
118	JN523655	Suborder_4	Family_1	Genus_28	Species_2	Uncultured	M_organism	Guerrero Negro Hypersaline Mat 09; altitude 310m AMSL; sample depth 1m below water level, 22-34mm depth into the mat	Mexico	22832344	27.68908, -113.9170
119	JN437735	Suborder_4	Family_1	Genus_28	Species_3	Uncultured	M_organism	Guerrero Negro Hypersaline Mat 02; altitude 310m AMSL; sample depth 1m below water level, 1-2mm depth into the mat	Mexico	22832344	27.68908, -113.9170
120	JN446144	Suborder_4	Family_1	Genus_28	Species_3	Uncultured	M_organism	Guerrero Negro Hypersaline Mat 02; altitude 310m AMSL; sample depth 1m below water level, 1-2mm depth into the mat	Mexico	22832344	27.68908, -113.9170
121	JN451705	Suborder_4	Family_1	Genus_28	Species_3	Uncultured	M_organism	Guerrero Negro Hypersaline Mat 03; altitude 310m AMSL; sample depth 1m below water level, 2-3mm depth into the mat	Mexico	22832344	27.68908, -113.9170
122	JN437498	Suborder_4	Family_1	Genus_28	Species_3	Uncultured	M_organism	Guerrero Negro Hypersaline Mat 01; altitude 310m AMSL; sample depth 1m below water level, 0-1mm depth into the mat	Mexico	22832344	27.68908, -113.9170
123	JN534312	Suborder_4	Family_1	Genus_28	Species_3	Uncultured	M_organism	Guerrero Negro Hypersaline Mat 10; altitude 310m AMSL; sample depth 1m below water level, 34-49mm depth into the mat	Mexico	22832344	27.68908, -113.9170
124	JN538756	Suborder_4	Family_1	Genus_28	Species_3	Uncultured	M_organism	Guerrero Negro Hypersaline Mat 10; altitude 310m AMSL; sample depth 1m below water level, 34-49mm depth into the mat	Mexico	22832344	27.68908, -113.9170
125	JN454312	Suborder_4	Family_1	Genus_28	Species_3	Uncultured	M_organism	Guerrero Negro Hypersaline Mat 03; altitude 310m AMSL; sample depth 1m below water level, 2-3mm depth into the mat	Mexico	22832344	27.68908, -113.9170
126	JN457457	Suborder_4	Family_1	Genus_28	Species_3	Uncultured	M_organism	Guerrero Negro Hypersaline Mat 03; altitude 310m AMSL; sample depth 1m below water level, 2-3mm depth into the mat	Mexico	22832344	27.68908, -113.9170
127	JN535885	Suborder_4	Family_1	Genus_28	Species_3	Uncultured	M_organism	Guerrero Negro Hypersaline Mat 10; altitude 310m AMSL; sample depth 1m below water level, 34-49mm depth into the mat	Mexico	22832344	27.68908, -113.9170
128	JN531653	Suborder_4	Family_1	Genus_28	Species_3	Uncultured	M_organism	Guerrero Negro Hypersaline Mat 10; altitude 310m AMSL; sample depth 1m below water level, 34-49mm depth into the mat	Mexico	22832344	27.68908, -113.9170
129	JN533583	Suborder_4	Family_1	Genus_28	Species_3	Uncultured	M_organism	Guerrero Negro Hypersaline Mat 10; altitude 310m AMSL; sample depth 1m below water level, 34-49mm depth into the mat	Mexico	22832344	27.68908, -113.9170
130	JN538640	Suborder_4	Family_1	Genus_28	Species_3	Uncultured	M_organism	Guerrero Negro Hypersaline Mat 10; altitude 310m AMSL; sample depth 1m below water level, 34-49mm depth into the mat	Mexico	22832344	27.68908, -113.9170
131	JN462154	Suborder_4	Family_1	Genus_28	Species_3	Uncultured	M_organism	Guerrero Negro Hypersaline Mat 04; altitude 310m AMSL; sample depth 1m below water level, 3-4mm depth into the mat	Mexico	22832344	27.68908, -113.9170
132	JN531600	Suborder_4	Family_1	Genus_28	Species_3	Uncultured	M_organism	Guerrero Negro Hypersaline Mat 10; altitude 310m AMSL; sample depth 1m below water level, 34-49mm depth into the mat	Mexico	22832344	27.68908, -113.9170
133	JN505081	Suborder_4	Family_1	Genus_28	Species_3	Uncultured	M_organism	Guerrero Negro Hypersaline Mat 07; altitude 310m AMSL; sample depth 1m below water level, 6-10mm depth into the mat	Mexico	22832344	27.68908, -113.9170
134	JN505972	Suborder_4	Family_1	Genus_28	Species_3	Uncultured	M_organism	Guerrero Negro Hypersaline Mat 08; altitude 310m AMSL; sample depth 1m below water level, 10-22mm depth into the mat	Mexico	22832344	27.68908, -113.9170
135	JN465969	Suborder_4	Family_1	Genus_28	Species_3	Uncultured	M_organism	Guerrero Negro Hypersaline Mat 04; altitude 310m AMSL; sample depth 1m below water level, 3-4mm depth into the mat	Mexico	22832344	27.68908, -113.9170
136	JN534275	Suborder_4	Family_1	Genus_28	Species_3	Uncultured	M_organism	Guerrero Negro Hypersaline Mat 10; altitude 310m AMSL; sample depth 1m below water level, 34-49mm depth into the mat	Mexico	22832344	27.68908, -113.9170
137	JN532860	Suborder_4	Family_1	Genus_28	Species_3	Uncultured	M_organism	Guerrero Negro Hypersaline Mat 10; altitude 310m AMSL; sample depth 1m below water level, 34-49mm depth into the mat	Mexico	22832344	27.68908, -113.9170
138	JN532334	Suborder_4	Family_1	Genus_28	Species_3	Uncultured	M_organism	Guerrero Negro Hypersaline Mat 10; altitude 310m AMSL; sample depth 1m below water level, 34-49mm depth into the mat	Mexico	22832344	27.68908, -113.9170
139	JN530305	Suborder_4	Family_1	Genus_28	Species_3	Uncultured	M_organism	Guerrero Negro Hypersaline Mat 10; altitude 310m AMSL; sample depth 1m below water level, 34-49mm depth into the mat	Mexico	22832344	27.68908, -113.9170
140	DQ109894	Suborder_4	Family_1	Genus_28	Species_3	Uncultured	M_organism	Salt pan, lithifying microbial mat	Bahamas: Eleuthera	10.1016/j.sedgeo.2005.12.008	N/A
141	DQ109891	Suborder_4	Family_1	Genus_28	Species_3	Uncultured	M_organism	Salt pan, lithifying microbial mat	Bahamas: Eleuthera	10.1016/j.sedgeo.2005.12.008	N/A
142	DQ109897	Suborder_4	Family_1	Genus_28	Species_3	Uncultured	M_organism	Salt pan, lithifying microbial mat	Bahamas: Eleuthera	10.1016/j.sedgeo.2005.12.008	N/A
143	JN523834	Suborder_4	Family_1	Genus_28	Species_3	Uncultured	M_organism	Guerrero Negro Hypersaline Mat 09; altitude 310m AMSL; sample depth 1m below water level, 22-34mm depth into the mat	Mexico	22832344	27.68908, -113.9170
144	JN515854	Suborder_4	Family_1	Genus_28	Species_3	Uncultured	M_organism	Guerrero Negro Hypersaline Mat 08; altitude 310m AMSL; sample depth 1m below water level, 10-22mm depth into the mat	Mexico	22832344	27.68908, -113.9170
145	JN497896	Suborder_4	Family_1	Genus_28	Species_3	Uncultured	M_organism	Guerrero Negro Hypersaline Mat 07; altitude 310m AMSL; sample depth 1m below water level, 6-10mm depth into the mat	Mexico	22832344	27.68908, -113.9170
146	JN517648	Suborder_4	Family_1	Genus_28	Species_3	Uncultured	M_organism	Guerrero Negro Hypersaline Mat 09; altitude 310m AMSL; sample depth 1m below water level, 22-34mm depth into the mat	Mexico	22832344	27.68908, -113.9170
147	JN518162	Suborder_4	Family_1	Genus_28	Species_3	Uncultured	M_organism	Guerrero Negro Hypersaline Mat 09; altitude 310m AMSL; sample depth 1m below water level, 22-34mm depth into the mat	Mexico	22832344	27.68908, -113.9170
148	JN527993	Suborder_4	Family_1	Genus_28	Species_3	Uncultured	M_organism	Guerrero Negro Hypersaline Mat 09; altitude 310m AMSL; sample depth 1m below water level, 22-34mm depth into the mat	Mexico	22832344	27.68908, -113.9170
149	JN526837	Suborder_4	Family_1	Genus_28	Species_3	Uncultured	M_organism	Guerrero Negro Hypersaline Mat 09; altitude 310m AMSL; sample depth 1m below water level, 22-34mm depth into the mat	Mexico	22832344	27.68908, -113.9170
150	JN503183	Suborder_4	Family_1	Genus_28	Species_3	Uncultured	M_organism	Guerrero Negro Hypersaline Mat 07; altitude 310m AMSL; sample depth 1m below water level, 6-10mm depth into the mat	Mexico	22832344	27.68908, -113.9170
151	JN514857	Suborder_4	Family_1	Genus_28	Species_3	Uncultured	M_organism	Guerrero Negro Hypersaline Mat 08; altitude 310m AMSL; sample depth 1m below water level, 10-22mm depth into the mat	Mexico	22832344	27.68908, -113.9170
152	JN527125	Suborder_4	Family_1	Genus_28	Species_3	Uncultured	M_organism	Guerrero Negro Hypersaline Mat 09; altitude 310m AMSL; sample depth 1m below water level, 22-34mm depth into the mat	Mexico	22832344	27.68908, -113.9170
153	JN478493	Suborder_4	Family_1	Genus_28	Species_3	Uncultured	M_organism	Guerrero Negro Hypersaline Mat 05; altitude 310m AMSL; sample depth 1m below water level, 4-5mm depth into the mat	Mexico	22832344	27.68908, -113.9170
154	JN510277	Suborder_4	Family_1	Genus_28	Species_3	Uncultured	M_organism	Guerrero Negro Hypersaline Mat 08; altitude 310m AMSL; sample depth 1m below water level, 10-22mm depth into the mat	Mexico	22832344	27.68908, -113.9170
155	JN511691	Suborder_4	Family_1	Genus_28	Species_3	Uncultured	M_organism	Guerrero Negro Hypersaline Mat 08; altitude 310m AMSL; sample depth 1m below water level, 10-22mm depth into the mat	Mexico	22832344	27.68908, -113.9170
156	JN523884	Suborder_4	Family_1	Genus_28	Species_3	Uncultured	M_organism	Guerrero Negro Hypersaline Mat 09; altitude 310m AMSL; sample depth 1m below water level, 22-34mm depth into the mat	Mexico	22832344	27.68908, -113.9170
157	JN524489	Suborder_4	Family_1	Genus_28	Species_3	Uncultured	M_organism	Guerrero Negro Hypersaline Mat 09; altitude 310m AMSL; sample depth 1m below water level, 22-34mm depth into the mat	Mexico	22832344	27.68908, -113.9170
158	JN525348	Suborder_4	Family_1	Genus_28	Species_3	Uncultured	M_organism	Guerrero Negro Hypersaline Mat 09; altitude 310m AMSL; sample depth 1m below water level, 22-34mm depth into the mat	Mexico	22832344	27.68908, -113.9170
159	JN520462	Suborder_4	Family_1	Genus_28	Species_3	Uncultured	M_organism	Guerrero Negro Hypersaline Mat 09; altitude 310m AMSL; sample depth 1m below water level, 22-34mm depth into the mat	Mexico	22832344	27.68908, -113.9170
160	JN507062	Suborder_4	Family_1	Genus_28	Species_3	Uncultured	M_organism	Guerrero Negro Hypersaline Mat 08; altitude 310m AMSL; sample depth 1m below water level, 10-22mm depth into the mat	Mexico	22832344	27.68908, -113.9170
161	JN526248	Suborder_4	Family_1	Genus_28	Species_3	Uncultured	M_organism	Guerrero Negro Hypersaline Mat 09; altitude 310m AMSL; sample depth 1m below water level, 22-34mm depth into the mat	Mexico	22832344	27.68908, -113.9170
162	JN483307	Suborder_4	Family_1	Genus_28	Species_3	Uncultured	M_organism	Guerrero Negro Hypersaline Mat 06; altitude 310m AMSL; sample depth 1m below water level, 5-6mm depth into the mat	Mexico	22832344	27.68908, -113.9170
163	JN477372	Suborder_4	Family_1	Genus_28	Species_3	Uncultured	M_organism	Guerrero Negro Hypersaline Mat 05; altitude 310m AMSL; sample depth 1m below water level, 4-5mm depth into the mat	Mexico	22832344	27.68908, -113.9170
164	JN514330	Suborder_4	Family_1	Genus_28	Species_3	Uncultured	M_organism	Guerrero Negro Hypersaline Mat 08; altitude 310m AMSL; sample depth 1m below water level, 10-22mm depth into the mat	Mexico	22832344	27.68908, -113.9170
165	JN524654	Suborder_4	Family_1	Genus_28	Species_3	Uncultured	M_organism	Guerrero Negro Hypersaline Mat 09; altitude 310m AMSL; sample depth 1m below water level, 22-34mm depth into the mat	Mexico	22832344	27.68908, -113.9170
166	JN506582	Suborder_4	Family_1	Genus_28	Species_3	Uncultured	M_organism	Guerrero Negro Hypersaline Mat 08; altitude 310m AMSL; sample depth 1m below water level, 10-22mm depth into the mat	Mexico	22832344	27.68908, -113.9170
167	JN536248	Suborder_4	Family_1	Genus_28	Species_3	Uncultured	M_organism	Guerrero Negro Hypersaline Mat 10; altitude 310m AMSL; sample depth 1m below water level, 34-49mm depth into the mat	Mexico	22832344	27.68908, -113.9170
168	JN427054	Suborder_4	Family_1	Genus_28	Species_3	Uncultured	M_organism	Guerrero Negro Hypersaline Mat 01; altitude 310m AMSL; sample depth 1m below water level, 0-1mm depth into the mat	Mexico	22832344	27.68908, -113.9170
169	JN513309	Suborder_4	Family_1	Genus_28	Species_3	Uncultured	M_organism	Guerrero Negro Hypersaline Mat 08; altitude 310m AMSL; sample depth 1m below water level, 10-22mm depth into the mat	Mexico	22832344	27.68908, -113.9170
170	JN529519	Suborder_4	Family_1	Genus_28	Species_3	Uncultured	M_organism	Guerrero Negro Hypersaline Mat 10; altitude 310m AMSL; sample depth 1m below water level, 34-49mm depth into the mat	Mexico	22832344	27.68908, -113.9170
171	JN509404	Suborder_4	Family_1	Genus_28	Species_3	Uncultured	M_organism	Guerrero Negro Hypersaline Mat 08; altitude 310m AMSL; sample depth 1m below water level, 10-22mm depth into the mat	Mexico	22832344	27.68908, -113.9170
172	JN510312	Suborder_4	Family_1	Genus_28	Species_3	Uncultured	M_organism	Guerrero Negro Hypersaline Mat 08; altitude 310m AMSL; sample depth 1m below water level, 10-22mm depth into the mat	Mexico	22832344	27.68908, -113.9170
173	JN444666	Suborder_4	Family_1	Genus_28	Species_3	Uncultured	M_organism	Guerrero Negro Hypersaline Mat 02; altitude 310m AMSL; sample depth 1m below water level, 1-2mm depth into the mat	Mexico	22832344	27.68908, -113.9170
174	JN517698	Suborder_4	Family_1	Genus_28	Species_3	Uncultured	M_organism	Guerrero Negro Hypersaline Mat 09; altitude 310m AMSL; sample depth 1m below water level, 22-34mm depth into the mat	Mexico	22832344	27.68908, -113.9170
175	HM438055	Suborder_5	Family_1	Genus_1	Species_1	Uncultured	Soil	Soil contaminated with anthracene	Unknown	10.1016/j.apsoil.2012.04.005	19°38' N . 98°55' W
176	HQ721146	Suborder_6	Family_1	Genus_1	Species_1	Uncultured	T_organism	Yellow microbial mat lava tube wall	Portugal: Furna do Lemos, Pico, Azores	N/A	38°29'39.48'' N 28°30'8.64'' W
177	FJ946562	Suborder_7	Family_1	Genus_1	Species_1	Uncultured	Freshwater	Arctic meltwater	Norway: Svalbard	20066448	78°56' N, 11°52' E
178	KC358090	Suborder_8	Family_1	Genus_1	Species_1	Uncultured	Freshwater	Large-discharge carbonate springs	USA	N/A	35.008333, -115.475
179	KF836190	Suborder_8	Family_1	Genus_1	Species_1	Uncultured	Freshwater	Springs and wells fed by a deep, fractured rock aquifer in the Mojave Desert	USA	N/A	35.008333, -115.475
180	HM445344	Suborder_9	Family_1	Genus_1	Species_1	Uncultured	T_organism	White microbial mat from lava tube walls	Portugal: Azores, Terceira, Gruta dos Principiantes Lava Tube	26924866	38°43'0'' N, 27°14'0'' W
181	HM243803	Suborder_9	Family_1	Genus_2	Species_1	Uncultured	T_sediment	Upper sediment from Honghu Lake	China	N/A	9.847791° N 113.340454° E
182	KT223281	Suborder_10	Family_1	Genus_1	Species_1	Uncultured	M_sediment	Orca Basin slope sediment	USA	N/A	26.938, 91.286
183	JQ739030	Suborder_11	Family_1	Genus_1	Species_1	Uncultured	Soil	Lonar sediment surface rocks	India	10.1080/01490451.2013.849314	19°58'34.4'' N, 76°30'9.1'' E
184	DQ676442	Suborder_11	Family_1	Genus_1	Species_1	Uncultured	T_organism	Suboxic freshwater-pond bacterioplankton	France	17346937	48°42' N, 2°10' E
185	EU491890	Suborder_11	Family_2	Genus_1	Species_1	Uncultured	M_sediment	Seafloor lavas from the East Pacific Rise	Pacific Ocean	N/A	N/A
186	HM243823	Suborder_11	Family_2	Genus_2	Species_1	Uncultured	T_sediment	Middle sediment from Honghu Lake	China	N/A	9.847791° N 113.340454° E
187	KT223263	Suborder_12	Family_1	Genus_1	Species_1	Uncultured	M_sediment	Orca Basin slope sediment	USA	N/A	26.938, 91.286
188	EU881253	Suborder_13	Family_1	Genus_1	Species_1	Uncultured	Soil	Serious disturbance field soil	China: Guangxi Autonomous Region	22806796	24°44' N, 107°51' E
189	JQ278805	Suborder_13	Family_1	Genus_2	Species_1	Uncultured	Freshwater	Groundwater	China	10.1007/s10653-013-9513-3	N/A
190	KC358496	Suborder_14	Family_1	Genus_1	Species_1	Uncultured	Freshwater	Groundwater from tectonically-formed cavern	USA	N/A	36.241944, -116.825833
191	KF564560	Suborder_14	Family_2	Genus_1	Species_1	Uncultured	Activated_sludge	Anaerobic sludge	China	24725962	N/A
192	JN497215	Suborder_14	Family_2	Genus_2	Species_1	Uncultured	M_organism	Guerrero Negro Hypersaline Mat 07; altitude 310m AMSL; sample depth 1m below water level, 6-10mm depth into the mat	Mexico	22832344	27.68908, -113.9170
193	JN443666	Suborder_14	Family_2	Genus_2	Species_1	Uncultured	M_organism	Guerrero Negro Hypersaline Mat 02; altitude 310m AMSL; sample depth 1m below water level, 1-2mm depth into the mat	Mexico	22832344	27.68908, -113.9170
194	JN479052	Suborder_14	Family_2	Genus_2	Species_1	Uncultured	M_organism	Guerrero Negro Hypersaline Mat 05; altitude 310m AMSL; sample depth 1m below water level, 4-5mm depth into the mat	Mexico	22832344	27.68908, -113.9170
195	JN476394	Suborder_14	Family_2	Genus_2	Species_1	Uncultured	M_organism	Guerrero Negro Hypersaline Mat 05; altitude 310m AMSL; sample depth 1m below water level, 4-5mm depth into the mat	Mexico	22832344	27.68908, -113.9170
196	JN464417	Suborder_14	Family_2	Genus_2	Species_1	Uncultured	M_organism	Guerrero Negro Hypersaline Mat 04; altitude 310m AMSL; sample depth 1m below water level, 3-4mm depth into the mat	Mexico	22832344	27.68908, -113.9170
197	HM444894	Nannocystaceae	Family_1	Genus_1	Species_1	Uncultured	T_organism	White microbial mat from lava tube walls	USA: Hawaii, Big Island of Hawai'i, Bird Park Lava Tube, Hawai'i Volcano National Park	26924866	19° 43' N 155° 5' W
198	EF019439	Nannocystaceae	Family_2	Genus_1	Species_1	Uncultured	Soil	Trembling aspen rhizosphere under elevated CO2 conditions	USA	18218029	N/A
199	HQ118319	Nannocystaceae	Family_2	Genus_2	Species_1	Uncultured	Soil	Loamy soil of Eucalyptus forest in La Jolla, CA	USA	10.1016/j.soilbio.2010.04.017	N/A
200	KR110085	Nannocystaceae	Family_2	Genus_3	Species_1	Uncultured	T_organism	Rhizosphere of Eichhornia crassipes	China	N/A	N/A
201	EF019799	Nannocystaceae	Family_3	Genus_1	Species_1	Uncultured	Soil	Trembling aspen rhizosphere under elevated CO2 conditions	USA	18218029	N/A
202	EU134462	Nannocystaceae	Family_3	Genus_2	Species_1	Uncultured	Soil	Soil from an undisturbed mixed grass prairie preserve	USA: Oklahoma, Kessler farm	18606799	34°58'31.74" N, 97°31'18.05" W
203	EU134519	Nannocystaceae	Family_3	Genus_3	Species_1	Uncultured	Soil	Soil from an undisturbed mixed grass prairie preserve	USA: Oklahoma, Kessler farm	18606799	34°58'31.74" N, 97°31'18.05" W
204	JN515722	Nannocystaceae	Family_4	Genus_1	Species_1	Uncultured	M_organism	Guerrero Negro Hypersaline Mat 08; altitude 310m AMSL; sample depth 1m below water level, 10-22mm depth into the mat	Mexico	22832344	27.68908, -113.9170
205	JN512890	Nannocystaceae	Family_4	Genus_1	Species_1	Uncultured	M_organism	Guerrero Negro Hypersaline Mat 08; altitude 310m AMSL; sample depth 1m below water level, 10-22mm depth into the mat	Mexico	22832344	27.68908, -113.9170
206	JN457540	Nannocystaceae	Family_4	Genus_1	Species_1	Uncultured	M_organism	Guerrero Negro Hypersaline Mat 03; altitude 310m AMSL; sample depth 1m below water level, 2-3mm depth into the mat	Mexico	22832344	27.68908, -113.9170
207	JN477885	Nannocystaceae	Family_4	Genus_1	Species_1	Uncultured	M_organism	Guerrero Negro Hypersaline Mat 05; altitude 310m AMSL; sample depth 1m below water level, 4-5mm depth into the mat	Mexico	22832344	27.68908, -113.9170
208	JN497874	Nannocystaceae	Family_4	Genus_1	Species_2	Uncultured	M_organism	Guerrero Negro Hypersaline Mat 07; altitude 310m AMSL; sample depth 1m below water level, 6-10mm depth into the mat	Mexico	22832344	27.68908, -113.9170
209	JN977158	Nannocystaceae	Family_4	Genus_2	Species_1	Uncultured	M_sediment	Jiaozhao Bay sediment	China	N/A	N/A
210	JN038851	Nannocystaceae	Family_4	Genus_2	Species_2	Uncultured	Soil	Chongxi wetland soil	China	N/A	N/A
211	DQ833497	Nannocystaceae	Family_4	Genus_2	Species_3	Uncultured	T_sediment	Sediment of Guanting Reservoir	China	N/A	N/A
212	HQ183858	Nannocystaceae	Family_4	Genus_2	Species_3	Uncultured	Soil	Leachate sediment	China	21637937	29°14'49'' N, 120°15'57'' E
213	JN461903	Nannocystaceae	Family_4	Genus_2	Species_3	Uncultured	M_organism	Guerrero Negro Hypersaline Mat 04; altitude 310m AMSL; sample depth 1m below water level, 3-4mm depth into the mat	Mexico	22832344	27.68908, -113.9170
214	JN467608	Nannocystaceae	Family_4	Genus_2	Species_3	Uncultured	M_organism	Guerrero Negro Hypersaline Mat 04; altitude 310m AMSL; sample depth 1m below water level, 3-4mm depth into the mat	Mexico	22832344	27.68908, -113.9170
215	JN467704	Nannocystaceae	Family_4	Genus_2	Species_3	Uncultured	M_organism	Guerrero Negro Hypersaline Mat 04; altitude 310m AMSL; sample depth 1m below water level, 3-4mm depth into the mat	Mexico	22832344	27.68908, -113.9170
216	DQ395007	Nannocystaceae	Family_4	Genus_2	Species_4	Uncultured	M_sediment	Harbor sediment	China: Victoria Harbour, HK	10.1016/j.ecss.2007.07.040	N/A
217	FJ516915	Nannocystaceae	Family_4	Genus_2	Species_4	Uncultured	T_sediment	Upper sediment	Spain: Tabla de Daimiel National Park	10.3354/ame01382	39.13 N, 3.72 W
218	JQ197423	Nannocystaceae	Family_4	Genus_2	Species_5	Uncultured	Seawater	Seawater; next to dolphin H	USA: San Diego, CA	N/A	N/A
219	HE803921	Nannocystaceae	Family_4	Genus_2	Species_5	Uncultured	M_sediment	Marine seabed sediments	Italy: Leghorn, Industrial harbour	10.1155/2013/165706	N/A
220	FR853079	Nannocystaceae	Family_4	Genus_2	Species_5	Uncultured	M_sediment	Active hydrothermal chimney collected from the Dudley site of Juan de Fuca Ridge	Pacific Ocean	N/A	N/A
221	JQ073012	Nannocystaceae	Family_4	Genus_2	Species_5	Uncultured	M_sediment	Active sulfide structures of the Dudley site, the Main Endeavour Hydrothermal Field, Juan de Fuca Ridge	Pacific Ocean	N/A	N/A
222	HQ014649	Nannocystaceae	Family_4	Genus_3	Species_1	Uncultured	Activated_sludge	wasteWater treatment plant	China	N/A	N/A
223	EU617838	Nannocystaceae	Family_4	Genus_4	Species_1	Uncultured	M_sediment	Yellow Sea sediment	China	N/A	N/A
224	JN431408	Nannocystaceae	Family_4	Genus_4	Species_1	Uncultured	M_organism	Guerrero Negro Hypersaline Mat 01; altitude 310m AMSL; sample depth 1m below water level, 0-1mm depth into the mat	Mexico	22832344	27.68908, -113.9170
225	JN457895	Nannocystaceae	Family_4	Genus_4	Species_1	Uncultured	M_organism	Guerrero Negro Hypersaline Mat 03; altitude 310m AMSL; sample depth 1m below water level, 2-3mm depth into the mat	Mexico	22832344	27.68908, -113.9170
226	JN448418	Nannocystaceae	Family_4	Genus_4	Species_1	Uncultured	M_organism	Guerrero Negro Hypersaline Mat 02; altitude 310m AMSL; sample depth 1m below water level, 1-2mm depth into the mat	Mexico	22832344	27.68908, -113.9170
227	JN430339	Nannocystaceae	Family_4	Genus_5	Species_1	Uncultured	M_organism	Guerrero Negro Hypersaline Mat 01; altitude 310m AMSL; sample depth 1m below water level, 0-1mm depth into the mat	Mexico	22832344	27.68908, -113.9170
228	JN428595	Nannocystaceae	Family_4	Genus_5	Species_1	Uncultured	M_organism	Guerrero Negro Hypersaline Mat 01; altitude 310m AMSL; sample depth 1m below water level, 0-1mm depth into the mat	Mexico	22832344	27.68908, -113.9170
229	JN431742	Nannocystaceae	Family_4	Genus_5	Species_1	Uncultured	M_organism	Guerrero Negro Hypersaline Mat 01; altitude 310m AMSL; sample depth 1m below water level, 0-1mm depth into the mat	Mexico	22832344	27.68908, -113.9170
230	JN499909	Nannocystaceae	Family_4	Genus_5	Species_1	Uncultured	M_organism	Guerrero Negro Hypersaline Mat 07; altitude 310m AMSL; sample depth 1m below water level, 6-10mm depth into the mat	Mexico	22832344	27.68908, -113.9170
231	EU134529	Nannocystaceae	Family_4	Genus_6	Species_1	Uncultured	Soil	Soil from an undisturbed mixed grass prairie preserve	USA: Oklahoma, Kessler farm	18606799	34°58'31.74" N, 97°31'18.05" W
232	KC358384	Nannocystaceae	Family_4	Genus_7	Species_1	Uncultured	Freshwater	Groundwater from tectonically-formed cavern	USA	N/A	36.241944, -116.825833
233	JN428489	Nannocystaceae	Family_4	Genus_8	Species_1	Uncultured	M_organism	Guerrero Negro Hypersaline Mat 01; altitude 310m AMSL; sample depth 1m below water level, 0-1mm depth into the mat	Mexico	22832344	27.68908, -113.9170
234	JN442990	Nannocystaceae	Family_4	Genus_8	Species_1	Uncultured	M_organism	Guerrero Negro Hypersaline Mat 02; altitude 310m AMSL; sample depth 1m below water level, 1-2mm depth into the mat	Mexico	22832344	27.68908, -113.9170
235	EU979066	Nannocystaceae	Family_4	Genus_9	Species_1	Uncultured	Soil	Soil	China	10.1007/s00374-010-0469-5	38°37' N, 102°40' E
236	KC470952	Nannocystaceae	Family_4	Genus_10	Species_1	Uncultured	M_sediment	Marine sediment at Yonaguni Knoll in the Okinawa Trough	Japan	23785366	24°50.544' N, 122°42.878' E
237	GU230389	Nannocystaceae	Family_4	Genus_10	Species_2	Uncultured	M_sediment	Coastal sediment	Uruguay	10.3354/ame01439	35° S, 56° W
238	GQ246399	Nannocystaceae	Family_4	Genus_10	Species_3	Uncultured	M_sediment	North Yellow Sea sediments	China	N/A	N/A
239	KX172531	Nannocystaceae	Family_4	Genus_10	Species_3	Uncultured	M_sediment	Gulf of Mexico sediment	Gulf of Mexico	N/A	N/A
240	FJ665188	Nannocystaceae	Family_4	Genus_11	Species_1	Uncultured	Soil	Ground swab in manGrove forest	India: Goa, Western Ghat, Salim Ali Bird Sanctuary	N/A	N/A
241	GU118792	Nannocystaceae	Family_4	Genus_12	Species_1	Uncultured	M_organism	Caribbean corals	Panama	20221265	9°15' N; 82°07' W
242	DQ811810	Nannocystaceae	Family_4	Genus_13	Species_1	Uncultured	Soil	Mangrove soil	China	N/A	N/A
243	FJ516990	Nannocystaceae	Family_4	Genus_14	Species_1	Uncultured	Freshwater	Water	Spain: Tabla de Daimiel National Park	10.3354/ame01382	39.13 N, 3.72 W
244	FPLP01008049	Nannocystaceae	Family_4	Genus_14	Species_2	Uncultured	Activated_sludge	Activated sludge	Denmark	29291348	N/A
245	FPLP01008600	Nannocystaceae	Family_4	Genus_14	Species_2	Uncultured	Activated_sludge	Activated sludge	Denmark	29291348	N/A
246	JQ212530	Nannocystaceae	Family_4	Genus_14	Species_3	Uncultured	M_organism	Bottlenose dolphin mouth	USA	N/A	N/A
247	JQ579938	Nannocystaceae	Family_4	Genus_14	Species_4	Uncultured	M_sediment	Sediments from Figueiras Beach	Spain: Cies islands-Galicia	22626032	42.135615 N 8.535018 W
248	HQ588406	Nannocystaceae	Family_4	Genus_14	Species_5	Uncultured	M_sediment	Amsterdam mud volcano sediment	Mediterranean Sea: East Mediterranean Sea	21538105	35°20'02'' N, 30°16'18'' E
249	JQ580256	Nannocystaceae	Family_4	Genus_14	Species_5	Uncultured	M_sediment	Sediments from Rodas Beach polluted with crude oil	Spain: Cies islands-Galicia	22626032	42.133197 N 8.535942 W
250	GQ182891	Nannocystaceae	Family_4	Genus_15	Species_1	Uncultured	Activated_sludge	Three granular samples from lab-scale upflow anaerobic bioreactors	USA	N/A	N/A
251	JN480604	Nannocystaceae	Family_4	Genus_16	Species_1	Uncultured	M_organism	Guerrero Negro Hypersaline Mat 05; altitude 310m AMSL; sample depth 1m below water level, 4-5mm depth into the mat	Mexico	22832344	27.68908, -113.9170
252	DQ811803	Nannocystaceae	Family_4	Genus_17	Species_1	Uncultured	Soil	Mangrove soil	China	N/A	N/A
253	EF999344	Nannocystaceae	Family_4	Genus_18	Species_1	Uncultured	M_sediment	Pearl River Estuary sediments at 6cm depth of salinity of 26‰	China: Guandong Province	19744241	113°38'07.3'' E, 22°27'21.4'' N
254	KX504958	Nannocystaceae	Family_4	Genus_19	Species_1	Uncultured	T_sediment	Sediment, Reelfoot Lake, TN, USA	USA	N/A	36.388889, -89.388889
255	LC124575	Nannocystaceae	Family_4	Genus_19	Species_2	Uncultured	T_sediment	Sediment of Lake Okotanpe	Japan	27824124	42.8, 141.35
256	AB930507	Nannocystaceae	Family_4	Genus_19	Species_2	Uncultured	Freshwater	Water in dam reservoir	China, Taiwan: Feitsui reservoir	25098653	121°34' E, 24°54' N
257	JN522519	Nannocystaceae	Family_4	Genus_20	Species_1	Uncultured	M_organism	Guerrero Negro Hypersaline Mat 09; altitude 310m AMSL; sample depth 1m below water level, 22-34mm depth into the mat	Mexico	22832344	27.68908, -113.9170
258	JN494935	Nannocystaceae	Family_4	Genus_20	Species_1	Uncultured	M_organism	Guerrero Negro Hypersaline Mat 07; altitude 310m AMSL; sample depth 1m below water level, 6-10mm depth into the mat	Mexico	22832344	27.68908, -113.9170
259	JN495260	Nannocystaceae	Family_4	Genus_20	Species_1	Uncultured	M_organism	Guerrero Negro Hypersaline Mat 07; altitude 310m AMSL; sample depth 1m below water level, 6-10mm depth into the mat	Mexico	22832344	27.68908, -113.9170
260	JN501778	Nannocystaceae	Family_4	Genus_20	Species_1	Uncultured	M_organism	Guerrero Negro Hypersaline Mat 07; altitude 310m AMSL; sample depth 1m below water level, 6-10mm depth into the mat	Mexico	22832344	27.68908, -113.9170
261	JN478624	Nannocystaceae	Family_4	Genus_20	Species_1	Uncultured	M_organism	Guerrero Negro Hypersaline Mat 05; altitude 310m AMSL; sample depth 1m below water level, 4-5mm depth into the mat	Mexico	22832344	27.68908, -113.9170
262	JN516273	Nannocystaceae	Family_4	Genus_20	Species_2	Uncultured	M_organism	Guerrero Negro Hypersaline Mat 08; altitude 310m AMSL; sample depth 1m below water level, 10-22mm depth into the mat	Mexico	22832344	27.68908, -113.9170
263	JN477996	Nannocystaceae	Family_4	Genus_20	Species_3	Uncultured	M_organism	Guerrero Negro Hypersaline Mat 05; altitude 310m AMSL; sample depth 1m below water level, 4-5mm depth into the mat	Mexico	22832344	27.68908, -113.9170
264	JN488267	Nannocystaceae	Family_4	Genus_20	Species_3	Uncultured	M_organism	Guerrero Negro Hypersaline Mat 06; altitude 310m AMSL; sample depth 1m below water level, 5-6mm depth into the mat	Mexico	22832344	27.68908, -113.9170
265	KM203487	Nannocystaceae	Family_4	Genus_20	Species_4	Uncultured	Seawater	Mississippi Canyon (MC) 294	USA: Mississippi Canyon (MC) 294, Gulf of Mexico	N/A	28.6722, -88.4765
266	JN533213	Nannocystaceae	Family_4	Genus_20	Species_5	Uncultured	M_organism	Guerrero Negro Hypersaline Mat 10; altitude 310m AMSL; sample depth 1m below water level, 34-49mm depth into the mat	Mexico	22832344	27.68908, -113.9170
267	JN537966	Nannocystaceae	Family_4	Genus_20	Species_5	Uncultured	M_organism	Guerrero Negro Hypersaline Mat 10; altitude 310m AMSL; sample depth 1m below water level, 34-49mm depth into the mat	Mexico	22832344	27.68908, -113.9170
268	JN533560	Nannocystaceae	Family_4	Genus_20	Species_5	Uncultured	M_organism	Guerrero Negro Hypersaline Mat 10; altitude 310m AMSL; sample depth 1m below water level, 34-49mm depth into the mat	Mexico	22832344	27.68908, -113.9170
269	JN539788	Nannocystaceae	Family_4	Genus_20	Species_5	Uncultured	M_organism	Guerrero Negro Hypersaline Mat 10; altitude 310m AMSL; sample depth 1m below water level, 34-49mm depth into the mat	Mexico	22832344	27.68908, -113.9170
270	KJ540856	Nannocystaceae	Family_5	Genus_1	Species_1	Uncultured	Soil	Soil	China	N/A	N/A
271	KC437372	Nannocystaceae	Family_5	Genus_2	Species_1	Uncultured	Freshwater	Hot spring	China	N/A	N/A
272	KM221469	Nannocystaceae	Family_5	Genus_2	Species_1	Uncultured	Freshwater	Hot spring	China	10.1080/01490451.2015.1043165	25, 98
273	AB614541	Nannocystaceae	Family_5	Genus_2	Species_2	Uncultured	T_organism	Microbial mat	Japan: Oita, Nagayu hot spring	N/A	N/A
274	HM187300	Nannocystaceae	Family_5	Genus_2	Species_3	Uncultured	T_sediment	Saturated zone of the Hanford Site 300 Area subsurface	USA	22122741	N/A
275	EF018126	Nannocystaceae	Family_6	Genus_1	Species_1	Uncultured	Soil	Trembling aspen rhizosphere under ambient CO2 conditions	USA	N/A	N/A
276	EF019351	Nannocystaceae	Family_6	Genus_2	Species_1	Uncultured	Soil	Trembling aspen rhizosphere under elevated CO2 conditions	USA	18218029	N/A
277	EU335231	Nannocystaceae	Family_6	Genus_3	Species_1	Uncultured	Soil	Unsaturated A horizon soil aggregate	USA	18192411	N/A
278	EU134560	Nannocystaceae	Family_6	Genus_4	Species_1	Uncultured	Soil	Soil from an undisturbed mixed grass prairie preserve	USA: Oklahoma, Kessler farm	18606799	34°58'31.74" N, 97°31'18.05" W
279	EF019332	Nannocystaceae	Family_6	Genus_5	Species_1	Uncultured	Soil	Trembling aspen rhizosphere under elevated CO2 conditions	USA	18218029	N/A
280	EU132475	Nannocystaceae	Family_6	Genus_6	Species_1	Uncultured	Soil	Soil from an undisturbed mixed grass prairie preserve	USA: Oklahoma, Kessler farm	18606799	34°58'31.74" N, 97°31'18.05" W
281	EU134555	Nannocystaceae	Family_6	Genus_6	Species_2	Uncultured	Soil	Soil from an undisturbed mixed grass prairie preserve	USA: Oklahoma, Kessler farm	18606799	34°58'31.74" N, 97°31'18.05" W
282	FPLL01006555	Nannocystaceae	Family_6	Genus_7	Species_1	Uncultured	Soil	Soil	Denmark	29291348	N/A
283	FPLL01005280	Nannocystaceae	Family_6	Genus_7	Species_1	Uncultured	Soil	Soil	Denmark	29291348	N/A
284	FPLS01045826	Nannocystaceae	Family_6	Genus_7	Species_1	Uncultured	Soil	Soil	Denmark	29291348	N/A
285	FJ479503	Nannocystaceae	Family_6	Genus_7	Species_2	Uncultured	Soil	Undisturbed tall grass prairie, top 5 cm	USA: Oklahoma, Kessler Farm Biological Station	19561178	34°58'31.74" N, 97°31'18.05" W
286	EU134286	Nannocystaceae	Family_6	Genus_7	Species_3	Uncultured	Soil	Soil from an undisturbed mixed grass prairie preserve	USA: Oklahoma, Kessler farm	18606799	34°58'31.74" N, 97°31'18.05" W
287	FJ479050	Nannocystaceae	Family_6	Genus_7	Species_4	Uncultured	Soil	Undisturbed tall grass prairie, top 5 cm	USA: Oklahoma, Kessler Farm Biological Station	19561178	34°58'31.74" N, 97°31'18.05" W
288	EU134425	Nannocystaceae	Family_6	Genus_7	Species_4	Uncultured	Soil	Soil from an undisturbed mixed grass prairie preserve	USA: Oklahoma, Kessler farm	18606799	34°58'31.74" N, 97°31'18.05" W
289	FJ478726	Nannocystaceae	Family_6	Genus_7	Species_4	Uncultured	Soil	Undisturbed tall grass prairie, top 5 cm	USA: Oklahoma, Kessler Farm Biological Station	19561178	34°58'31.74" N, 97°31'18.05" W
290	FJ479235	Nannocystaceae	Family_6	Genus_7	Species_4	Uncultured	Soil	Undisturbed tall grass prairie, top 5 cm	USA: Oklahoma, Kessler Farm Biological Station	19561178	34°58'31.74" N, 97°31'18.05" W
291	KX239153	Nannocystaceae	Family_6	Genus_7	Species_4	Uncultured	Soil	Soil	USA	10.1128/mSystems.00045-16	39.093056, -96.558611
292	HM186517	Nannocystaceae	Family_6	Genus_7	Species_4	Uncultured	T_sediment	Saturated zone of the Hanford Site 300 Area subsurface	USA	22122741	N/A
293	FJ479590	Nannocystaceae	Family_6	Genus_7	Species_4	Uncultured	Soil	Undisturbed tall grass prairie, top 5 cm	USA: Oklahoma, Kessler Farm Biological Station	19561178	34°58'31.74" N, 97°31'18.05" W
294	EU669632	Nannocystaceae	Family_6	Genus_7	Species_4	Uncultured	Soil	Soil	China: Guangxi, Huanjiang, typical karst peak-cluster depression	N/A	N/A
295	EU669634	Nannocystaceae	Family_6	Genus_7	Species_4	Uncultured	Soil	Soil	China: Guangxi, Huanjiang, typical karst peak-cluster depression	N/A	N/A
296	KJ540708	Nannocystaceae	Family_6	Genus_8	Species_1	Uncultured	Soil	Soil	China	N/A	N/A
297	KC172205	Nannocystaceae	Family_6	Genus_9	Species_1	Uncultured	Soil	Ginger continuous cropping soil	China: Anqiu, Shandong	N/A	36.478, 119.219
298	KF037704	Nannocystaceae	Family_6	Genus_10	Species_1	Uncultured	Soil	Soil	China: Yunnan Stone Forest	N/A	N/A
299	KC011164	Nannocystaceae	Family_6	Genus_11	Species_1	Uncultured	Soil	Soil	China	N/A	N/A
300	JN825515	Nannocystaceae	Family_6	Genus_11	Species_2	Uncultured	T_organism	Microbialites from Alchichica alkaline lake maintained in aquarium	Mexico	22194908	19°25' N 97°24' W
301	JN825516	Nannocystaceae	Family_6	Genus_12	Species_1	Uncultured	T_organism	Microbialites from Alchichica alkaline lake maintained in aquarium	Mexico	22194908	19°25' N 97°24' W
302	JQ675388	Nannocystaceae	Family_6	Genus_12	Species_2	Uncultured	Freshwater	Water sample	USA: Hell Below, High Guadalupe Mountains, Carlsbad, New Mexico	N/A	N/A
303	KC358538	Nannocystaceae	Family_6	Genus_13	Species_1	Uncultured	Freshwater	Groundwater from tectonically-formed cavern	USA	N/A	36.241944, -116.825833
304	JQ278777	Nannocystaceae	Family_6	Genus_14	Species_1	Uncultured	Freshwater	Groundwater	China	10.1007/s10653-013-9513-3	N/A
305	KJ540845	Nannocystaceae	Family_6	Genus_14	Species_2	Uncultured	Soil	Soil	China	N/A	N/A
306	JN003072	Nannocystaceae	Family_6	Genus_14	Species_3	Uncultured	M_sediment	Serpentinized dunite	Norway	10.1111/gbi.12035	65.0969°N 11.6496°E
307	FJ479283	Nannocystaceae	Family_6	Genus_14	Species_4	Uncultured	Soil	Undisturbed tall grass prairie, top 5 cm	USA: Oklahoma, Kessler Farm Biological Station	19561178	34°58'31.74" N, 97°31'18.05" W
308	KJ540707	Nannocystaceae	Family_6	Genus_14	Species_5	Uncultured	Soil	Soil	China	N/A	N/A
309	EF516477	Nannocystaceae	Family_6	Genus_14	Species_6	Uncultured	Soil	Grassland soil	USA: northern California, Angelo Coast Range Reserve	19279669	39°44'17.7'' N, 123°37'48.4'' W
310	EU134379	Nannocystaceae	Family_6	Genus_14	Species_6	Uncultured	Soil	Soil from an undisturbed mixed grass prairie preserve	USA: Oklahoma, Kessler farm	18606799	34°58'31.74" N, 97°31'18.05" W
311	FJ479372	Nannocystaceae	Family_6	Genus_14	Species_6	Uncultured	Soil	Undisturbed tall grass prairie, top 5 cm	USA: Oklahoma, Kessler Farm Biological Station	19561178	34°58'31.74" N, 97°31'18.05" W
312	JX163122	Nannocystaceae	Family_6	Genus_14	Species_6	Uncultured	Soil	Soil	Mexico	N/A	N/A
313	KJ957698	Nannocystaceae	Family_6	Genus_14	Species_7	Uncultured	T_organism	Cow manure	China	N/A	N/A
314	FQ658614	Nannocystaceae	Family_6	Genus_14	Species_8	Uncultured	Soil	PAH-contaminated soil; retention systems which treat road runoffs	France	N/A	N/A
315	JX240834	Nannocystaceae	Family_6	Genus_14	Species_9	Uncultured	M_sediment	Coastal soil	India	25862282	22.0787 N 72.5364 E
316	CU923361	Nannocystaceae	Family_6	Genus_14	Species_10	Uncultured	Activated_sludge	Activated sludge	France: Cholet	19242531	N/A
317	FQ659453	Nannocystaceae	Family_6	Genus_14	Species_10	Uncultured	Soil	PAH-contaminated soil; retention systems which treat road runoffs	France	N/A	N/A
318	FPLP01005783	Nannocystaceae	Family_6	Genus_14	Species_10	Uncultured	Activated_sludge	Activated sludge	Denmark	29291348	N/A
319	FQ659557	Nannocystaceae	Family_6	Genus_14	Species_10	Uncultured	Soil	PAH-contaminated soil; retention systems which treat road runoffs	France	N/A	N/A
320	FQ659605	Nannocystaceae	Family_6	Genus_14	Species_10	Uncultured	Soil	PAH-contaminated soil; retention systems which treat road runoffs	France	N/A	N/A
321	HM444930	Nannocystaceae	Family_6	Genus_15	Species_1	Uncultured	T_organism	Yellow microbial mat from lava tube walls	USA: Hawaii, Big Island of Hawai'i, Epperson's Lava Tube	26924866	19° 43' N 155° 5' W
322	EU449596	Nannocystaceae	Family_6	Genus_15	Species_2	Uncultured	Soil	Agricultural soil	Mexico	20382808	N/A
323	EF515925	Nannocystaceae	Family_6	Genus_15	Species_2	Uncultured	Soil	Grassland soil	USA: northern California, Angelo Coast Range Reserve	19279669	39°44'17.7'' N, 123°37'48.4'' W
324	JX505170	Nannocystaceae	Family_6	Genus_15	Species_2	Uncultured	Soil	Soil	China	10.1007/s13213-013-0784-9	47°35' N, 133°31' E
325	JN701040	Nannocystaceae	Family_6	Genus_15	Species_3	Uncultured	T_organism	Yellow microbial mat from lava tube wall	Portugal: Azores, Gruta Madre de Deus Terceira	N/A	38.657611, -27.224433
326	JF175670	Nannocystaceae	Family_6	Genus_15	Species_4	Uncultured	Human	Skin, popliteal fossa	USA	N/A	N/A
327	EU449593	Nannocystaceae	Family_6	Genus_15	Species_4	Uncultured	Soil	Agricultural soil	Mexico	20382808	N/A
328	JN023165	Nannocystaceae	Family_6	Genus_15	Species_4	Uncultured	Soil	Temperate highland grassland	Mexico	10.1080/01490451.2013.820236	19°12´46.8'' N, 99°15´25.2'' W
329	KY190555	Nannocystaceae	Family_6	Genus_15	Species_4	Uncultured	Soil	Hydrocarbon polluted soil from Carlini Station, King George Island	Antarctica	10.1016/j.scitotenv.2017.06.129	-62.23333, -54.66667
330	KC011168	Nannocystaceae	Family_6	Genus_15	Species_4	Uncultured	Soil	Soil	China	N/A	N/A
331	KY190392	Nannocystaceae	Family_6	Genus_15	Species_4	Uncultured	Soil	Soil from Carlini Station, King George Island	Antarctica	10.1016/j.scitotenv.2017.06.129	-62.23333, -54.66667
332	JF168675	Nannocystaceae	Family_6	Genus_15	Species_5	Uncultured	Human	Skin, volar forearm	USA	N/A	N/A
333	JQ427529	Nannocystaceae	Family_6	Genus_15	Species_5	Uncultured	Soil	Soil	Mexico	10.2225/vol16-issue5-fulltext-14	19.419444, -99.133333
334	EU676441	Nannocystaceae	Family_6	Genus_15	Species_6	Uncultured	Soil	Heavy metal contaminated soils	Mexico	20084459	23°40.087' N, 103°44.868' W
335	FJ152723	Nannocystaceae	Family_6	Genus_15	Species_6	Uncultured	Soil	Alkaline saline soils of the former lake Texcoco	Mexico	19387766	19°29'46'' N, 98°58'01'' W
336	HM275466	Nannocystaceae	Family_6	Genus_15	Species_6	Uncultured	Human	Skin, antecubital fossa	USA	22310478	N/A
337	HM275501	Nannocystaceae	Family_6	Genus_15	Species_6	Uncultured	Human	Skin, antecubital fossa	USA	22310478	N/A
338	JN023666	Nannocystaceae	Family_6	Genus_15	Species_6	Uncultured	Soil	Temperate highland grassland	Mexico	10.1080/01490451.2013.820236	19°12´ 46.8'' N, 99°15´ 25.2'' W
339	JN023605	Nannocystaceae	Family_6	Genus_15	Species_6	Uncultured	Soil	Temperate highland grassland	Mexico	10.1080/01490451.2013.820236	19°12´ 46.8'' N, 99°15´ 25.2'' W
340	JN023722	Nannocystaceae	Family_6	Genus_15	Species_6	Uncultured	Soil	Temperate highland grassland	Mexico	10.1080/01490451.2013.820236	19°12´ 46.8'' N, 99°15´ 25.2'' W
341	JN023147	Nannocystaceae	Family_6	Genus_15	Species_6	Uncultured	Soil	Temperate highland grassland	Mexico	10.1080/01490451.2013.820236	19°12´ 46.8'' N, 99°15´ 25.2'' W
342	EF516635	Nannocystaceae	Family_6	Genus_15	Species_6	Uncultured	Soil	Grassland soil	USA: northern California, Angelo Coast Range Reserve	19279669	39°44'17.7'' N, 123°37'48.4'' W
343	EF516211	Nannocystaceae	Family_6	Genus_15	Species_6	Uncultured	Soil	Grassland soil	USA: northern California, Angelo Coast Range Reserve	19279669	39°44'17.7'' N, 123°37'48.4'' W
344	JN023902	Nannocystaceae	Family_6	Genus_15	Species_6	Uncultured	Soil	Temperate highland grassland	Mexico	10.1080/01490451.2013.820236	19°12´46.8'' N, 99°15´25.2'' W
345	FJ466198	Nannocystaceae	Family_6	Genus_15	Species_6	Uncultured	Soil	1959 Kilauea volcanic deposit	USA	20659147	N/A
346	FJ466408	Nannocystaceae	Family_6	Genus_15	Species_6	Uncultured	Soil	1959 Kilauea volcanic deposit	USA	20659147	N/A
347	JN023162	Nannocystaceae	Family_6	Genus_15	Species_6	Uncultured	Soil	Temperate highland grassland	Mexico	10.1080/01490451.2013.820236	19°12´46.8” N 99°15´25.2'' W
348	JN023718	Nannocystaceae	Family_6	Genus_15	Species_6	Uncultured	Soil	Temperate highland grassland	Mexico	10.1080/01490451.2013.820236	19°12´46.8” N 99°15´25.2'' W
349	HM438058	Nannocystaceae	Family_6	Genus_15	Species_6	Uncultured	Soil	Soil contaminated with anthracene	Unknown	10.1016/j.apsoil.2012.04.005	19°38' N, 98°55' W
350	GQ264129	Nannocystaceae	Family_6	Genus_15	Species_6	Uncultured	Soil	Simulated low level waste site	USA: Idaho National Labs	20305022	N/A
351	DQ906778	Nannocystaceae	Family_6	Genus_15	Species_6	Uncultured	Soil	Subsurface soil	Oman	N/A	N/A
352	FJ478568	Nannocystaceae	Family_6	Genus_15	Species_6	Uncultured	Soil	Undisturbed tall grass prairie, top 5 cm	USA: Oklahoma, Kessler Farm Biological Station	19561178	34°58'31.74" N, 97°31'18.05" W
353	EU131954	Nannocystaceae	Family_6	Genus_15	Species_6	Uncultured	Soil	Soil from an undisturbed mixed grass prairie preserve	USA: Oklahoma, Kessler farm	18606799	34°58'31.74" N, 97°31'18.05" W
354	EU665114	Nannocystaceae	Family_6	Genus_15	Species_6	Uncultured	Soil	Agricultural soil	Mexico	20382808	N/A
355	FJ889279	Nannocystaceae	Family_6	Genus_15	Species_6	Uncultured	Soil	Agricultural soil	Mexico	20382808	N/A
356	EU665119	Nannocystaceae	Family_6	Genus_15	Species_6	Uncultured	Soil	Agricultural soil	Mexico	20382808	N/A
357	FJ889284	Nannocystaceae	Family_6	Genus_15	Species_6	Uncultured	Soil	Agricultural soil	Mexico	20382808	N/A
358	JF120046	Nannocystaceae	Family_6	Genus_15	Species_6	Uncultured	Human	Skin, antecubital fossa	USA	N/A	N/A
359	EU193068	Nannocystaceae	Family_6	Genus_15	Species_6	Uncultured	Soil	Agricultural soil	Mexico	10.1007/s11104-009-0140-9	N/A
360	HM447788	Nannocystaceae	Family_6	Genus_15	Species_6	Uncultured	Soil	Agricultural soil	Mexico	N/A	N/A
361	JX133480	Nannocystaceae	Family_6	Genus_15	Species_6	Uncultured	Soil	Healthy soil	China	N/A	N/A
362	AB486796	Nannocystaceae	Family_6	Genus_15	Species_6	Uncultured	Soil	Rice paddy soil	Japan: Tokyo	19767468	N/A
363	JX025753	Nannocystaceae	Family_6	Genus_15	Species_6	Uncultured	Soil	Heavy metals-polluted soil	Poland	N/A	N/A
364	HM261626	Nannocystaceae	Family_6	Genus_15	Species_6	Uncultured	Human	Skin, volar forearm	USA	22310478	N/A
365	KJ600879	Nannocystaceae	Family_6	Genus_15	Species_6	Uncultured	Soil	Banana rhizosphere soil	China	26242751	19.22, 109.28
366	EU445232	Nannocystaceae	Family_6	Genus_15	Species_6	Uncultured	Soil	Tropical forest topsoil	Malaysia	N/A	N/A
367	EU335246	Nannocystaceae	Family_6	Genus_15	Species_6	Uncultured	Soil	Unsaturated A horizon soil aggregate	USA	18192411	N/A
368	JN003107	Nannocystaceae	Family_6	Genus_15	Species_6	Uncultured	M_sediment	Serpentinized dunite	Norway	10.1111/gbi.12035	65.0969° N 11.6496° E
369	JX133248	Nannocystaceae	Family_6	Genus_15	Species_6	Uncultured	Soil	Diseased soil	China	N/A	N/A
370	JF167877	Nannocystaceae	Family_6	Genus_15	Species_6	Uncultured	Human	Skin, popliteal fossa	USA	N/A	N/A
371	JF175498	Nannocystaceae	Family_6	Genus_15	Species_6	Uncultured	Human	Skin, popliteal fossa	USA	N/A	N/A
372	EU440666	Nannocystaceae	Family_6	Genus_15	Species_6	Uncultured	Soil	Agricultural soil	Mexico	20382808	N/A
373	EU449601	Nannocystaceae	Family_6	Genus_15	Species_6	Uncultured	Soil	Agricultural soil	Mexico	20382808	N/A
374	AM071378	Nannocystaceae	Family_6	Genus_15	Species_6	Uncultured	Soil	Soil sample from uranium mining waste pile	Germany: Saxony, Johanngeorgenstadt	N/A	N/A
375	EU449592	Nannocystaceae	Family_6	Genus_15	Species_6	Uncultured	Soil	Agricultural soil	Mexico	20382808	N/A
376	EF999380	Nannocystaceae	Family_7	Genus_1	Species_1	Uncultured	M_sediment	Pearl River Estuary sediments at 6cm depth of salinity of 26‰	China: Guandong Province	19744241	22°27'21.4'' N, 113°38'07.3'' E
377	KF786420	Nannocystaceae	Family_7	Genus_2	Species_1	Uncultured	Seawater	Gulf of Mexico oil sheen	Gulf of Mexico	N/A	N/A
378	KX933486	Nannocystaceae	Family_7	Genus_2	Species_1	Uncultured	Seawater	CALCOFI Line 67-155 depth of 86m size fraction 3.0-20 um	Pacific Ocean	28073013	33.286, -129.428
379	KF786793	Nannocystaceae	Family_7	Genus_2	Species_1	Uncultured	Seawater	Gulf of Mexico oil sheen	Gulf of Mexico	N/A	N/A
380	KF786823	Nannocystaceae	Family_7	Genus_2	Species_1	Uncultured	Seawater	Gulf of Mexico oil sheen	Gulf of Mexico	N/A	N/A
381	KJ578015	Nannocystaceae	Family_7	Genus_3	Species_1	Uncultured	Freshwater	Yong Ding river	China: Beijing	N/A	N/A
382	LN563585	Nannocystaceae	Family_7	Genus_3	Species_2	Uncultured	Soil	Refuse dump Nest 11 layer 4	Panama: Gamboa, Pipeline Road	N/A	9.13, -79.72
383	LN572859	Nannocystaceae	Family_7	Genus_3	Species_2	Uncultured	Soil	Refuse dump Nest 9 layer 4	Panama: Gamboa, Pipeline Road	N/A	9.15, -79.73
384	KJ475509	Nannocystaceae	Family_7	Genus_3	Species_3	Uncultured	Seawater	Lab incubated oil slick from Gulf of Mexico oil spill	USA	N/A	N/A
385	AY193162	Nannocystaceae	Family_7	Genus_3	Species_4	Uncultured	M_organism	Marine tidal mat	USA	N/A	N/A
386	LC171324	Nannocystaceae	Family_7	Genus_3	Species_4	Uncultured	M_organism	Setae of Shinkaia crosnieri	Japan: Okinawa Trough, Iheya North	N/A	27.4745, 126.5381
387	KF786519	Nannocystaceae	Family_7	Genus_3	Species_5	Uncultured	Seawater	Gulf of Mexico oil sheen	Gulf of Mexico	N/A	N/A
388	KT877397	Nannocystaceae	Family_7	Genus_3	Species_5	Uncultured	Seawater	Sea water	China	10.3389/fmars.2015.00100	N/A
389	FJ203639	Nannocystaceae	Family_7	Genus_3	Species_5	Uncultured	M_organism	MontasTraea faveolata - healthy tissue	USA	19129866	N/A
390	EU592348	Nannocystaceae	Family_7	Genus_3	Species_5	Uncultured	Freshwater	Hypersaline water	USA	N/A	N/A
391	KP639071	Nannocystaceae	Family_7	Genus_3	Species_5	Uncultured	Seawater	The East China Sea	China	N/A	N/A
392	KP639119	Nannocystaceae	Family_7	Genus_3	Species_5	Uncultured	Seawater	The East China Sea	China	N/A	N/A
393	KF786941	Nannocystaceae	Family_7	Genus_3	Species_5	Uncultured	Seawater	Gulf of Mexico oil sheen	Gulf of Mexico	N/A	N/A
394	KU578841	Nannocystaceae	Family_7	Genus_3	Species_5	Uncultured	Seawater	Ocean water	Gulf of Mexico	N/A	N/A
395	FPLL01002473	Nannocystaceae	Family_7	Genus_4	Species_1	Uncultured	Soil	Soil	Denmark	29291348	N/A
396	FPLS01036245	Nannocystaceae	Family_7	Genus_4	Species_1	Uncultured	Soil	Soil	Denmark	29291348	N/A
397	FPLS01045936	Nannocystaceae	Family_7	Genus_4	Species_1	Uncultured	Soil	Soil	Denmark	29291348	N/A
398	FPLL01006459	Nannocystaceae	Family_7	Genus_4	Species_1	Uncultured	Soil	Soil	Denmark	29291348	N/A
399	JN679172	Nannocystaceae	Family_7	Genus_4	Species_2	Uncultured	Activated_sludge	Membrane bioreactor	China	N/A	N/A
400	HE650017	Nannocystaceae	Family_7	Genus_4	Species_2	Uncultured	Activated_sludge	MBR wastewater treatment pilot plant	Italy	23420462	N/A
401	JN825513	Nannocystaceae	Family_7	Genus_4	Species_2	Uncultured	T_organism	Microbialites from Alchichica alkaline lake maintained in aquarium	Mexico	22194908	19°25' N 97°24' W
402	FJ479170	Nannocystaceae	Family_7	Genus_4	Species_2	Uncultured	Soil	Undisturbed tall grass prairie, top 5 cm	USA: Oklahoma, Kessler Farm Biological Station	19561178	34°58'31.74" N, 97°31'18.05" W
403	FM209097	Nannocystaceae	Family_7	Genus_4	Species_2	Uncultured	Soil	Pilot-scale bioremediation process of a hydrocarbon-contaminated soil	France	21044099	N/A
404	EU134377	Nannocystaceae	Family_7	Genus_4	Species_2	Uncultured	Soil	Soil from an undisturbed mixed grass prairie preserve	USA: Oklahoma, Kessler farm	18606799	34°58'31.74" N, 97°31'18.05" W
405	HQ119572	Nannocystaceae	Family_7	Genus_4	Species_2	Uncultured	Soil	Loamy sand of Eucalyptus forest in La Jolla, CA	USA	10.1016/j.soilbio.2010.04.017	N/A
406	JQ580228	Nannocystaceae	Family_7	Genus_5	Species_1	Uncultured	M_sediment	Sediments from Rodas Beach polluted with crude oil	Spain: Cies islands-Galicia	22626032	42.133197 N 8.535942 W
407	GQ274154	Nannocystaceae	Family_7	Genus_5	Species_1	Uncultured	M_organism	Heat exchange system with biofilm formation through time	Spain	N/A	N/A
408	HQ153988	Nannocystaceae	Family_7	Genus_5	Species_1	Uncultured	M_organism	White filamentous microbial mat in the photic zone of a shallow hydrothermal vent, Volcano 1, South Tonga Arc at a depth of 115.3 m	Pacific Ocean	N/A	21°8.592' S 171°45.529' W
409	AB252740	Nannocystaceae	Family_7	Genus_5	Species_1	Cultured	Soil	Coastal soil	Japan: Kanagawa, Miura Peninsula, Arai-Hama	17025014	N/A
410	HQ828027	Nannocystaceae	Family_7	Genus_5	Species_1	Uncultured	T_organism	Carpet-like mucilaginous cyanobacterial blooms in a hypereutrophic lake	China	N/A	N/A
411	KJ817727	Nannocystaceae	Family_7	Genus_5	Species_1	Uncultured	Soil	Soil	China	N/A	44.883333, 83
412	FJ516809	Nannocystaceae	Family_7	Genus_5	Species_1	Uncultured	T_organism	Biofilm	Spain: Tabla de Daimiel National Park	10.3354/ame01382	39.13 N, 3.72 W
413	EU134550	Nannocystaceae	Family_7	Genus_5	Species_2	Uncultured	Soil	Soil from an undisturbed mixed grass prairie preserve	USA: Oklahoma, Kessler farm	18606799	34°58'31.74" N, 97°31'18.05" W
414	GQ263994	Nannocystaceae	Family_7	Genus_5	Species_2	Uncultured	Soil	Simulated low level waste site	USA: Idaho National Labs	20305022	N/A
415	JQ428710	Nannocystaceae	Family_7	Genus_5	Species_2	Uncultured	Soil	Soil	Mexico	10.2225/vol16-issue5-fulltext-14	19.419444, -99.133333
416	AM997796	Nannocystaceae	Family_7	Genus_5	Species_3	Uncultured	M_sediment	Atlantic Ocean:South-Atlantic Ocean,Guinea Basin	Atlantic Ocean	19829317	0 N, 2.42 W
417	JX984033	Nannocystaceae	Family_7	Genus_5	Species_3	Uncultured	M_organism	Biofilm developed from HAM lagoon water, Magdalen Islands; Biofilm sampled after 2 weeks incubation	Canada	22978545	47.4 N 61.81 W
418	JX504442	Nannocystaceae	Family_7	Genus_5	Species_3	Uncultured	M_sediment	Oolitic sand	Bahamas: Highborne Cay	10.1111/gbi.12029	24°43' N, 76°49' W
419	JX441551	Nannocystaceae	Family_7	Genus_5	Species_3	Uncultured	Seawater	Indian Ocean	Indian ocean	27407295	37.71° S, 50.46° E
420	GQ264079	Nannocystaceae	Family_7	Genus_6	Species_1	Uncultured	Soil	Simulated low level waste site	USA: Idaho National Labs	20305022	N/A
421	GQ264000	Nannocystaceae	Family_7	Genus_6	Species_1	Uncultured	Soil	Simulated low level waste site	USA: Idaho National Labs	20305022	N/A
422	GQ263763	Nannocystaceae	Family_7	Genus_6	Species_1	Uncultured	Soil	Simulated low level waste site	USA: Idaho National Labs	20305022	N/A
423	GQ263904	Nannocystaceae	Family_7	Genus_6	Species_1	Uncultured	Soil	Simulated low level waste site	USA: Idaho National Labs	20305022	N/A
424	JF727693	Nannocystaceae	Family_7	Genus_7	Species_1	Uncultured	Soil	Petroleum-contaminated saline-alkali soils	China	N/A	N/A
425	JF727694	Nannocystaceae	Family_7	Genus_8	Species_1	Uncultured	Soil	Petroleum-contaminated saline-alkali soils	China	N/A	N/A
426	HM591449	Nannocystaceae	Family_7	Genus_9	Species_1	Uncultured	Seawater	Pretreatment systems for seawater reverse osmosis process	South Korea	10.1016/j.desal.2010.12.030	N/A
427	HQ154016	Nannocystaceae	Family_7	Genus_10	Species_1	Uncultured	M_organism	White filamentous microbial mat in the photic zone of a shallow hydrothermal vent, Volcano 1, South Tonga Arc at a depth of 115.3 m	Pacific Ocean	N/A	21° 8.592' S 171°45.529' W
428	EF092189	Nannocystaceae	Family_7	Genus_11	Species_1	Uncultured	M_organism	Axinella corrugata	USA	N/A	N/A
429	EU050859	Nannocystaceae	Family_7	Genus_12	Species_1	Uncultured	M_sediment	Sediment from the Kings Bay, Svalbard, Arctic	Arctic, Svalbard, Kings Bay	10.1007/s00300-008-0509-x	78°58'24.0'' N, 12°22'00 E
430	KF786939	Nannocystaceae	Family_7	Genus_13	Species_1	Uncultured	Seawater	Gulf of Mexico oil sheen	Gulf of Mexico	N/A	N/A
431	KX933511	Nannocystaceae	Family_7	Genus_13	Species_1	Uncultured	Seawater	CALCOFI Line 67-155 depth of 86m size fraction 3.0-20 um	Pacific Ocean	28073013	33.286, -129.428
432	ABCS01000069	Nannocystaceae	Family_7	Genus_14	Species_1	Cultured	M_organism	Seagrass	Japan, Iriomote-jima Island	12656172	N/A
433	ABCS01000137	Nannocystaceae	Family_7	Genus_14	Species_1	Cultured	M_organism	Seagrass	Japan, Iriomote-jima Island	12656172	N/A
434	AB016469	Nannocystaceae	Family_7	Genus_14	Species_1	Cultured	M_sediment	Wet sand sample collected from a rocky coast (Ogata‐ura) of Hachijo‐jima, Japan	Japan, Hachijo‐jima	9868776	N/A
435	HM134870	Nannocystaceae	Family_7	Genus_14	Species_1	Uncultured	Soil	Soil	Austria	N/A	N/A
436	AY921891	Nannocystaceae	Family_7	Genus_14	Species_2	Uncultured	Soil	Farm soil adjacent to a silage storage bunker	USA: Minnesota	15845853	N/A
437	CU466781	Nannocystaceae	Family_7	Genus_14	Species_2	Uncultured	Activated_sludge	Activated sludge	France	20174790	N/A
438	FPLS01031651	Nannocystaceae	Family_7	Genus_14	Species_2	Uncultured	Soil	Soil	Denmark	29291348	N/A
439	JX521041	Nannocystaceae	Family_7	Genus_14	Species_2	Uncultured	Freshwater	Terrestrial sulfidic spring	USA: Sharon Springs, NY	25250021	42.79 N, 74.61 W
440	JX521111	Nannocystaceae	Family_7	Genus_14	Species_2	Uncultured	Freshwater	Terrestrial sulfidic spring	USA: Sharon Springs, NY	25250021	42.79 N, 74.61 W
441	AB303310	Nannocystaceae	Family_7	Genus_14	Species_3	Cultured	T_sediment	A mud sample from the Yoshino River	Japan: Tokushima Prefecture	22821734	N/A
442	JX138748	Nannocystaceae	Family_7	Genus_14	Species_3	Uncultured	M_sediment	Marine sediments	India	N/A	N/A
443	HQ857625	Nannocystaceae	Family_7	Genus_14	Species_3	Uncultured	Soil	Hydrocarbon contaminated saline alkaline soils	China	N/A	N/A
444	EU050860	Nannocystaceae	Family_7	Genus_14	Species_4	Uncultured	M_sediment	Sediment from the Kings Bay, Svalbard, Arctic	Arctic, Svalbard, Kings Bay	10.1007/s00300-008-0509-x	78°58'24.0'' N, 12°22'00 E
445	LC068863	Nannocystaceae	Family_7	Genus_14	Species_5	Cultured	M_organism	Bark of mangrove	Japan	N/A	24.20, 124.09
446	FPLS01042813	Nannocystaceae	Family_7	Genus_14	Species_5	Uncultured	Soil	Soil	Denmark	29291348	N/A
447	FPLS01025859	Nannocystaceae	Family_7	Genus_14	Species_5	Uncultured	Soil	Soil	Denmark	29291348	N/A
448	FPLS01006895	Nannocystaceae	Family_7	Genus_14	Species_5	Uncultured	Soil	Soil	Denmark	29291348	N/A
449	LN570843	Nannocystaceae	Family_7	Genus_14	Species_5	Uncultured	Soil	Refuse dump Nest 9 layer 2	Panama: Gamboa, Pipeline Road	N/A	9.15, -79.73
450	LN570836	Nannocystaceae	Family_7	Genus_14	Species_5	Uncultured	Soil	Refuse dump Nest 9 layer 2	Panama: Gamboa, Pipeline Road	N/A	9.15, -79.73
451	LN570835	Nannocystaceae	Family_7	Genus_14	Species_5	Uncultured	Soil	Refuse dump Nest 9 layer 2	Panama: Gamboa, Pipeline Road	N/A	9.15, -79.73
452	HQ120360	Nannocystaceae	Family_7	Genus_14	Species_5	Uncultured	Soil	Loamy sand collected from a field planted with tomatoes at the Be-Wise Ranch, Escondido, CA	USA	10.1016/j.soilbio.2010.04.017	N/A
453	HQ121022	Nannocystaceae	Family_7	Genus_14	Species_5	Uncultured	Soil	Loamy sand collected from a field planted with tomatoes at the Be-Wise Ranch, Escondido, CA	USA	10.1016/j.soilbio.2010.04.017	N/A
454	LN570840	Nannocystaceae	Family_7	Genus_14	Species_5	Uncultured	Soil	Refuse dump Nest 9 layer 2	Panama: Gamboa, Pipeline Road	N/A	9.15, -79.73
455	LN563583	Nannocystaceae	Family_7	Genus_14	Species_5	Uncultured	Soil	Refuse dump Nest 11 layer 4	Panama: Gamboa, Pipeline Road	N/A	9.13, -79.72
456	LN570834	Nannocystaceae	Family_7	Genus_14	Species_5	Uncultured	Soil	Refuse dump Nest 9 layer 2	Panama: Gamboa, Pipeline Road	N/A	9.15, -79.73
457	LN570837	Nannocystaceae	Family_7	Genus_14	Species_5	Uncultured	Soil	Refuse dump Nest 9 layer 2	Panama: Gamboa, Pipeline Road	N/A	9.15, -79.73
458	LN570842	Nannocystaceae	Family_7	Genus_14	Species_5	Uncultured	Soil	Refuse dump Nest 9 layer 2	Panama: Gamboa, Pipeline Road	N/A	9.15, -79.73
459	LN570841	Nannocystaceae	Family_7	Genus_14	Species_5	Uncultured	Soil	Refuse dump Nest 9 layer 2	Panama: Gamboa, Pipeline Road	N/A	9.15, -79.73
460	LN570838	Nannocystaceae	Family_7	Genus_14	Species_5	Uncultured	Soil	Refuse dump Nest 9 layer 2	Panama: Gamboa, Pipeline Road	N/A	9.15, -79.73
461	LN570839	Nannocystaceae	Family_7	Genus_14	Species_5	Uncultured	Soil	Refuse dump Nest 9 layer 2	Panama: Gamboa, Pipeline Road	N/A	9.15, -79.73
462	LN570844	Nannocystaceae	Family_7	Genus_14	Species_5	Uncultured	Soil	Refuse dump Nest 9 layer 2	Panama: Gamboa, Pipeline Road	N/A	9.15, -79.73
463	LN563584	Nannocystaceae	Family_7	Genus_14	Species_5	Uncultured	Soil	Refuse dump Nest 11 layer 4	Panama: Gamboa, Pipeline Road	N/A	9.13, -79.72
464	GQ263705	Nannocystaceae	Family_7	Genus_14	Species_6	Uncultured	Soil	Simulated low level waste site	USA: Idaho National Labs	20305022	N/A
465	GQ264292	Nannocystaceae	Family_7	Genus_14	Species_6	Uncultured	Soil	Simulated low level waste site	USA: Idaho National Labs	20305022	N/A
466	GQ264310	Nannocystaceae	Family_7	Genus_14	Species_6	Uncultured	Soil	Simulated low level waste site	USA: Idaho National Labs	20305022	N/A
467	FM242325	Nannocystaceae	Family_7	Genus_14	Species_6	Uncultured	M_sediment	Sediment	France: Berre l'Etang	20652237	43.48 N 5.19 E
468	FM242326	Nannocystaceae	Family_7	Genus_14	Species_6	Uncultured	M_sediment	Sediment	France: Berre l'Etang	20652237	43.48 N 5.19 E
469	LC068861	Nannocystaceae	Family_7	Genus_14	Species_6	Cultured	M_sediment	Mud	Japan	N/A	33.12, 130.17
470	FJ152686	Nannocystaceae	Family_7	Genus_14	Species_6	Uncultured	Soil	Alkaline saline soils of the former lake Texcoco	Mexico	19387766	19°29'46'' N, 98°58'01'' W
471	KP174648	Nannocystaceae	Family_7	Genus_14	Species_6	Cultured	Freshwater	Yuncheng Salt Lake	China	N/A	35.00000,111.00000
472	PVNK01000078	Nannocystaceae	Family_7	Genus_14	Species_6	Cultured	M_sediment	Sedimental sample	Germany	29700155	N/A
473	AB246767	Nannocystaceae	Family_7	Genus_14	Species_6	Cultured	T_organism	Hot spring biomat	Japan	10.1264/jsme2.21.189	N/A
474	AB246768	Nannocystaceae	Family_7	Genus_14	Species_6	Cultured	T_organism	Hot spring biomat	Japan	10.1264/jsme2.21.189	N/A
475	JMCC02000051	Nannocystaceae	Family_7	Genus_14	Species_6	Cultured	M_sediment	Coastal sand	Japan	N/A	N/A
476	AB097591	Nannocystaceae	Family_7	Genus_14	Species_6	Cultured	M_sediment	Wet sand	Japan, Matsushima islands	12866845	N/A
477	DQ298325	Nannocystaceae	Family_7	Genus_14	Species_6	Uncultured	T_organism	Rhizosphere root	India: Rajasthan, Thar Desert	10.1016/j.ejsobi.2008.06.005	N/A
478	LC068857	Nannocystaceae	Family_7	Genus_14	Species_6	Cultured	M_organism	Sea weed	Japan	N/A	35.09, 139.37
479	AB097590	Nannocystaceae	Family_7	Genus_14	Species_6	Cultured	M_sediment	Coastal mud	Japan, Saroma-ko, Hokkaido	12866845	N/A
480	PVNL01000027	Nannocystaceae	Family_7	Genus_14	Species_6	Cultured	M_sediment	Sedimental sample	Germany: Baltic Sea coastline, between Prerow and Zingst	29700155	N/A
481	HM769729	Nannocystaceae	Family_7	Genus_14	Species_6	Cultured	M_sediment	Sediment	Germany	10.3390/md8092466	53°35'17'' N 06°40'11'' E
482	LC068860	Nannocystaceae	Family_7	Genus_14	Species_6	Cultured	M_organism	Dead crab	Japan	N/A	34.40, 137.00
483	LC068862	Nannocystaceae	Family_7	Genus_14	Species_6	Cultured	M_sediment	Sand	Japan	N/A	32.34, 129.45
484	LC068852	Nannocystaceae	Family_7	Genus_14	Species_6	Cultured	M_sediment	Sand	Japan	N/A	38.18, 141.02
485	LC068850	Nannocystaceae	Family_7	Genus_14	Species_6	Cultured	M_sediment	Mud	Japan	N/A	43.18, 145.21
486	LC068851	Nannocystaceae	Family_7	Genus_14	Species_6	Cultured	M_sediment	Mud	Japan	N/A	43.02, 144.53
487	LC068856	Nannocystaceae	Family_7	Genus_14	Species_6	Cultured	M_sediment	Sand	Japan	N/A	35.05, 139.50
488	LC068855	Nannocystaceae	Family_7	Genus_14	Species_6	Cultured	M_sediment	Sand	Japan	N/A	35.05, 139.50
489	LC066680	Nannocystaceae	Family_7	Genus_14	Species_6	Cultured	M_sediment	Sand	Japan	N/A	35.09, 139.37
490	EU236309	Nannocystaceae	Family_7	Genus_15	Species_1	Uncultured	M_organism	Marine sponge, 13 m depth in the Pacific Ocean	USA: California, Monterey	19471996	N/A
491	EF092197	Nannocystaceae	Family_7	Genus_15	Species_1	Uncultured	M_organism	Axinella corrugata	USA	N/A	N/A
492	EF092171	Nannocystaceae	Family_7	Genus_16	Species_1	Uncultured	M_organism	Axinella corrugata	USA	N/A	N/A
493	JN233116	Nannocystaceae	Family_7	Genus_17	Species_1	Uncultured	Seawater	Ocean water collected from the continental slope off Cape Lookout, NC from 2m depth	USA	24763371	34.18 N 75.82 W
494	DQ889889	Nannocystaceae	Family_7	Genus_18	Species_1	Uncultured	T_organism	Erythropodium caribaeorum	USA	N/A	N/A
495	FM242441	Nannocystaceae	Family_7	Genus_19	Species_1	Uncultured	M_sediment	Sediment	France: Berre l'Etang	20652237	43.48 N 5.19 E
496	JN825512	Nannocystaceae	Family_7	Genus_20	Species_1	Uncultured	T_organism	Microbialites from Alchichica alkaline lake maintained in aquarium	Mexico	22194908	19°25' N 97°24' W
497	KC358566	Nannocystaceae	Family_7	Genus_20	Species_2	Uncultured	Freshwater	Groundwater from tectonically-formed cavern	USA	N/A	36.241944, -116.825833
498	FPLS01000161	Nannocystaceae	Family_7	Genus_21	Species_1	Uncultured	Soil	Soil	Denmark	29291348	N/A
499	FPLS01036595	Nannocystaceae	Family_7	Genus_21	Species_1	Uncultured	Soil	Soil	Denmark	29291348	N/A
500	FPLL01000787	Nannocystaceae	Family_7	Genus_21	Species_1	Uncultured	Soil	Soil	Denmark	29291348	N/A
501	FPLS01005219	Nannocystaceae	Family_7	Genus_21	Species_1	Uncultured	Soil	Soil	Denmark	29291348	N/A
502	FPLS01027205	Nannocystaceae	Family_7	Genus_21	Species_1	Uncultured	Soil	Soil	Denmark	29291348	N/A
503	FPLS01020332	Nannocystaceae	Family_7	Genus_21	Species_1	Uncultured	Soil	Soil	Denmark	29291348	N/A
504	FM242327	Nannocystaceae	Family_7	Genus_22	Species_1	Uncultured	M_sediment	Sediment	France: Berre l'Etang	20652237	43.48 N 5.19 E
505	FM242374	Nannocystaceae	Family_7	Genus_22	Species_1	Uncultured	M_sediment	Sediment	France: Berre l'Etang	20652237	43.48 N 5.19 E
506	HG917471	Nannocystaceae	Family_7	Genus_22	Species_2	Uncultured	Activated_sludge	Side stream MBR reactor for Bioaugmentation	Italy	N/A	N/A
507	HG917480	Nannocystaceae	Family_7	Genus_22	Species_2	Uncultured	Activated_sludge	Side stream MBR reactor for Bioaugmentation	Italy	N/A	N/A
508	AF280855	Nannocystaceae	Family_7	Genus_23	Species_1	Uncultured	Activated_sludge	activated sludge	USA	N/A	N/A
509	HM304978	Nannocystaceae	Family_7	Genus_23	Species_1	Uncultured	Human	Skin, antecubital fossa	USA	22310478	N/A
510	KC431974	Nannocystaceae	Family_7	Genus_23	Species_1	Uncultured	Freshwater	Wetland	Tunisia	24193248	35°30'0'' N, 11°3'36'' E
511	KY381122	Nannocystaceae	Family_7	Genus_23	Species_1	Cultured	Soil	Soil	Iran	29458458	N/A
512	KC431983	Nannocystaceae	Family_7	Genus_23	Species_1	Uncultured	Freshwater	Wetland	Tunisia	24193248	35°30'0'' N, 11°3'36'' E
513	JX073726	Nannocystaceae	Family_7	Genus_23	Species_1	Cultured	T_sediment	Alkaline lake mud	China	N/A	26.547778, 100.660556
514	AJ233945	Nannocystaceae	Family_7	Genus_23	Species_1	Cultured	Soil	Soil with decaying plant material	Germany, Bavaria	10425789	N/A
515	NETK01000001.3	Nannocystaceae	Family_7	Genus_23	Species_1	Cultured	Soil	Soil	USA, Arizona	N/A	N/A
516	NETK01000001.1	Nannocystaceae	Family_7	Genus_23	Species_1	Cultured	Soil	Soil	USA, Arizona	N/A	N/A
517	DQ491074	Nannocystaceae	Family_7	Genus_23	Species_1	Cultured	The_unknown	Unknown	India: Southern India	N/A	N/A
518	NETK01000001.2	Nannocystaceae	Family_7	Genus_23	Species_1	Cultured	Soil	Soil	USA, Arizona	N/A	N/A
519	KP057225	Nannocystaceae	Family_7	Genus_23	Species_1	Cultured	Soil	Soil	Spain: Mallorca	10.1021/np500632c	N/A
520	AJ233947	Nannocystaceae	Family_7	Genus_23	Species_1	Cultured	Soil	Soil with plant residues	Nigeria, Lantanor near Abeokuta	10425789	N/A
521	KF267739	Nannocystaceae	Family_7	Genus_23	Species_1	Cultured	Soil	Soil with decaying plant material	Greece, Rhodos	24418530	N/A
522	GU207878	Nannocystaceae	Family_7	Genus_23	Species_1	Cultured	Soil	Soil with decaying plant material	USA, California	N/A	N/A
523	KC862602	Nannocystaceae	Family_7	Genus_23	Species_1	Cultured	Soil	Soil	China	23936436	N/A
524	AY996823	Nannocystaceae	Family_7	Genus_23	Species_1	Cultured	Soil	Soil	China	16156733	N/A
525	JQ072436	Nannocystaceae	Family_7	Genus_23	Species_2	Uncultured	Activated_sludge	Brewery wastewater clarifier outfall wet well, New Belgium Brewery WWTP	USA: Ft. Collins, Colorado	N/A	N/A
526	JQ072870	Nannocystaceae	Family_7	Genus_23	Species_2	Uncultured	Activated_sludge	Brewery wastewater aerobic basin, New Belgium Brewery WWTP	USA: Ft. Collins, Colorado	N/A	N/A
527	JF183794	Nannocystaceae	Family_7	Genus_23	Species_2	Uncultured	Human	Skin, popliteal fossa	USA	N/A	N/A
528	KF385062	Nannocystaceae	Family_7	Genus_23	Species_2	Uncultured	T_organism	Leaves	China	24958606	N/A
529	JN020172	Nannocystaceae	Family_7	Genus_23	Species_2	Uncultured	T_organism	Chernobyl concrete microbial biofilm	Ukraine	21765911	51.23.052° N, 30.02.433° E
530	KC011126	Nannocystaceae	Family_7	Genus_23	Species_2	Uncultured	Soil	Soil	China	N/A	N/A
531	AX153757	Nannocystaceae	Family_7	Genus_23	Species_2	Unknown	The_unknown	Unknown	unknown	N/A	N/A
532	BD356811	Nannocystaceae	Family_7	Genus_23	Species_2	Uncultured	Soil	Soil	Japan	N/A	N/A
533	DI126500	Nannocystaceae	Family_7	Genus_23	Species_2	Uncultured	Soil	Soil	South Korea	N/A	N/A
534	EA273511	Nannocystaceae	Family_7	Genus_23	Species_2	Unknown	Soil	Soil	unknown	N/A	N/A
535	KJ782973	Nannocystaceae	Family_7	Genus_23	Species_2	Uncultured	Activated_sludge	Petrochemcial wastewater treatment plant sludge	China	N/A	N/A
536	FPLS01003241	Nannocystaceae	Family_7	Genus_23	Species_2	Uncultured	Soil	Soil	Denmark	29291348	N/A
537	FPLS01011132	Nannocystaceae	Family_7	Genus_23	Species_2	Uncultured	Soil	Soil	Denmark	29291348	N/A
538	FPLP01003578	Nannocystaceae	Family_7	Genus_23	Species_2	Uncultured	Activated_sludge	Activated sludge	Denmark	29291348	N/A
539	FPLP01005477	Nannocystaceae	Family_7	Genus_23	Species_2	Uncultured	Activated_sludge	Activated sludge	Denmark	29291348	N/A
540	FPLP01000855	Nannocystaceae	Family_7	Genus_23	Species_2	Uncultured	Activated_sludge	Activated sludge	Denmark	29291348	N/A
541	FPLP01006865	Nannocystaceae	Family_7	Genus_23	Species_2	Uncultured	Activated_sludge	Activated sludge	Denmark	29291348	N/A
542	FPLP01012454	Nannocystaceae	Family_7	Genus_23	Species_2	Uncultured	Activated_sludge	Activated sludge	Denmark	29291348	N/A
543	FPLP01006423	Nannocystaceae	Family_7	Genus_23	Species_2	Uncultured	Activated_sludge	Activated sludge	Denmark	29291348	N/A
544	FPLP01012602	Nannocystaceae	Family_7	Genus_23	Species_2	Uncultured	Activated_sludge	Activated sludge	Denmark	29291348	N/A
545	HQ385547	Nannocystaceae	Family_7	Genus_23	Species_2	Uncultured	Activated_sludge	activated sludge	USA: Palo Alto, CA	21875739	37.2631° N, 122.0835° W
546	FPLS01003576	Nannocystaceae	Family_7	Genus_23	Species_2	Uncultured	Soil	Soil	Denmark	29291348	N/A
547	FPLS01061324	Nannocystaceae	Family_7	Genus_23	Species_2	Uncultured	Soil	Soil	Denmark	29291348	N/A
548	FPLS01016576	Nannocystaceae	Family_7	Genus_23	Species_2	Uncultured	Soil	Soil	Denmark	29291348	N/A
549	HM275877	Nannocystaceae	Family_7	Genus_23	Species_2	Uncultured	Human	Skin, volar forearm	USA	22310478	N/A
550	JF046530	Nannocystaceae	Family_7	Genus_23	Species_2	Uncultured	Human	Skin, volar forearm	USA	N/A	N/A
551	FPLS01003623	Nannocystaceae	Family_7	Genus_23	Species_2	Uncultured	Soil	Soil	Denmark	29291348	N/A
552	FPLS01030018	Nannocystaceae	Family_7	Genus_23	Species_2	Uncultured	Soil	Soil	Denmark	29291348	N/A
553	JF815509	Nannocystaceae	Family_7	Genus_23	Species_2	Uncultured	T_sediment	Shawan cold spring sediment	China	N/A	N/A
554	KJ808093	Nannocystaceae	Family_7	Genus_23	Species_2	Uncultured	Activated_sludge	activated sludge	China	N/A	N/A
555	FPLS01049356	Nannocystaceae	Family_7	Genus_23	Species_2	Uncultured	Soil	Soil	Denmark	29291348	N/A
556	KM410831	Nannocystaceae	Family_7	Genus_23	Species_2	Uncultured	T_organism	Biofilm from subsurface sulfidic cave stream	Italy	N/A	43.3983, 12.9621
557	FPLP01010586	Nannocystaceae	Family_7	Genus_23	Species_2	Uncultured	Activated_sludge	Activated sludge	Denmark	29291348	N/A
558	KT182600	Nannocystaceae	Family_7	Genus_23	Species_2	Uncultured	Activated_sludge	Submerged membrane bioreactors	China	10.1080/08927014.2014.905546	31.228611, 121.474722
559	EU104236	Nannocystaceae	Family_7	Genus_23	Species_2	Uncultured	Activated_sludge	activated sludge	New Zealand	N/A	N/A
560	EU834798	Nannocystaceae	Family_7	Genus_23	Species_2	Uncultured	Activated_sludge	Aerobic phosphorus-removing sequencing batch reactor (SBR)	AusTralia	N/A	N/A
561	FPLP01003210	Nannocystaceae	Family_7	Genus_23	Species_2	Uncultured	Activated_sludge	Activated sludge	Denmark	29291348	N/A
562	FPLP01007938	Nannocystaceae	Family_7	Genus_23	Species_2	Uncultured	Activated_sludge	Activated sludge	Denmark	29291348	N/A
563	KJ808446	Nannocystaceae	Family_7	Genus_23	Species_2	Uncultured	Activated_sludge	activated sludge	China	N/A	N/A
564	HQ114152	Nannocystaceae	Family_7	Genus_23	Species_2	Uncultured	Activated_sludge	Biofilms in a full-scale vermifilter	China	10.1016/j.ecoleng.2013.09.015	31°36' N, 121°14' E
565	FPLP01006564	Nannocystaceae	Family_7	Genus_23	Species_2	Uncultured	Activated_sludge	Activated sludge	Denmark	29291348	N/A
566	FPLP01000682	Nannocystaceae	Family_7	Genus_23	Species_2	Uncultured	Activated_sludge	Activated sludge	Denmark	29291348	N/A
567	FPLP01001768	Nannocystaceae	Family_7	Genus_23	Species_2	Uncultured	Activated_sludge	Activated sludge	Denmark	29291348	N/A
568	FPLP01004159	Nannocystaceae	Family_7	Genus_23	Species_2	Uncultured	Activated_sludge	Activated sludge	Denmark	29291348	N/A
569	FPLP01008590	Nannocystaceae	Family_7	Genus_23	Species_2	Uncultured	Activated_sludge	Activated sludge	Denmark	29291348	N/A
570	FPLP01004720	Nannocystaceae	Family_7	Genus_23	Species_2	Uncultured	Activated_sludge	Activated sludge	Denmark	29291348	N/A
571	FPLP01012893	Nannocystaceae	Family_7	Genus_23	Species_2	Uncultured	Activated_sludge	Activated sludge	Denmark	29291348	N/A
572	FPLP01009645	Nannocystaceae	Family_7	Genus_23	Species_2	Uncultured	Activated_sludge	Activated sludge	Denmark	29291348	N/A
573	KF533845	Nannocystaceae	Family_7	Genus_23	Species_2	Uncultured	Activated_sludge	Full-scale EBPR activated sludge plant	Denmark	N/A	N/A
574	FPLP01006492	Nannocystaceae	Family_7	Genus_23	Species_2	Uncultured	Activated_sludge	Activated sludge	Denmark	29291348	N/A
575	FPLP01010180	Nannocystaceae	Family_7	Genus_23	Species_2	Uncultured	Activated_sludge	Activated sludge	Denmark	29291348	N/A
576	FPLP01012452	Nannocystaceae	Family_7	Genus_23	Species_2	Uncultured	Activated_sludge	Activated sludge	Denmark	29291348	N/A
577	FPLP01001048	Nannocystaceae	Family_7	Genus_23	Species_2	Uncultured	Activated_sludge	Activated sludge	Denmark	29291348	N/A
578	FPLP01012581	Nannocystaceae	Family_7	Genus_23	Species_2	Uncultured	Activated_sludge	Activated sludge	Denmark	29291348	N/A
579	FPLP01004715	Nannocystaceae	Family_7	Genus_23	Species_2	Uncultured	Activated_sludge	Activated sludge	Denmark	29291348	N/A
580	EU283398	Nannocystaceae	Family_7	Genus_23	Species_2	Uncultured	Activated_sludge	Activated sludge from membrane bioreactor	China	N/A	N/A
581	FPLP01002601	Nannocystaceae	Family_7	Genus_23	Species_2	Uncultured	Activated_sludge	Activated sludge	Denmark	29291348	N/A
582	FPLP01011663	Nannocystaceae	Family_7	Genus_23	Species_2	Uncultured	Activated_sludge	Activated sludge	Denmark	29291348	N/A
583	EU134548	Nannocystaceae	Family_8	Genus_1	Species_1	Uncultured	Soil	Soil from an undisturbed mixed grass prairie preserve	USA: Oklahoma, Kessler farm	18606799	34°58'31.74" N, 97°31'18.05" W
584	EF516802	Nannocystaceae	Family_8	Genus_1	Species_2	Uncultured	Soil	Grassland soil	USA: northern California, Angelo Coast Range Reserve	19279669	39°44'17.7'' N, 123°37'48.4'' W
585	JF833492	Nannocystaceae	Family_8	Genus_1	Species_3	Uncultured	Soil	Potassium mine soil	China: Yuexi, Anhui	N/A	N/A
586	JF833493	Nannocystaceae	Family_8	Genus_1	Species_3	Uncultured	Soil	Potassium mine soil	China: Yuexi, Anhui	N/A	N/A
587	FPLP01000794	Nannocystaceae	Family_8	Genus_2	Species_1	Uncultured	Activated_sludge	Activated sludge	Denmark	29291348	N/A
588	EU134482	Nannocystaceae	Family_8	Genus_3	Species_1	Uncultured	Soil	Soil from an undisturbed mixed grass prairie preserve	USA: Oklahoma, Kessler farm	18606799	34°58'31.74" N, 97°31'18.05" W
589	AM490754	Nannocystaceae	Family_8	Genus_4	Species_1	Uncultured	T_organism	Microbial mat from sulfidic cave spring Lower Kane Cave, Big Horn, sample LKC22	USA:Wyoming, Lower Kane Cave	19675595	N/A
590	FPLS01003530	Nannocystaceae	Family_8	Genus_5	Species_1	Uncultured	Soil	Soil	Denmark	29291348	N/A
591	EU134430	Nannocystaceae	Family_8	Genus_6	Species_1	Uncultured	Soil	Soil from an undisturbed mixed grass prairie preserve	USA: Oklahoma, Kessler farm	18606799	34°58'31.74" N, 97°31'18.05" W
592	KF956785	Nannocystaceae	Family_8	Genus_7	Species_1	Uncultured	Soil	Rice paddy soil	South Korea	N/A	36.73, 126.82
593	JF800698	Nannocystaceae	Family_8	Genus_7	Species_2	Uncultured	Freshwater	BTEX contaminated aquifer	AusTralia	N/A	N/A
594	JN177843	Nannocystaceae	Family_8	Genus_8	Species_1	Uncultured	Soil	Extreme saline-alkaline soil of the former lake TExcoco	Mexico	N/A	19.419444, -99.133333
595	HM779976	Nannocystaceae	Family_8	Genus_8	Species_2	Uncultured	T_organism	Zebrafish, intestines	USA	21472014	N/A
596	HM779967	Nannocystaceae	Family_8	Genus_8	Species_2	Uncultured	T_organism	Zebrafish, intestines	USA	21472014	N/A
597	HM779939	Nannocystaceae	Family_8	Genus_8	Species_2	Uncultured	T_organism	Zebrafish, intestines	USA	21472014	N/A
598	HM780039	Nannocystaceae	Family_8	Genus_8	Species_2	Uncultured	T_organism	Zebrafish, intestines	USA	21472014	N/A
599	FPLS01003533	Nannocystaceae	Family_8	Genus_9	Species_1	Uncultured	Soil	Soil	Denmark	29291348	N/A
600	HM445067	Nannocystaceae	Family_8	Genus_10	Species_1	Uncultured	T_organism	Yellow microbial mat from lava tube walls	Portugal: Azores, Terceira, Gruta da Balcoes Lava Tube	26924866	38°43'0'' N, 27°14'0'' W
601	FR749808	Nannocystaceae	Family_8	Genus_10	Species_2	Uncultured	Soil	Soil	Antarctica	N/A	N/A
602	EF516042	Nannocystaceae	Family_8	Genus_10	Species_3	Uncultured	Soil	Grassland soil	USA: northern California, Angelo Coast Range Reserve	19279669	39°44'17.7'' N, 123°37'48.4'' W
603	FN811194	Nannocystaceae	Family_8	Genus_10	Species_3	Uncultured	Soil	Soil	Antarctica: Alexander Island	10.1007/s00300-011-1084-0	71°49.989 S 68°20.632 W
604	JN023295	Nannocystaceae	Family_8	Genus_10	Species_3	Uncultured	Soil	Temperate highland grassland	Mexico	10.1080/01490451.2013.820236	19°12'46.8'' N 99°15'25.2'' W
605	EU134504	Nannocystaceae	Family_8	Genus_10	Species_4	Uncultured	Soil	Soil from an undisturbed mixed grass prairie preserve	USA: Oklahoma, Kessler farm	18606799	34°58'31.74" N, 97°31'18.05" W
606	JX505418	Nannocystaceae	Family_8	Genus_10	Species_4	Uncultured	Soil	Soil	China	10.1007/s13213-013-0784-9	47°35' N, 133°31' E
607	HM262381	Nannocystaceae	Family_8	Genus_10	Species_4	Uncultured	Human	Skin, volar forearm	USA	22310478	N/A
608	JF015936	Nannocystaceae	Family_8	Genus_10	Species_4	Uncultured	Human	Skin, volar forearm	USA	N/A	N/A
609	GQ097496	Nannocystaceae	Family_8	Genus_10	Species_4	Uncultured	Human	Skin, popliteal fossa	USA	19478181; 23050952	N/A
610	GQ097551	Nannocystaceae	Family_8	Genus_10	Species_4	Uncultured	Human	Skin, popliteal fossa	USA	19478181; 23050952	N/A
611	JF833871	Nannocystaceae	Family_8	Genus_11	Species_1	Uncultured	Soil	Potassium mine soil	China: Yuexi, Anhui	N/A	N/A
612	LN561163	Nannocystaceae	Family_8	Genus_11	Species_1	Uncultured	Soil	Refuse dump Nest 11 layer 1	Panama: Gamboa, Pipeline Road	N/A	9.13, -79.72
613	FJ936969	Nannocystaceae	Family_8	Genus_12	Species_1	Uncultured	Soil	Volcano mud taken at the city Avachinsky on the islands Kamchatka	Russia	N/A	53°15'18'' N 158°49'48'' E
614	EU134563	Nannocystaceae	Family_8	Genus_12	Species_2	Uncultured	Soil	Soil from an undisturbed mixed grass prairie preserve	USA: Oklahoma, Kessler farm	18606799	34°58'31.74" N, 97°31'18.05" W
615	EU134402	Nannocystaceae	Family_8	Genus_12	Species_2	Uncultured	Soil	Soil from an undisturbed mixed grass prairie preserve	USA: Oklahoma, Kessler farm	18606799	34°58'31.74 "N, 97°31'18.05" W
616	FJ466340	Nannocystaceae	Family_8	Genus_12	Species_3	Uncultured	Soil	1959 Kilauea volcanic deposit	USA	20659147	N/A
617	JQ675471	Nannocystaceae	Family_8	Genus_12	Species_3	Uncultured	Freshwater	Water sample	USA: Carlsbad Caverns, New Mexico Room, Carlsbad, New Mexico	N/A	32.175278, -104.443889
618	KJ191900	Nannocystaceae	Family_8	Genus_12	Species_3	Uncultured	Soil	Pinus massoniana soil	China	10.1016/j.apsoil.2014.08.008	31.7, 117.5
619	KJ191901	Nannocystaceae	Family_8	Genus_12	Species_3	Uncultured	Soil	Pinus massoniana soil	China	10.1016/j.apsoil.2014.08.008	31.7, 117.5
620	EF019268	Nannocystaceae	Family_8	Genus_12	Species_4	Uncultured	Soil	Trembling aspen rhizosphere under elevated CO2 conditions	USA	18218029	N/A
621	EU134432	Nannocystaceae	Family_8	Genus_12	Species_4	Uncultured	Soil	Soil from an undisturbed mixed grass prairie preserve	USA: Oklahoma, Kessler farm	18606799	34°58'31.74" N, 97°31'18.05" W
622	HM329658	Nannocystaceae	Family_8	Genus_12	Species_4	Uncultured	Human	Skin, popliteal fossa	USA	22310478	N/A
623	HM332281	Nannocystaceae	Family_8	Genus_12	Species_4	Uncultured	Human	Skin, popliteal fossa	USA	22310478	N/A
624	HM445070	Nannocystaceae	Family_8	Genus_12	Species_5	Uncultured	T_organism	Yellow microbial mat from lava tube walls	Portugal: Azores, Terceira, Gruta da Balcoes Lava Tube	26924866	38°43'0'' N, 27°14'0'' W
625	FJ468389	Nannocystaceae	Family_8	Genus_12	Species_5	Uncultured	Soil	Agricultural soil with history of simazine application	Chile	19889033	N/A
626	AB630777	Nannocystaceae	Family_8	Genus_12	Species_6	Uncultured	T_organism	Aquatic moss pillars	Antarctica: Skarvsnes, Hotoke-Ike lake	10.1007/s00300-011-1090-2	-69.4666, 39.5666
627	GQ264394	Nannocystaceae	Family_8	Genus_12	Species_6	Uncultured	Soil	Simulated low level waste site	USA: Idaho National Labs	20305022	N/A
628	KJ410577	Nannocystaceae	Family_8	Genus_12	Species_6	Uncultured	Soil	Pinus massoniana soil	China	10.1016/j.apsoil.2014.08.008	31.7, 117.5
629	KJ191902	Nannocystaceae	Family_8	Genus_12	Species_6	Uncultured	Soil	Pinus massoniana soil	China	10.1016/j.apsoil.2014.08.008	31.7, 117.5
630	EF515967	Nannocystaceae	Family_8	Genus_12	Species_7	Uncultured	Soil	Grassland soil	USA: northern California, Angelo Coast Range Reserve	19279669	39°44'17.7'' N, 123°37'48.4'' W
631	AB806721	Nannocystaceae	Family_8	Genus_12	Species_7	Uncultured	M_sediment	Ocean drilling core sample	Japan: Shimokita Penninsula offshore	N/A	N/A
632	JN672401	Nannocystaceae	Family_8	Genus_12	Species_8	Uncultured	T_organism	White microbial mat from lava tube wall	Portugal: Gruta do Natal, Terceira, Azores	N/A	38.791111, -27.299167
633	FPLS01029258	Nannocystaceae	Family_8	Genus_12	Species_8	Uncultured	Soil	Soil	Denmark	29291348	N/A
634	GQ264076	Nannocystaceae	Family_8	Genus_12	Species_8	Uncultured	Soil	Simulated low level waste site	USA: Idaho National Labs	20305022	N/A
635	HM749690	Nannocystaceae	Family_8	Genus_12	Species_9	Uncultured	T_organism	Yellow microbial mat from lava tube walls	Portugal: Azores, Pico, Gruta das Torresl	26924866	38°43'0'' N, 27°14'0'' W
636	FJ444644	Nannocystaceae	Family_8	Genus_12	Species_9	Uncultured	T_organism	Cotton rhizosphere	China	10.1007/s11104-010-0600-2	N/A
637	FJ936878	Nannocystaceae	Family_8	Genus_12	Species_9	Uncultured	Soil	Volcano mud taken at the city Avachinsky on the islands Kamchatka	Russia	N/A	53°15'18'' N 158°49'48'' E
638	HQ343225	Nannocystaceae	Family_8	Genus_13	Species_1	Uncultured	Activated_sludge	Activated sludge from a wastewater treatment plant	China	N/A	N/A
639	KC551567	Nannocystaceae	Family_8	Genus_14	Species_1	Uncultured	Activated_sludge	Activated sludge	China	N/A	N/A
640	FJ660559	Nannocystaceae	Family_8	Genus_14	Species_2	Uncultured	Activated_sludge	Activated sludge	China	21095118	N/A
641	FPLP01001473	Nannocystaceae	Family_8	Genus_14	Species_2	Uncultured	Activated_sludge	Activated sludge	Denmark	29291348	N/A
642	JN825514	Nannocystaceae	Family_8	Genus_15	Species_1	Uncultured	T_organism	Microbialites from Alchichica alkaline lake maintained in aquarium	Mexico	22194908	19°25' N 97°24' W
643	JN592671	Nannocystaceae	Family_8	Genus_16	Species_1	Uncultured	T_organism	Yellow microbial mat from lava tube wall	Portugal: Gruta do Natal, Terceira, Azores	N/A	38.791111, -27.299167
644	EF018495	Nannocystaceae	Family_8	Genus_17	Species_1	Uncultured	Soil	Trembling aspen rhizosphere under ambient CO2 conditions	USA	18218029	N/A
645	EF018702	Nannocystaceae	Family_8	Genus_17	Species_1	Uncultured	Soil	Trembling aspen rhizosphere under ambient CO2 conditions	USA	18218029	N/A
646	AY862012	Nannocystaceae	Family_8	Genus_18	Species_1	Uncultured	T_organism	Queens Laundry berry community	USA: Yellowstone National Park	15671178	N/A
647	FPLS01000185	Nannocystaceae	Family_8	Genus_18	Species_2	Uncultured	Soil	Soil	Denmark	29291348	N/A
648	EU134485	Nannocystaceae	Family_8	Genus_18	Species_2	Uncultured	Soil	Soil from an undisturbed mixed grass prairie preserve	USA: Oklahoma, Kessler farm	18606799	34°58'31.74" N, 97°31'18.05" W
649	DQ128741	Nannocystaceae	Family_8	Genus_18	Species_2	Uncultured	Soil	HSB no tillage soil	USA	10.1016/j.soilbio.2007.06.027	N/A
650	AB630490	Nannocystaceae	Family_8	Genus_18	Species_2	Uncultured	T_organism	Aquatic moss pillars	Antarctica: Skarvsnes, Hotoke-Ike lake	10.1007/s00300-011-1090-2	-69.4666, 39.5666
651	EU134446	Nannocystaceae	Family_8	Genus_18	Species_2	Uncultured	Soil	Soil from an undisturbed mixed grass prairie preserve	USA: Oklahoma, Kessler farm	18606799	34°58'31.74" N, 97°31'18.05" W
652	EU134439	Nannocystaceae	Family_8	Genus_18	Species_2	Uncultured	Soil	Soil from an undisturbed mixed grass prairie preserve	USA: Oklahoma, Kessler farm	18606799	34°58'31.74" N, 97°31'18.05" W
653	LN570832	Nannocystaceae	Family_8	Genus_18	Species_2	Uncultured	Soil	Refuse dump Nest 9 layer 2	Panama: Gamboa, Pipeline Road	N/A	9.15, -79.73
654	EU134567	Nannocystaceae	Family_8	Genus_19	Species_1	Uncultured	Soil	Soil from an undisturbed mixed grass prairie preserve	USA: Oklahoma, Kessler farm	18606799	34°58'31.74" N, 97°31'18.05" W
655	DQ128848	Nannocystaceae	Family_8	Genus_20	Species_1	Uncultured	Soil	HSB no tillage soil	USA	10.1016/j.soilbio.2007.06.027	N/A
656	LN570833	Nannocystaceae	Family_8	Genus_20	Species_2	Uncultured	Soil	Refuse dump Nest 9 layer 2	Panama: Gamboa, Pipeline Road	N/A	9.15, -79.73
657	JQ798504	Nannocystaceae	Family_8	Genus_20	Species_2	Uncultured	Soil	Decomposed maize sTraw buried in soil	China: Fengqiu	23524671	35°00' N, 114°24' E
658	FPLS01055256	Nannocystaceae	Family_8	Genus_21	Species_1	Uncultured	Soil	Soil	Denmark	29291348	N/A
659	FPLS01004019	Nannocystaceae	Family_8	Genus_21	Species_2	Uncultured	Soil	Soil	Denmark	29291348	N/A
660	FJ660578	Nannocystaceae	Family_8	Genus_21	Species_3	Uncultured	Activated_sludge	Activated sludge	China	21095118	N/A
661	KC189701	Nannocystaceae	Family_8	Genus_21	Species_3	Uncultured	Freshwater	Wakulla Spring	USA: FL	24553106	30°14.155' N, 084°17.747' W
662	HQ385615	Nannocystaceae	Family_8	Genus_21	Species_4	Uncultured	Activated_sludge	Activated sludge	USA: Palo Alto, CA	21875739	37.2631° N, 122.0835° W
663	FN984804	Nannocystaceae	Family_8	Genus_21	Species_4	Uncultured	T_organism	Biofilm	Spain: Pyrenees, Redo d'Aigueestortes	N/A	42.58 N 0.96 E
664	FPLL01003335	Nannocystaceae	Family_8	Genus_21	Species_4	Uncultured	Soil	Soil	Denmark	29291348	N/A
665	FPLS01047649	Nannocystaceae	Family_8	Genus_21	Species_4	Uncultured	Soil	Soil	Denmark	29291348	N/A
666	HG917500	Nannocystaceae	Family_8	Genus_21	Species_5	Uncultured	Activated_sludge	Side stream MBR reactor for Bioaugmentation	Italy	N/A	N/A
667	FJ534981	Nannocystaceae	Family_8	Genus_21	Species_5	Uncultured	Activated_sludge	Anaerobic fermentation reactor with the mixture of waste activated sludge and carbohydrate at pH 8.0	China	19603649	N/A
668	KC551650	Nannocystaceae	Family_8	Genus_21	Species_5	Uncultured	Activated_sludge	Activated sludge	China	N/A	N/A
669	KC551648	Nannocystaceae	Family_8	Genus_21	Species_5	Uncultured	Activated_sludge	Activated sludge	China	N/A	N/A
670	EU104127	Nannocystaceae	Family_8	Genus_21	Species_5	Uncultured	Activated_sludge	Activated sludge	New Zealand	N/A	N/A
671	FPLP01003769	Nannocystaceae	Family_8	Genus_21	Species_5	Uncultured	Activated_sludge	Activated sludge	Denmark	29291348	N/A
672	FPLP01005102	Nannocystaceae	Family_8	Genus_21	Species_5	Uncultured	Activated_sludge	Activated sludge	Denmark	29291348	N/A
673	FPLP01010922	Nannocystaceae	Family_8	Genus_21	Species_5	Uncultured	Activated_sludge	Activated sludge	Denmark	29291348	N/A
674	FPLP01002306	Nannocystaceae	Family_8	Genus_21	Species_5	Uncultured	Activated_sludge	Activated sludge	Denmark	29291348	N/A
675	FPLP01010027	Nannocystaceae	Family_8	Genus_21	Species_5	Uncultured	Activated_sludge	Activated sludge	Denmark	29291348	N/A
676	FPLM01008020	Nannocystaceae	Family_8	Genus_21	Species_5	Uncultured	Activated_sludge	Activated sludge	Denmark	29291348	N/A
677	FPLP01008290	Nannocystaceae	Family_8	Genus_21	Species_5	Uncultured	Activated_sludge	Activated sludge	Denmark	29291348	N/A
678	FPLP01013494	Nannocystaceae	Family_8	Genus_21	Species_5	Uncultured	Activated_sludge	Activated sludge	Denmark	29291348	N/A
679	FPLP01005931	Nannocystaceae	Family_8	Genus_21	Species_5	Uncultured	Activated_sludge	Activated sludge	Denmark	29291348	N/A
680	FPLP01004936	Nannocystaceae	Family_8	Genus_21	Species_5	Uncultured	Activated_sludge	Activated sludge	Denmark	29291348	N/A
681	FPLP01007766	Nannocystaceae	Family_8	Genus_21	Species_5	Uncultured	Activated_sludge	Activated sludge	Denmark	29291348	N/A
682	KF697567	Nannocystaceae	Family_8	Genus_22	Species_1	Uncultured	Activated_sludge	Activated sludge from inclined plate membrane bioreactor	Japan	25016344	N/A
683	KX954275	Nannocystaceae	Family_8	Genus_22	Species_1	Uncultured	Activated_sludge	Activated sludge	Singapore	N/A	N/A
684	MTCS02000011	Nannocystaceae	Family_8	Genus_22	Species_1	Uncultured	Activated_sludge	Activated sludge	Singapore	N/A	1.33322, 103.756
685	KX954223	Nannocystaceae	Family_8	Genus_22	Species_1	Uncultured	Activated_sludge	Activated sludge	Singapore	N/A	N/A
686	KX954258	Nannocystaceae	Family_8	Genus_22	Species_1	Uncultured	Activated_sludge	Activated sludge	Singapore	N/A	N/A
687	KX954266	Nannocystaceae	Family_8	Genus_22	Species_1	Uncultured	Activated_sludge	Activated sludge	Singapore	N/A	N/A
688	KX954269	Nannocystaceae	Family_8	Genus_22	Species_1	Uncultured	Activated_sludge	Activated sludge	Singapore	N/A	N/A
689	KX954273	Nannocystaceae	Family_8	Genus_22	Species_1	Uncultured	Activated_sludge	Activated sludge	Singapore	N/A	N/A
690	KX954261	Nannocystaceae	Family_8	Genus_22	Species_1	Uncultured	Activated_sludge	Activated sludge	Singapore	N/A	N/A
691	KX954265	Nannocystaceae	Family_8	Genus_22	Species_1	Uncultured	Activated_sludge	Activated sludge	Singapore	N/A	N/A
692	KX954251	Nannocystaceae	Family_8	Genus_22	Species_1	Uncultured	Activated_sludge	Activated sludge	Singapore	N/A	N/A
693	KX954263	Nannocystaceae	Family_8	Genus_22	Species_1	Uncultured	Activated_sludge	Activated sludge	Singapore	N/A	N/A
694	KX954256	Nannocystaceae	Family_8	Genus_22	Species_1	Uncultured	Activated_sludge	Activated sludge	Singapore	N/A	N/A
695	KX954234	Nannocystaceae	Family_8	Genus_22	Species_1	Uncultured	Activated_sludge	Activated sludge	Singapore	N/A	N/A
696	KX954253	Nannocystaceae	Family_8	Genus_22	Species_1	Uncultured	Activated_sludge	Activated sludge	Singapore	N/A	N/A
697	KX954274	Nannocystaceae	Family_8	Genus_22	Species_1	Uncultured	Activated_sludge	Activated sludge	Singapore	N/A	N/A
698	KX954262	Nannocystaceae	Family_8	Genus_22	Species_1	Uncultured	Activated_sludge	Activated sludge	Singapore	N/A	N/A
699	KX954252	Nannocystaceae	Family_8	Genus_22	Species_1	Uncultured	Activated_sludge	Activated sludge	Singapore	N/A	N/A
700	KX954254	Nannocystaceae	Family_8	Genus_22	Species_1	Uncultured	Activated_sludge	Activated sludge	Singapore	N/A	N/A
701	KX954271	Nannocystaceae	Family_8	Genus_22	Species_1	Uncultured	Activated_sludge	Activated sludge	Singapore	N/A	N/A
702	KX954270	Nannocystaceae	Family_8	Genus_22	Species_1	Uncultured	Activated_sludge	Activated sludge	Singapore	N/A	N/A
703	KX954268	Nannocystaceae	Family_8	Genus_22	Species_1	Uncultured	Activated_sludge	Activated sludge	Singapore	N/A	N/A
704	KX954272	Nannocystaceae	Family_8	Genus_22	Species_1	Uncultured	Activated_sludge	Activated sludge	Singapore	N/A	N/A
705	KX954259	Nannocystaceae	Family_8	Genus_22	Species_1	Uncultured	Activated_sludge	Activated sludge	Singapore	N/A	N/A
706	KX954227	Nannocystaceae	Family_8	Genus_22	Species_1	Uncultured	Activated_sludge	Activated sludge	Singapore	N/A	N/A
707	KX954260	Nannocystaceae	Family_8	Genus_22	Species_1	Uncultured	Activated_sludge	Activated sludge	Singapore	N/A	N/A
708	KX954267	Nannocystaceae	Family_8	Genus_22	Species_1	Uncultured	Activated_sludge	Activated sludge	Singapore	N/A	N/A
709	KX954238	Nannocystaceae	Family_8	Genus_22	Species_1	Uncultured	Activated_sludge	Activated sludge	Singapore	N/A	N/A
710	KX954257	Nannocystaceae	Family_8	Genus_22	Species_1	Uncultured	Activated_sludge	Activated sludge	Singapore	N/A	N/A
711	KX954264	Nannocystaceae	Family_8	Genus_22	Species_1	Uncultured	Activated_sludge	Activated sludge	Singapore	N/A	N/A
712	KX954255	Nannocystaceae	Family_8	Genus_22	Species_1	Uncultured	Activated_sludge	Activated sludge	Singapore	N/A	N/A
713	KX954243	Nannocystaceae	Family_8	Genus_22	Species_1	Uncultured	Activated_sludge	Activated sludge	Singapore	N/A	N/A
714	KX954228	Nannocystaceae	Family_8	Genus_22	Species_1	Uncultured	Activated_sludge	Activated sludge	Singapore	N/A	N/A
715	KX954230	Nannocystaceae	Family_8	Genus_22	Species_1	Uncultured	Activated_sludge	Activated sludge	Singapore	N/A	N/A
716	KX954233	Nannocystaceae	Family_8	Genus_22	Species_1	Uncultured	Activated_sludge	Activated sludge	Singapore	N/A	N/A
717	KX954279	Nannocystaceae	Family_8	Genus_22	Species_1	Uncultured	Activated_sludge	Activated sludge	Singapore	N/A	N/A
718	KX954235	Nannocystaceae	Family_8	Genus_22	Species_1	Uncultured	Activated_sludge	Activated sludge	Singapore	N/A	N/A
719	KX954225	Nannocystaceae	Family_8	Genus_22	Species_1	Uncultured	Activated_sludge	Activated sludge	Singapore	N/A	N/A
720	KX954240	Nannocystaceae	Family_8	Genus_22	Species_1	Uncultured	Activated_sludge	Activated sludge	Singapore	N/A	N/A
721	KX954246	Nannocystaceae	Family_8	Genus_22	Species_1	Uncultured	Activated_sludge	Activated sludge	Singapore	N/A	N/A
722	KX954247	Nannocystaceae	Family_8	Genus_22	Species_1	Uncultured	Activated_sludge	Activated sludge	Singapore	N/A	N/A
723	KX954221	Nannocystaceae	Family_8	Genus_22	Species_1	Uncultured	Activated_sludge	Activated sludge	Singapore	N/A	N/A
724	KX954276	Nannocystaceae	Family_8	Genus_22	Species_1	Uncultured	Activated_sludge	Activated sludge	Singapore	N/A	N/A
725	KX954237	Nannocystaceae	Family_8	Genus_22	Species_1	Uncultured	Activated_sludge	Activated sludge	Singapore	N/A	N/A
726	KX954277	Nannocystaceae	Family_8	Genus_22	Species_1	Uncultured	Activated_sludge	Activated sludge	Singapore	N/A	N/A
727	KX954241	Nannocystaceae	Family_8	Genus_22	Species_1	Uncultured	Activated_sludge	Activated sludge	Singapore	N/A	N/A
728	KX954224	Nannocystaceae	Family_8	Genus_22	Species_1	Uncultured	Activated_sludge	Activated sludge	Singapore	N/A	N/A
729	KX954244	Nannocystaceae	Family_8	Genus_22	Species_1	Uncultured	Activated_sludge	Activated sludge	Singapore	N/A	N/A
730	KX954242	Nannocystaceae	Family_8	Genus_22	Species_1	Uncultured	Activated_sludge	Activated sludge	Singapore	N/A	N/A
731	KX954226	Nannocystaceae	Family_8	Genus_22	Species_1	Uncultured	Activated_sludge	Activated sludge	Singapore	N/A	N/A
732	KX954231	Nannocystaceae	Family_8	Genus_22	Species_1	Uncultured	Activated_sludge	Activated sludge	Singapore	N/A	N/A
733	KX954248	Nannocystaceae	Family_8	Genus_22	Species_1	Uncultured	Activated_sludge	Activated sludge	Singapore	N/A	N/A
734	KX954236	Nannocystaceae	Family_8	Genus_22	Species_1	Uncultured	Activated_sludge	Activated sludge	Singapore	N/A	N/A
735	KX954239	Nannocystaceae	Family_8	Genus_22	Species_1	Uncultured	Activated_sludge	Activated sludge	Singapore	N/A	N/A
736	KX954232	Nannocystaceae	Family_8	Genus_22	Species_1	Uncultured	Activated_sludge	Activated sludge	Singapore	N/A	N/A
737	KX954229	Nannocystaceae	Family_8	Genus_22	Species_1	Uncultured	Activated_sludge	Activated sludge	Singapore	N/A	N/A
738	KX954250	Nannocystaceae	Family_8	Genus_22	Species_1	Uncultured	Activated_sludge	Activated sludge	Singapore	N/A	N/A
739	KX954249	Nannocystaceae	Family_8	Genus_22	Species_1	Uncultured	Activated_sludge	Activated sludge	Singapore	N/A	N/A
740	KX954245	Nannocystaceae	Family_8	Genus_22	Species_1	Uncultured	Activated_sludge	Activated sludge	Singapore	N/A	N/A
741	KX954222	Nannocystaceae	Family_8	Genus_22	Species_1	Uncultured	Activated_sludge	Activated sludge	Singapore	N/A	N/A
742	FJ358876	Nannocystaceae	Family_9	Genus_1	Species_1	Uncultured	M_sediment	Marine reef sandy sediment	USA	10.1007/s00343-011-0316-z	N/A
743	HQ120959	Nannocystaceae	Family_9	Genus_2	Species_1	Uncultured	Soil	Loamy sand collected from a field planted with tomatoes at the Be-Wise Ranch, Escondido, CA	USA	10.1016/j.soilbio.2010.04.017	N/A
744	JQ978908	Nannocystaceae	Family_9	Genus_2	Species_2	Uncultured	Soil	ATrazine-contaminated soil added with inorganic nitrogen and DAT1	China	N/A	N/A
745	KX097542	Nannocystaceae	Family_9	Genus_3	Species_1	Uncultured	M_sediment	Deep-sea sediment	Pacific Ocean	10.1016/j.jmarsys.2016.11.012	25°03.01' N, 122°44.69' E
746	EU734997	Nannocystaceae	Family_9	Genus_4	Species_1	Uncultured	M_sediment	Sediment from station DBSE in the Northern Bering Sea	Bering Sea	10.1007/s00300-010-0947-0	60.506, -179.101
747	KF616691	Nannocystaceae	Family_9	Genus_5	Species_1	Uncultured	M_sediment	Hydrate Ridge, OR	Pacific Ocean	25313858	44°34.09' N, 125°09.14' W
748	JX001153	Nannocystaceae	Family_9	Genus_5	Species_1	Uncultured	M_sediment	Subseafloor sediment at the Deformation Front	China, Taiwan	N/A	N/A
749	JX001139	Nannocystaceae	Family_9	Genus_5	Species_1	Uncultured	M_sediment	Subseafloor sediment at the Deformation Front	China, Taiwan	N/A	N/A
750	JX001146	Nannocystaceae	Family_9	Genus_5	Species_1	Uncultured	M_sediment	Subseafloor sediment at the Deformation Front	China, Taiwan	N/A	N/A
751	LC081015	Nannocystaceae	Family_9	Genus_5	Species_1	Uncultured	M_sediment	Inside part of ferromanganese nodule	Pacific Ocean	10.1016/j.epsl.2016.04.021	26.05, -156.88333
752	LC081027	Nannocystaceae	Family_9	Genus_5	Species_1	Uncultured	M_sediment	Inside part of ferromanganese nodule	Pacific Ocean	10.1016/j.epsl.2016.04.021	26.05, -156.88333
753	LC081042	Nannocystaceae	Family_9	Genus_5	Species_1	Uncultured	M_sediment	Inside part of ferromanganese nodule	Pacific Ocean	10.1016/j.epsl.2016.04.021	26.05, -156.88333
754	HQ114063	Nannocystaceae	Family_9	Genus_6	Species_1	Uncultured	Activated_sludge	Biofilms in a full-scale vermifilter	China	10.1016/j.ecoleng.2013.09.015	31°36' N, 121°14' E
755	AB294333	Nannocystaceae	Family_9	Genus_7	Species_1	Uncultured	Freshwater	Stream	Japan: Hokkaido	10.1111/j.1472-4669.2007.00123.x	N/A
756	MERK01000059	Nannocystaceae	Family_9	Genus_8	Species_1	Uncultured	Freshwater	Water	USA: Rifle, CO	27774985	39.5369, -107.7828
757	KF712751	Nannocystaceae	Family_9	Genus_9	Species_1	Uncultured	Soil	Paeonia ostii rhizosphere soil	China	N/A	N/A
758	KC358087	Nannocystaceae	Family_9	Genus_9	Species_1	Uncultured	Freshwater	Large-discharge carbonate springs	USA	N/A	35.008333, -115.475
759	KF836179	Nannocystaceae	Family_9	Genus_9	Species_1	Uncultured	Freshwater	Springs and wells fed by a deep, fractured rock aquifer in the Mojave Desert	USA	N/A	35.008333, -115.475
760	EU134323	Nannocystaceae	Family_9	Genus_9	Species_1	Uncultured	Soil	Soil from an undisturbed mixed grass prairie preserve	USA: Oklahoma, Kessler farm	18606799	34°58'31.74" N, 97°31'18.05" W
761	EU786147	Nannocystaceae	Family_9	Genus_9	Species_1	Uncultured	Soil	Cotton rhizosphere soil	China	10.1007/s11104-010-0600-2	N/A
762	KM200759	Nannocystaceae	Family_9	Genus_10	Species_1	Uncultured	T_sediment	Mesotrophic peatland Galitski Mokh, unburned site	Russia	10.1134/S0026261714060022	56.400, 36.220
763	AY923108	Nannocystaceae	Family_9	Genus_11	Species_1	Uncultured	Soil	Soil	USA: California, Whipple Mountains	16461735	N/A
764	FJ479136	Nannocystaceae	Family_9	Genus_12	Species_1	Uncultured	Soil	Undisturbed tall grass prairie, top 5 cm	USA: Oklahoma, Kessler Farm Biological Station	19561178	34°58'31.74" N, 97°31'18.05" W
765	EU134437	Nannocystaceae	Family_9	Genus_13	Species_1	Uncultured	Soil	Soil from an undisturbed mixed grass prairie preserve	USA: Oklahoma, Kessler farm	18606799	34°58'31.74" N, 97°31'18.05" W
766	FJ478686	Nannocystaceae	Family_9	Genus_13	Species_1	Uncultured	Soil	Undisturbed tall grass prairie, top 5 cm	USA: Oklahoma, Kessler Farm Biological Station	19561178	34°58'31.74" N, 97°31'18.05" W
767	EU134373	Nannocystaceae	Family_9	Genus_14	Species_1	Uncultured	Soil	Soil from an undisturbed mixed grass prairie preserve	USA: Oklahoma, Kessler farm	18606799	34°58'31.74" N, 97°31'18.05" W
768	AB722250	Nannocystaceae	Family_9	Genus_15	Species_1	Uncultured	T_organism	Freshwater iron-rich microbial mat	Japan: Tokyo	23811518	35°38'22.76'' N, 139°27'29.24'' E
769	JF220444	Nannocystaceae	Family_9	Genus_16	Species_1	Uncultured	Human	Skin, popliteal fossa	USA	N/A	N/A
770	KF712870	Nannocystaceae	Family_9	Genus_16	Species_2	Uncultured	Soil	Paeonia ostii rhizosphere soil	China	N/A
771	EU134404	Nannocystaceae	Family_9	Genus_16	Species_3	Uncultured	Soil	Soil from an undisturbed mixed grass prairie preserve	USA: Oklahoma, Kessler farm	18606799	34°58'31.74"N, 97°31'18.05"W
772	AJ519631	Nannocystaceae	Family_9	Genus_16	Species_4	Uncultured	Soil	Uranium mill tailings, soil sample	USA, Shiprock, New Mexico	N/A	N/A
773	EU335179	Nannocystaceae	Family_9	Genus_17	Species_1	Uncultured	Soil	Saturated C horizon soil aggregate	USA	18192411	N/A
774	EU335165	Nannocystaceae	Family_9	Genus_17	Species_2	Uncultured	Soil	Saturated C horizon soil aggregate	USA	18192411	N/A
775	KJ191903	Nannocystaceae	Family_9	Genus_17	Species_3	Uncultured	Soil	Pinus massoniana soil	China	10.1016/j.apsoil.2014.08.008	31.7, 117.5
776	JQ428657	Nannocystaceae	Family_9	Genus_18	Species_1	Uncultured	Soil	Soil	Mexico	10.2225/vol16-issue5-fulltext-14	19.419444, -99.133333
777	KP162197	Nannocystaceae	Family_9	Genus_19	Species_1	Uncultured	Soil	Heavy metal (Pb and Zinc) contaminated non-rhizospHere soil	China: norhtwest China, Shaanxi Province, Baoji City, Feng County	10.1016/j.soilbio.2015.03.018	34°03'54'' N, 106°46'30'' E
778	KP162198	Nannocystaceae	Family_9	Genus_19	Species_2	Uncultured	Soil	Heavy metal (Pb and Zinc) contaminated non-rhizospHere soil	China: norhtwest China, Shaanxi Province, Baoji City, Feng County	10.1016/j.soilbio.2015.03.018	34°03'54'' N, 106°46'30'' E
779	AB672155	Nannocystaceae	Family_9	Genus_19	Species_3	Uncultured	Soil	Rice paddy field soil	Japan: Niigata	22972387	37°44'N, 138°87'E
780	HQ119531	Nannocystaceae	Family_9	Genus_19	Species_3	Uncultured	Soil	Loamy sand of Eucalyptus forest in La Jolla, CA	USA	10.1016/j.soilbio.2010.04.017	N/A
781	DQ395973	Nannocystaceae	Family_9	Genus_19	Species_3	Uncultured	T_organism	Deep-sea octacoral	unknown	N/A	N/A
782	FJ478958	Nannocystaceae	Family_9	Genus_19	Species_4	Uncultured	Soil	Undisturbed tall grass prairie, top 5 cm	USA: Oklahoma, Kessler Farm Biological Station	19561178	34° 58' 31.74" N, 97° 31' 18.05" W
783	HM445451	Nannocystaceae	Family_9	Genus_19	Species_4	Uncultured	T_organism	Yellow microbial mat from lava tube walls	Portugal: Azores, Terceira, Gruta dos Principiantes Lava Tube	26924866	38° 43' 0'' N, 27° 14' 0'' W
784	EU134360	Nannocystaceae	Family_9	Genus_19	Species_3	Uncultured	Soil	Soil from an undisturbed mixed grass prairie preserve	USA: Oklahoma, Kessler farm	18606799	34°58'31.74"N, 97°31'18.05"W
785	JQ428022	Nannocystaceae	Family_9	Genus_19	Species_4	Uncultured	Soil	Soil	Mexico	10.2225/vol16-issue5-fulltext-14	19.419444, -99.133333
786	JQ426357	Nannocystaceae	Family_9	Genus_19	Species_4	Uncultured	Soil	Soil	Mexico	10.2225/vol16-issue5-fulltext-14	19.419444, -99.133333
787	JQ427236	Nannocystaceae	Family_9	Genus_19	Species_4	Uncultured	Soil	Soil	Mexico	10.2225/vol16-issue5-fulltext-14	19.419444, -99.133333
788	HM270038	Nannocystaceae	Family_9	Genus_19	Species_4	Uncultured	Human	Skin, popliteal fossa	USA	22310478	N/A
789	JQ428758	Nannocystaceae	Family_9	Genus_19	Species_4	Uncultured	Soil	Soil	Mexico	10.2225/vol16-issue5-fulltext-14	19.419444, -99.133333
790	EU335261	Nannocystaceae	Family_9	Genus_20	Species_1	Uncultured	Soil	Unsaturated A horizon soil aggregate	USA	18192411	N/A
791	AY921830	Nannocystaceae	Family_9	Genus_21	Species_1	Uncultured	Soil	Farm soil adjacent to a silage storage bunker	USA: Minnesota	15845853	N/A
792	AY921792	Nannocystaceae	Family_9	Genus_21	Species_2	Uncultured	Soil	Farm soil adjacent to a silage storage bunker	USA: Minnesota	15845853	N/A
793	JF185571	Nannocystaceae	Family_9	Genus_21	Species_2	Uncultured	Human	Skin, popliteal fossa	USA	N/A	N/A
794	JF185698	Nannocystaceae	Family_9	Genus_21	Species_2	Uncultured	Human	Skin, popliteal fossa	USA	N/A	N/A
795	EU669612	Nannocystaceae	Family_9	Genus_22	Species_1	Uncultured	Soil	Soil	China: Guangxi, Huanjiang, typical karst peak-cluster depression	N/A	N/A
796	FPLS01015916	Nannocystaceae	Family_9	Genus_23	Species_1	Uncultured	Soil	Soil	Denmark	29291348	N/A
797	EU134515	Nannocystaceae	Family_9	Genus_24	Species_1	Uncultured	Soil	Soil from an undisturbed mixed grass prairie preserve	USA: Oklahoma, Kessler farm	18606799	34°58'31.74"N, 97°31'18.05"W
798	EU134533	Nannocystaceae	Family_9	Genus_24	Species_1	Uncultured	Soil	Soil from an undisturbed mixed grass prairie preserve	USA: Oklahoma, Kessler farm	18606799	34°58'31.74"N, 97°31'18.05"W
799	JF168225	Nannocystaceae	Family_9	Genus_24	Species_1	Uncultured	Human	Skin, volar forearm	USA	N/A	N/A
800	EU134331	Nannocystaceae	Family_9	Genus_25	Species_1	Uncultured	Soil	Soil from an undisturbed mixed grass prairie preserve	USA: Oklahoma, Kessler farm	18606799	34°58'31.74"N, 97°31'18.05"W
801	JQ427231	Nannocystaceae	Family_9	Genus_25	Species_2	Uncultured	Soil	Soil	Mexico	10.2225/vol16-issue5-fulltext-14	19.419444, -99.133333
802	KR560025	Nannocystaceae	Family_9	Genus_25	Species_2	Uncultured	Soil	Soil	Greece	N/A	N/A
803	FPLS01003244	Nannocystaceae	Family_9	Genus_25	Species_2	Uncultured	Soil	Soil	Denmark	29291348	N/A
804	FPLS01046534	Nannocystaceae	Family_9	Genus_25	Species_2	Uncultured	Soil	Soil	Denmark	29291348	N/A
805	FPLL01001625	Nannocystaceae	Family_9	Genus_25	Species_2	Uncultured	Soil	Soil	Denmark	29291348	N/A
806	FPLS01019163	Nannocystaceae	Family_9	Genus_25	Species_2	Uncultured	Soil	Soil	Denmark	29291348	N/A
807	FPLS01049366	Nannocystaceae	Family_9	Genus_25	Species_2	Uncultured	Soil	Soil	Denmark	29291348	N/A
808	FPLL01008820	Nannocystaceae	Family_9	Genus_25	Species_2	Uncultured	Soil	Soil	Denmark	29291348	N/A
809	FPLS01029843	Nannocystaceae	Family_9	Genus_25	Species_2	Uncultured	Soil	Soil	Denmark	29291348	N/A
810	FPLS01023621	Nannocystaceae	Family_9	Genus_25	Species_2	Uncultured	Soil	Soil	Denmark	29291348	N/A
811	FPLL01008626	Nannocystaceae	Family_9	Genus_25	Species_2	Uncultured	Soil	Soil	Denmark	29291348	N/A
812	FPLL01004682	Nannocystaceae	Family_9	Genus_25	Species_2	Uncultured	Soil	Soil	Denmark	29291348	N/A
813	FPLS01053943	Nannocystaceae	Family_9	Genus_25	Species_2	Uncultured	Soil	Soil	Denmark	29291348	N/A
814	AB679973	Nannocystaceae	Family_10	Genus_1	Species_1	Uncultured	Soil	Red soil	China: Jiangxi	10.5897/AJMR12.347	27°06' N, 115°01' E
815	HQ121247	Nannocystaceae	Family_10	Genus_2	Species_1	Uncultured	Soil	Loamy sand collected from a field planted with tomatoes at the Be-Wise Ranch, Escondido, CA	USA	10.1016/j.soilbio.2010.04.017	N/A
816	GU118929	Nannocystaceae	Family_10	Genus_2	Species_2	Uncultured	M_organism	Caribbean corals	Panama	20221265	9°15'N; 82°07'W
817	GU119139	Nannocystaceae	Family_10	Genus_2	Species_2	Uncultured	M_organism	Caribbean corals	Panama	20221265	9°15'N; 82°07'W
818	JN037984	Nannocystaceae	Family_10	Genus_3	Species_1	Uncultured	Soil	Saline-alkaline soil	India	23083746	20.84 N 71.06 E
819	LC068865	Nannocystaceae	Family_10	Genus_4	Species_1	Cultured	M_organism	Wood piece	Japan	N/A	34.59, 139.52
820	EF108312	Nannocystaceae	Family_10	Genus_4	Species_1	Cultured	The_unknown	Unknown	unknown	N/A	N/A
821	JX415391	Nannocystaceae	Family_10	Genus_4	Species_1	Uncultured	Soil	Bulk soil	India	10.1007/s10482-011-9570-5	22°34' N, 88°24' E
822	CP001804.1	Nannocystaceae	Family_10	Genus_4	Species_1	Cultured	M_organism	A dry Laminariales seaweed sample collected from a sandy beach (Aburatsubo‐wan) of the Miura Peninsula, Japan	Japan, Miura Peninsula	21304682	N/A
823	CP001804.2	Nannocystaceae	Family_10	Genus_4	Species_1	Cultured	M_organism	A dry Laminariales seaweed sample collected from a sandy beach (Aburatsubo‐wan) of the Miura Peninsula, Japan	Japan, Miura Peninsula	N/A	N/A
824	DQ395052	Nannocystaceae	Family_10	Genus_4	Species_2	Uncultured	M_sediment	Harbor sediment	China: Victoria Harbour, HK	10.1016/j.ecss.2007.07.040	N/A
825	KT182529	Nannocystaceae	Family_10	Genus_4	Species_2	Uncultured	Activated_sludge	Submerged membrane bioreactors	China	10.1080/08927014.2014.905546	31.228611, 121.474722
826	AB062751	Nannocystaceae	Family_10	Genus_4	Species_2	Cultured	M_sediment	Coastal sands	Japan, Miura Peninsula	12469307	N/A
827	EU134537	Nannocystaceae	Family_10	Genus_4	Species_2	Uncultured	Soil	Soil from an undisturbed mixed grass prairie preserve	USA: Oklahoma, Kessler farm	18606799	34°58'31.74"N, 97°31'18.05"W
828	JQ978966	Nannocystaceae	Family_10	Genus_4	Species_2	Uncultured	Soil	ATrazine-contaminated soil added with inorganic nitrogen and DAT1	China	N/A	N/A
829	HF543818	Nannocystaceae	Family_10	Genus_4	Species_2	Cultured	Soil	Soil with plant residues	Germany, Hannberg near Waischenfeld	N/A	N/A
830	HF543820	Nannocystaceae	Family_10	Genus_4	Species_2	Cultured	Soil	Soil with plant residues	Germany, Hannberg near Waischenfeld	N/A	N/A
831	KX035241	Nannocystaceae	Family_10	Genus_4	Species_2	Uncultured	Soil	Rhizosphere soil	China	10.1007/s13213-018-1336-0	30° 01'55''N, 92° 55' 56''E
832	HF543819	Nannocystaceae	Family_10	Genus_4	Species_2	Cultured	Soil	Soil with plant residues	Germany, Hannberg near Waischenfeld	N/A	N/A
833	HF586693	Nannocystaceae	Family_10	Genus_4	Species_2	Cultured	Soil	Soil	Germany	N/A	N/A
834	HF586691	Nannocystaceae	Family_10	Genus_4	Species_2	Cultured	Soil	Soil with plant residues	Germany, Hannberg near Waischenfeld	N/A	N/A
835	HF586692	Nannocystaceae	Family_10	Genus_4	Species_2	Cultured	Soil	Soil with plant residues	Germany, Hannberg near Waischenfeld	N/A	N/A
836	AJ233944	Nannocystaceae	Family_10	Genus_4	Species_2	Cultured	Soil	Soil with decaying plant material	USA, Pennsylvania	10425789	N/A
837	HF937255	Nannocystaceae	Family_10	Genus_4	Species_2	Cultured	Soil	Soil with decaying plant material	USA	N/A	N/A
838	HF543826	Nannocystaceae	Family_10	Genus_4	Species_2	Cultured	T_organism	Bark of a diseased Ficus tree	India, Karnataka	N/A	N/A
839	HM565025	Nannocystaceae	Family_10	Genus_4	Species_2	Uncultured	Soil	Concrete	China	N/A	N/A
840	HF543825	Nannocystaceae	Family_10	Genus_4	Species_2	Cultured	T_organism	Bark of a diseased Ficus tree	India, Karnataka	N/A	N/A
841	HF543821	Nannocystaceae	Family_10	Genus_4	Species_2	Cultured	Soil	Soil	Kazakhstan, Alma Ata	N/A	N/A
842	HF543822	Nannocystaceae	Family_10	Genus_4	Species_2	Cultured	Soil	Soil	Kazakhstan, Alma Ata	N/A	N/A
843	HF543823	Nannocystaceae	Family_10	Genus_4	Species_2	Cultured	Soil	Soil	Kazakhstan, Alma Ata	N/A	N/A
844	HF543824	Nannocystaceae	Family_10	Genus_4	Species_2	Cultured	Soil	Soil	Kazakhstan, Alma Ata	N/A	N/A
845	EU134383	Nannocystaceae	Family_10	Genus_5	Species_1	Uncultured	Soil	Soil from an undisturbed mixed grass prairie preserve	USA: Oklahoma, Kessler farm	18606799	34°58'31.74"N, 97°31'18.05"W
846	KU243300	Nannocystaceae	Family_10	Genus_6	Species_2	Uncultured	M_organism	Surface mucus	Curacao	26788724	12.183333, -69
847	FJ202590	Nannocystaceae	Family_10	Genus_7	Species_1	Uncultured	M_organism	MontasTraea faveolata kept in aquarium for 23 days	Panama	19129866	N/A
848	KU243299	Nannocystaceae	Family_10	Genus_8	Species_1	Uncultured	M_organism	Surface mucus	Curacao	26788724	12.183333, -69
849	HQ119032	Nannocystaceae	Family_10	Genus_8	Species_2	Uncultured	Soil	Loamy soils of Eucalyptus forest in La Jolla, CA	USA	10.1016/j.soilbio.2010.04.017	N/A
850	KM108649	Nannocystaceae	Family_10	Genus_9	Species_1	Uncultured	Soil	Soil	China	N/A	N/A
851	JX222519	Nannocystaceae	Family_10	Genus_10	Species_1	Uncultured	T_sediment	Subsurface aquifer sediment	USA: Rifle, Colorado	N/A	N/A
852	EF999364	Nannocystaceae	Family_10	Genus_11	Species_1	Uncultured	M_sediment	Pearl River Estuary sediments at 6cm depth of salinity of 26‰	China: Guandong Province	19744241	113°38'07.3''E, 22°27'21.4''N
853	JF272117	Nannocystaceae	Family_10	Genus_11	Species_2	Uncultured	M_organism	Biofilms	China	N/A	N/A
854	GQ261816	Nannocystaceae	Family_10	Genus_11	Species_3	Uncultured	M_sediment	Deep sea sediment associated with whale falls	USA: California, Monterey Canyon	19799620	36.70 N 122.20 W
855	JX391653	Nannocystaceae	Family_10	Genus_11	Species_4	Uncultured	M_sediment	Marine sediment	China: Hong Kong	10.1016/j.marpolbul.2014.04.052	22°192' N， 11°162' E
856	KM820597	Nannocystaceae	Family_10	Genus_11	Species_4	Uncultured	Seawater	South China Sea	China	N/A	N/A
857	AB476257	Nannocystaceae	Family_10	Genus_11	Species_5	Uncultured	M_organism	VenTral setae of Shinkaia crosnieri from deep-sea hydrothermal fields	Japan: Kanagawa, Fujisawa, Enoshima aquarium	21576884	N/A
858	AB981793	Nannocystaceae	Family_10	Genus_11	Species_5	Uncultured	M_organism	VenTral setae of Shinkaia crosnieri	Japan: Okinawa Trough, Iheya North	25314318	27.4745 N, 126.5380 E
859	AM997322	Nannocystaceae	Family_10	Genus_11	Species_6	Uncultured	M_sediment	Atlantic Ocean:South-Atlantic Ocean,Angola Basin	Atlantic Ocean	19829317	9.93 S 0.9 E
860	KF616609	Nannocystaceae	Family_10	Genus_11	Species_6	Uncultured	M_sediment	Hydrate Ridge, OR	Pacific Ocean	25313858	44°34.09'N, 125°09.14'W
861	KF616629	Nannocystaceae	Family_10	Genus_11	Species_6	Uncultured	M_sediment	Hydrate Ridge, OR	Pacific Ocean	25313858	44°34.09'N, 125°09.14'W
862	KX173163	Nannocystaceae	Family_10	Genus_11	Species_6	Uncultured	M_sediment	Gulf of Mexico sediment	Gulf of Mexico	N/A	N/A
863	KF616630	Nannocystaceae	Family_10	Genus_11	Species_6	Uncultured	M_sediment	Hydrate Ridge, OR	Pacific Ocean	25313858	44°34.09'N, 125°09.14'W
864	KX172460	Nannocystaceae	Family_10	Genus_11	Species_6	Uncultured	M_sediment	Gulf of Mexico sediment	Gulf of Mexico	N/A	N/A
865	KC854864	Nannocystaceae	Family_10	Genus_12	Species_1	Cultured	Soil	Ginger foundation soil	China	N/A	N/A
866	HM187224	Nannocystaceae	Family_10	Genus_13	Species_1	Uncultured	T_sediment	Saturated zone of the Hanford Site 300 Area subsurface	USA	22122741	N/A
867	HM278561	Nannocystaceae	Family_10	Genus_14	Species_1	Uncultured	Human	Skin, volar forearm	USA	22310478	N/A
868	GQ500880	Nannocystaceae	Family_10	Genus_14	Species_1	Uncultured	T_organism	Bio-Sep beads containing 30% limestone, one year in base level cave stream, Owl Cave	USA: Mammoth Cave, Kentucky	N/A	N/A
869	KY190366	Nannocystaceae	Family_10	Genus_14	Species_1	Uncultured	Soil	Soil from Carlini Station, King George Island	Antarctica	10.1016/j.scitotenv.2017.06.129	-62.23333, -54.66667
870	EU134456	Nannocystaceae	Family_10	Genus_14	Species_1	Uncultured	Soil	Soil from an undisturbed mixed grass prairie preserve	USA: Oklahoma, Kessler farm	18606799	34°58'31.74"N, 97°31'18.05"W
871	FPLS01003718	Nannocystaceae	Family_10	Genus_14	Species_1	Uncultured	Soil	Soil	Denmark	29291348	N/A
872	HQ118510	Nannocystaceae	Family_10	Genus_14	Species_1	Uncultured	Soil	Loamy sand of Eucalyptus forest in La Jolla, CA	USA	10.1016/j.soilbio.2010.04.017	N/A
873	FPLS01007850	Nannocystaceae	Family_10	Genus_14	Species_1	Uncultured	Soil	Soil	Denmark	29291348	N/A
874	FPLS01021924	Nannocystaceae	Family_10	Genus_14	Species_1	Uncultured	Soil	Soil	Denmark	29291348	N/A
875	FPLS01051480	Nannocystaceae	Family_10	Genus_14	Species_1	Uncultured	Soil	Soil	Denmark	29291348	N/A
876	FPLS01002665	Nannocystaceae	Family_10	Genus_14	Species_1	Uncultured	Soil	Soil	Denmark	29291348	N/A
877	FPLS01037293	Nannocystaceae	Family_10	Genus_14	Species_1	Uncultured	Soil	Soil	Denmark	29291348	N/A
878	JN367191	Nannocystaceae	Family_10	Genus_15	Species_1	Uncultured	Soil	Soil	Spain	22883414	37°9'56.50''，-3°35'31.13''
879	JQ428688	Nannocystaceae	Family_10	Genus_15	Species_1	Uncultured	Soil	Soil	Mexico	10.2225/vol16-issue5-fulltext-14	19.419444, -99.133333
880	HQ697734	Nannocystaceae	Family_10	Genus_15	Species_2	Uncultured	Soil	Hydrocarbon contaminated saline-alkali soil	China	N/A	N/A
881	HQ727625	Nannocystaceae	Family_10	Genus_15	Species_2	Uncultured	Soil	Petroleum-contaminated soils	China	N/A	N/A
882	LN572857	Nannocystaceae	Family_10	Genus_15	Species_2	Uncultured	Soil	Refuse dump Nest 9 layer 4	Panama: Gamboa, Pipeline Road	N/A	9.15, -79.73
883	LN572858	Nannocystaceae	Family_10	Genus_15	Species_2	Uncultured	Soil	Refuse dump Nest 9 layer 4	Panama: Gamboa, Pipeline Road	N/A	9.15, -79.73
884	JQ427963	Nannocystaceae	Family_10	Genus_15	Species_2	Uncultured	Soil	Soil	Mexico	10.2225/vol16-issue5-fulltext-14	19.419444, -99.133333
885	JF225418	Nannocystaceae	Family_10	Genus_15	Species_2	Uncultured	Human	Skin, antecubital fossa	USA	N/A	N/A
886	EU134338	Nannocystaceae	Family_10	Genus_15	Species_2	Uncultured	Soil	Soil from an undisturbed mixed grass prairie preserve	USA: Oklahoma, Kessler farm	18606799	34°58'31.74"N, 97°31'18.05"W
887	KM260240	Nannocystaceae	Family_10	Genus_15	Species_2	Uncultured	Soil	Polluted soil sample	India	N/A	30.79, 75.84
888	KC358529	Nannocystaceae	Family_10	Genus_15	Species_2	Uncultured	Freshwater	Groundwater from tectonically-formed cavern	USA	N/A	36.241944, -116.825833
889	HM438056	Nannocystaceae	Family_10	Genus_15	Species_2	Uncultured	Soil	Soil contaminated with anthracene	Unknown	10.1016/j.apsoil.2012.04.005	19°38 ' N . 98°55' W
890	HQ397519	Nannocystaceae	Family_10	Genus_15	Species_2	Uncultured	Soil	Agricultural soil	India	N/A	21.99932 N 72.07703 E
891	HQ118615	Nannocystaceae	Family_10	Genus_15	Species_2	Uncultured	Soil	Loamy sand of Eucalyptus forest in La Jolla, CA	USA	10.1016/j.soilbio.2010.04.017	N/A
892	JQ311857	Nannocystaceae	Family_10	Genus_15	Species_2	Uncultured	Soil	Soil microcosm	USA	22287013	35°85' N, 106°27'W
893	LN572855	Nannocystaceae	Family_10	Genus_15	Species_2	Uncultured	Soil	Refuse dump Nest 9 layer 4	Panama: Gamboa, Pipeline Road	N/A	9.15, -79.73
894	LN572856	Nannocystaceae	Family_10	Genus_15	Species_2	Uncultured	Soil	Refuse dump Nest 9 layer 4	Panama: Gamboa, Pipeline Road	N/A	9.15, -79.73
895	LN572852	Nannocystaceae	Family_10	Genus_15	Species_2	Uncultured	Soil	Refuse dump Nest 9 layer 4	Panama: Gamboa, Pipeline Road	N/A	9.15, -79.73
896	LN572851	Nannocystaceae	Family_10	Genus_15	Species_2	Uncultured	Soil	Refuse dump Nest 9 layer 4	Panama: Gamboa, Pipeline Road	N/A	9.15, -79.73
897	LN572853	Nannocystaceae	Family_10	Genus_15	Species_2	Uncultured	Soil	Refuse dump Nest 9 layer 4	Panama: Gamboa, Pipeline Road	N/A	9.15, -79.73
898	LN572854	Nannocystaceae	Family_10	Genus_15	Species_2	Uncultured	Soil	Refuse dump Nest 9 layer 4	Panama: Gamboa, Pipeline Road	N/A	9.15, -79.73
899	KT952705	Nannocystaceae	Family_10	Genus_16	Species_1	Uncultured	M_organism	Fish gut	Saudi Arabia	27014209	22.1834, 38.5793
900	EU050863	Nannocystaceae	Family_10	Genus_16	Species_2	Uncultured	M_sediment	Sediment from the Kings Bay, Svalbard, Arctic	Arctic, Svalbard, Kings Bay	10.1007/s00300-008-0509-x	78°58'24.0''N， 12°22'00E
901	KY190837	Nannocystaceae	Family_10	Genus_16	Species_3	Uncultured	M_sediment	Marine sediment from Potter Cove, King George Island	Antarctica	10.1016/j.scitotenv.2017.06.129	-62.233333, -58.7
902	QJVV01000229	Nannocystaceae	Family_10	Genus_16	Species_4	Uncultured	M_sediment	Arine hydrothermal sulfide sediment	Atlantic Ocean	N/A	-15.16, -13.35
903	JQ580128	Nannocystaceae	Family_10	Genus_16	Species_4	Uncultured	M_sediment	Sediments from Rodas Beach polluted with crude oil	Spain: Cies islands-Galicia	22626032	42.133197 N 8.535942 W
904	KC191771	Nannocystaceae	Family_10	Genus_16	Species_4	Uncultured	Soil	Cotton rhizosphere soil	China	25867303	40.375° N, 80.136° E
905	AM997778	Nannocystaceae	Family_10	Genus_17	Species_1	Uncultured	M_sediment	Atlantic Ocean:South-Atlantic Ocean,Guinea Basin	Atlantic Ocean	19829317	0 N, 2.42 W
906	KC358053	Nannocystaceae	Family_10	Genus_18	Species_1	Uncultured	Freshwater	Large-discharge carbonate springs	USA	N/A	35.008333, -115.475
907	KC854877	Nannocystaceae	Family_10	Genus_18	Species_1	Cultured	Soil	Ginger foundation soil	China	N/A	N/A
908	HE602825	Nannocystaceae	Family_10	Genus_18	Species_1	Uncultured	T_organism	Cave wall biofilm	Spain	22486654	43°22'40''N, 4°7'58''E
909	JX227707	Nannocystaceae	Family_10	Genus_18	Species_2	Uncultured	M_sediment	Sediment collected from station WS0902 in the Clarion-Clipperton Fracture Zone	Pacific Ocean	10.1016/j.dsr.2013.05.004	10.03° N, 154.03° W
910	EU925860	Nannocystaceae	Family_10	Genus_18	Species_2	Uncultured	M_sediment	Sediment from station DBS1, northern Bering Sea	Bering Sea	10.1007/s00300-010-0947-0	60.025, -179.657
911	KX097186	Nannocystaceae	Family_10	Genus_18	Species_2	Uncultured	M_sediment	Deep-sea sediment	Pacific Ocean	10.1016/j.jmarsys.2016.11.012	29°06.57'N, 128°03.91'E
912	AB696059	Nannocystaceae	Family_10	Genus_19	Species_1	Uncultured	Soil	Soil	Japan: Tottori	N/A	N/A
913	AB696060	Nannocystaceae	Family_10	Genus_19	Species_1	Uncultured	Soil	Soil	Japan: Tottori	N/A	N/A
914	JQ712913	Nannocystaceae	Family_10	Genus_19	Species_2	Uncultured	Soil	Fukang Station of Desert Ecology	China: XinJiang province	N/A	44°17' N, 87°56' E
915	JQ712923	Nannocystaceae	Family_10	Genus_19	Species_2	Uncultured	Soil	Fukang Station of Desert Ecology	China: XinJiang province	N/A	44°17' N, 87°56' E
916	KC358091	Nannocystaceae	Family_10	Genus_19	Species_2	Uncultured	Freshwater	Large-discharge carbonate springs	USA	N/A	35.008333, -115.475
917	KF836212	Nannocystaceae	Family_10	Genus_19	Species_2	Uncultured	Freshwater	Springs and wells fed by a deep, fractured rock aquifer in the Mojave Desert	USA	N/A	35.008333, -115.475
918	FJ358875	Nannocystaceae	Family_10	Genus_20	Species_1	Uncultured	M_sediment	Marine reef sandy sediment	USA	10.1007/s00343-011-0316-z	N/A
919	KM263563	Nannocystaceae	Family_10	Genus_20	Species_2	Uncultured	Activated_sludge	Activated sludge from the aerobic tank at Vermicelli wastewater digested liquor	Thailand	N/A	N/A
920	GU230387	Nannocystaceae	Family_10	Genus_20	Species_3	Uncultured	M_sediment	Coastal sediment	Uruguay	10.3354/ame01439	35° S, 56° W
921	JN977380	Nannocystaceae	Family_10	Genus_21	Species_1	Uncultured	M_sediment	Jiaozhao Bay sediment	China	N/A	N/A
922	JQ800777	Nannocystaceae	Family_10	Genus_21	Species_2	Uncultured	Soil	Soil	China: Yellow River Delta	N/A	N/A
923	AJ241020	Nannocystaceae	Family_10	Genus_21	Species_3	Uncultured	M_sediment	Sediment	Arctic Ocean	10473405	N/A
924	EF999387	Nannocystaceae	Family_10	Genus_21	Species_3	Uncultured	M_sediment	Pearl River Estuary sediments at 6cm depth of salinity of 26‰	China: Guandong Province	19744241	113°38'07.3''E, 22°27'21.4''N
925	FJ748771	Nannocystaceae	Family_10	Genus_21	Species_3	Uncultured	T_sediment	Pearl River Estuary sediments	China: Guangdong Province	19744241	113°38'07.3''E, 22°27'21.4''N
926	KM356604	Nannocystaceae	Family_10	Genus_21	Species_4	Uncultured	M_sediment	Marine sediment	USA: Hydrate Ridge, OR	N/A	40°48.70'N, 124°36.68'W
927	JQ800823	Nannocystaceae	Family_10	Genus_21	Species_4	Uncultured	Soil	Soil	China: Yellow River Delta	N/A	N/A
928	JX227712	Nannocystaceae	Family_10	Genus_21	Species_5	Uncultured	M_sediment	Sediment collected from station WS0902 in the Clarion-Clipperton Fracture Zone	Pacific Ocean	10.1016/j.dsr.2013.05.004	10.03° N, 154.03° W
929	JX227608	Nannocystaceae	Family_10	Genus_21	Species_5	Uncultured	M_sediment	Sediment collected from station WS0902 in the Clarion-Clipperton Fracture Zone	Pacific Ocean	10.1016/j.dsr.2013.05.004	10.03° N, 154.03° W
930	KF616703	Nannocystaceae	Family_10	Genus_21	Species_5	Uncultured	M_sediment	Marine sediment	Pacific Ocean, Hydrate Ridge, OR	25313858	44°34.09'N, 125°09.14'W
931	AB694378	Nannocystaceae	Family_10	Genus_22	Species_1	Uncultured	M_sediment	Deep-sea sediment with a xenophyophore at a Depth 7111m.	Japan: Izu-Ogasawara	23391914	32.8015, 141.8832
932	KX173089	Nannocystaceae	Family_10	Genus_22	Species_2	Uncultured	M_sediment	Gulf of Mexico sediment	Gulf of Mexico	N/A	N/A
933	AB694297	Nannocystaceae	Family_10	Genus_22	Species_2	Uncultured	M_sediment	Deep-sea sediment with a xenophyophore at a Depth 7111m.	Japan: Izu-Ogasawara	23391914	32.8015, 141.8832
934	AB694298	Nannocystaceae	Family_10	Genus_22	Species_2	Uncultured	M_sediment	Deep-sea sediment with a xenophyophore at a Depth 7111m.	Japan: Izu-Ogasawara	23391914	32.8015, 141.8832
935	EU652608	Nannocystaceae	Family_10	Genus_23	Species_1	Uncultured	M_sediment	Yellow Sea sediment	China	N/A	N/A
936	DQ811794	Nannocystaceae	Family_10	Genus_23	Species_2	Uncultured	Soil	Mangrove soil	China	N/A	N/A
937	JN977200	Nannocystaceae	Family_10	Genus_23	Species_3	Uncultured	M_sediment	Jiaozhao Bay sediment	China	N/A	N/A
938	EF999354	Nannocystaceae	Family_10	Genus_23	Species_4	Uncultured	M_sediment	Pearl River Estuary sediments at 6cm depth of salinity of 26‰	China: Guandong Province	19744241	113°38'07.3''E, 22°27'21.4''N
939	EU617833	Nannocystaceae	Family_10	Genus_23	Species_4	Uncultured	M_sediment	Yellow Sea sediment	China	N/A	N/A
940	KX097811	Nannocystaceae	Family_10	Genus_23	Species_4	Uncultured	M_sediment	Deep-sea sediment	Pacific Ocean	10.1016/j.jmarsys.2016.11.012	25°04.25'N, 122°35.32'E
941	FJ712545	Nannocystaceae	Family_10	Genus_23	Species_4	Uncultured	M_sediment	Kazan Mud Volcano, Anaximander Mountains, East Mediterranean Sea	Mediterranean Sea	20370830	35.4319 N, 30.5617 E
942	EU617834	Nannocystaceae	Family_10	Genus_24	Species_1	Uncultured	M_sediment	Yellow Sea sediment	China	N/A	N/A
943	HM798842	Nannocystaceae	Family_10	Genus_24	Species_2	Uncultured	Seawater	Ocean water collected from 6,000m depth within the Puerto Rico Trench	Puerto Rico	23761307	N/A
944	EU050862	Nannocystaceae	Family_10	Genus_24	Species_3	Uncultured	M_sediment	Sediment from the Kings Bay, Svalbard, Arctic	Arctic, Svalbard, Kings Bay	10.1007/s00300-008-0509-x	78°58'24.0''N， 12°22'00E
945	JX226931	Nannocystaceae	Family_10	Genus_24	Species_4	Uncultured	M_sediment	Nodule collected from station WS0903 in the Clarion-Clipperton Fracture Zone	Pacific Ocean	10.1016/j.dsr.2013.05.004	10.05° N, 154.07° W
946	EU617836	Nannocystaceae	Family_10	Genus_24	Species_5	Uncultured	M_sediment	Yellow Sea sediment	China	N/A	N/A
947	FJ746215	Nannocystaceae	Family_10	Genus_24	Species_6	Uncultured	M_sediment	Ocean sediment, 5306 m water depth, during Cruise Knox02rr	Pacific Ocean	21895908	45.96423 S, 163.18422 W
948	JX227504	Nannocystaceae	Family_10	Genus_24	Species_7	Uncultured	M_sediment	Sediment collected from station WS0902 in the Clarion-Clipperton Fracture Zone	Pacific Ocean	10.1016/j.dsr.2013.05.004	10.03° N, 154.03° W
949	JX227477	Nannocystaceae	Family_10	Genus_24	Species_7	Uncultured	M_sediment	Sediment collected from station WS0902 in the Clarion-Clipperton Fracture Zone	Pacific Ocean	10.1016/j.dsr.2013.05.004	10.03° N, 154.03° W
950	JX227652	Nannocystaceae	Family_10	Genus_24	Species_7	Uncultured	M_sediment	Sediment collected from station WS0902 in the Clarion-Clipperton Fracture Zone	Pacific Ocean	10.1016/j.dsr.2013.05.004	10.03° N, 154.03° W
951	EU050861	Nannocystaceae	Family_10	Genus_24	Species_8	Uncultured	M_sediment	Sediment from the Kings Bay, Svalbard, Arctic	Arctic, Svalbard, Kings Bay	10.1007/s00300-008-0509-x	78°58'24.0''N， 12°22'00E
952	AM997628	Nannocystaceae	Family_10	Genus_24	Species_9	Uncultured	M_sediment	Atlantic Ocean:South-Atlantic Ocean,Cape Basin	Atlantic Ocean	19829317	28.11 S, 7.35 E
953	KM454234	Nannocystaceae	Family_10	Genus_24	Species_9	Uncultured	M_sediment	Marine sediment	Pacific Ocean	N/A	-0.416667, 125.416667
954	JN391650	Nannocystaceae	Family_11	Genus_1	Species_1	Uncultured	Activated_sludge	Activated sludge in aerobic tank of Activated sludge reactor	China	N/A	N/A
955	DQ310750	Nannocystaceae	Family_11	Genus_2	Species_1	Uncultured	Freshwater	Riverine samples	USA	16391111	39°54'0''N, 75°50'24"W
956	KY190512	Nannocystaceae	Family_11	Genus_3	Species_1	Uncultured	Soil	Hydrocarbon polluted soil from Carlini Station, King George Island	Antarctica	10.1016/j.scitotenv.2017.06.129	-62.23333, -54.66667
957	KJ192028	Nannocystaceae	Family_11	Genus_4	Species_1	Uncultured	Soil	Pinus massoniana soil	China	10.1016/j.apsoil.2014.08.008	31.7, 117.5
958	HQ397514	Nannocystaceae	Family_11	Genus_5	Species_1	Uncultured	Soil	Agricultural soil	India	N/A	21.99932 N 72.07703 E
959	FPLS01018863	Nannocystaceae	Family_11	Genus_6	Species_1	Uncultured	Soil	Soil	Denmark	29291348	N/A
960	AY922085	Nannocystaceae	Family_11	Genus_7	Species_1	Uncultured	Soil	Farm soil adjacent to a silage storage bunker	USA: Minnesota	15845853	N/A
961	JN600581	Nannocystaceae	Family_11	Genus_7	Species_2	Uncultured	T_organism	Tan microbial mat from lava tube wall	Portugal: Gruta Terra Mole, Terceira, Azores, Portugal	N/A	38.791111, -27.299167
962	LN561162	Nannocystaceae	Family_11	Genus_8	Species_1	Uncultured	Soil	Refuse dump Nest 11 layer 1	Panama: Gamboa, Pipeline Road	N/A	9.13, -79.72
963	AB486507	Nannocystaceae	Family_11	Genus_8	Species_1	Uncultured	Soil	Rice paddy soil	Japan: Tokyo	19767468	N/A
964	AB486659	Nannocystaceae	Family_11	Genus_8	Species_1	Uncultured	Soil	Rice paddy soil	Japan: Tokyo	19767468	N/A
965	EU589248	Nannocystaceae	Family_11	Genus_8	Species_1	Uncultured	Soil	Rice paddy field soil	China: Ningxia	N/A	N/A
966	JF776943	Nannocystaceae	Family_11	Genus_8	Species_1	Uncultured	Soil	Rhizosphere soil	China	N/A	N/A
967	EU979075	Nannocystaceae	Family_11	Genus_8	Species_1	Uncultured	Soil	Soil	China	10.1007/s00374-010-0469-5	38°37' N, 102°40' E
968	KC011136	Nannocystaceae	Family_11	Genus_8	Species_1	Uncultured	Soil	Soil	China	N/A	N/A
969	AY921676	Nannocystaceae	Family_11	Genus_8	Species_1	Uncultured	Soil	Farm soil adjacent to a silage storage bunker	USA: Minnesota	15845853	N/A
970	JQ426815	Nannocystaceae	Family_11	Genus_8	Species_1	Uncultured	Soil	Soil	Mexico	10.2225/vol16-issue5-fulltext-14	19.419444, -99.133333
971	JQ427645	Nannocystaceae	Family_11	Genus_8	Species_1	Uncultured	Soil	Soil	Mexico	10.2225/vol16-issue5-fulltext-14	19.419444, -99.133333
972	FJ152820	Nannocystaceae	Family_11	Genus_8	Species_1	Uncultured	Soil	Alkaline saline soils of the former lake Texcoco	Mexico	19387766	19°29'46'' N, 98°58'01'' W
973	JQ426524	Nannocystaceae	Family_11	Genus_8	Species_1	Uncultured	Soil	Soil	Mexico	10.2225/vol16-issue5-fulltext-14	19.419444, -99.133333
974	AB487879	Nannocystaceae	Family_11	Genus_8	Species_1	Uncultured	Soil	Rice paddy soil	Japan: Tokyo	19767468	N/A
975	JX406207	Nannocystaceae	Family_11	Genus_8	Species_1	Uncultured	Freshwater	Lake water	China	N/A	31.233333, 120.133333
976	LN562771	Nannocystaceae	Family_11	Genus_8	Species_1	Uncultured	Soil	Refuse dump Nest 11 layer 3	Panama: Gamboa, Pipeline Road	N/A	9.13, -79.72
977	JQ798458	Nannocystaceae	Family_11	Genus_8	Species_1	Uncultured	Soil	Decomposed maize sTraw buried in soil	China: Yingtan	23524671	116°55’E, 28°13’N
978	EU528174	Nannocystaceae	Family_11	Genus_8	Species_1	Uncultured	T_sediment	Sediment	USA: Kentucky, Kentucky Lake	10.3101/1098-7096(2007)68[81:SDOTBC]2.0.CO;2	N/A
979	EF515894	Nannocystaceae	Family_11	Genus_8	Species_1	Uncultured	Soil	Grassland soil	USA: northern California, Angelo Coast Range Reserve	19279669	39°44'17.7''N, 123°37'48.4''W
980	EF580975	Nannocystaceae	Family_11	Genus_8	Species_1	Uncultured	T_organism	Freshwater calcareous mat	USA	N/A	N/A
981	FPLS01049632	Nannocystaceae	Family_11	Genus_8	Species_1	Uncultured	Soil	Soil	Denmark	29291348	N/A
982	GQ396851	Nannocystaceae	Family_11	Genus_8	Species_1	Uncultured	Soil	Soil	USA	20127458	58.433413 N, 134.554346 W
983	HQ385518	Nannocystaceae	Family_11	Genus_8	Species_1	Uncultured	Activated_sludge	Activated sludge	USA: Palo Alto, CA	21875739	37.2631° N, 122.0835°W
984	HQ385520	Nannocystaceae	Family_11	Genus_8	Species_1	Uncultured	Activated_sludge	Activated sludge	USA: Palo Alto, CA	21875739	37.2631° N, 122.0835°W
985	HQ385525	Nannocystaceae	Family_11	Genus_8	Species_1	Uncultured	Activated_sludge	Activated sludge	USA: Palo Alto, CA	21875739	37.2631° N, 122.0835°W
986	EU134371	Nannocystaceae	Family_11	Genus_8	Species_2	Uncultured	Soil	Soil from an undisturbed mixed grass prairie preserve	USA: Oklahoma, Kessler farm	18606799	34°58'31.74"N, 97°31'18.05"W
987	KJ540660	Nannocystaceae	Family_11	Genus_8	Species_2	Uncultured	Soil	Soil	China	N/A	N/A
988	HE603191	Nannocystaceae	Family_11	Genus_8	Species_2	Uncultured	T_organism	Cave wall biofilm	Spain	22486654	43°22'40''N, 4°7'58''E
989	KC358632	Nannocystaceae	Family_11	Genus_8	Species_2	Uncultured	Freshwater	Groundwater from tectonically-formed cavern	USA	N/A	36.241944, -116.825833
990	FJ902593	Nannocystaceae	Family_11	Genus_8	Species_2	Uncultured	T_organism	Biofilm in 1m deep hydrothermal vent in cenote Verde	Mexico: Tamaulipas	20738374	22°59'35.10''N, 98°09'55.96''W
991	EU861852	Nannocystaceae	Family_11	Genus_8	Species_2	Uncultured	Soil	Control dry meadow surface soil	USA: Colorado, Niwot Ridge LTER	18764871	N/A
992	JF072062	Nannocystaceae	Family_11	Genus_8	Species_2	Uncultured	Human	Skin, popliteal fossa	USA	N/A	N/A
993	JF107117	Nannocystaceae	Family_11	Genus_8	Species_2	Uncultured	Human	Skin, popliteal fossa	USA	N/A	N/A
994	LN570047	Nannocystaceae	Family_11	Genus_8	Species_2	Uncultured	Soil	Refuse dump Nest 9 layer 1	Panama: Gamboa, Pipeline Road	N/A	9.15, -79.73
995	LN570048	Nannocystaceae	Family_11	Genus_8	Species_2	Uncultured	Soil	Refuse dump Nest 9 layer 1	Panama: Gamboa, Pipeline Road	N/A	9.15, -79.73
996	LN562770	Nannocystaceae	Family_11	Genus_8	Species_2	Uncultured	Soil	Refuse dump Nest 11 layer 3	Panama: Gamboa, Pipeline Road	N/A	9.13, -79.72
997	AB246770	Nannocystaceae	Family_11	Genus_8	Species_2	Cultured	T_organism	Hot spring biomat	Japan	10.1264/jsme2.21.189	N/A
998	DQ451495	Nannocystaceae	Family_11	Genus_8	Species_2	Uncultured	Soil	Forest soil	China, Taiwan	N/A	24°34'N, 121°34'E
999	HQ445781	Nannocystaceae	Family_11	Genus_8	Species_2	Uncultured	Soil	Deep saprolite and saprock from LG-1 sampling location	Puerto Rico: eastern, Luquillo Mountains	N/A	N/A
1000	JF833913	Nannocystaceae	Family_11	Genus_8	Species_2	Uncultured	Soil	Potassium mine soil	China: Yuexi, Anhui	N/A	N/A
1001	KC172328	Nannocystaceae	Family_11	Genus_8	Species_2	Uncultured	Soil	Ginger continuous cropping soil	China: Anqiu, Shandong	N/A	36.478, 119.219
1002	AY963340	Nannocystaceae	Family_11	Genus_8	Species_2	Uncultured	Soil	Soil	China	17064266	24°N, 101°E
1003	FJ466420	Nannocystaceae	Family_11	Genus_8	Species_2	Uncultured	Soil	1959 Kilauea volcanic deposit	USA	20659147	N/A
1004	KM882696	Nannocystaceae	Family_11	Genus_8	Species_2	Uncultured	T_organism	Sugarcane bagasse	Mexico	N/A	N/A
1005	KM882760	Nannocystaceae	Family_11	Genus_8	Species_2	Uncultured	T_organism	Sugarcane bagasse	Mexico	N/A	N/A
1006	KM882755	Nannocystaceae	Family_11	Genus_8	Species_2	Uncultured	T_organism	Sugarcane bagasse	Mexico	N/A	N/A
1007	KM882794	Nannocystaceae	Family_11	Genus_8	Species_2	Uncultured	T_organism	Sugarcane bagasse	Mexico	N/A	N/A
1008	JN391973	Nannocystaceae	Family_11	Genus_9	Species_1	Uncultured	Activated_sludge	Sludge in aerobic tank of hybrid reactor	China	N/A	N/A
1009	EU340213	Nannocystaceae	Family_11	Genus_9	Species_2	Uncultured	T_organism	Aquatic macrophytes in a geothermally active area	USA: Sedge Bay, Yellowstone Lake, WY	20386899	N/A
1010	HQ327191	Nannocystaceae	Family_11	Genus_9	Species_3	Uncultured	Freshwater	Snow	China: Tibetan Plateau	N/A	N/A
1011	JN391951	Nannocystaceae	Family_11	Genus_9	Species_4	Uncultured	Activated_sludge	Sludge in aerobic tank of hybrid reactor	China	N/A	N/A
1012	FJ165507	Nannocystaceae	Family_11	Genus_9	Species_5	Uncultured	T_organism	Microbial biofilm from Sonterra #8 well of the Edwards-Trinity Aquifer, CenTral Texas	USA: Texas	N/A	N/A
1013	AB862885	Nannocystaceae	Family_11	Genus_10	Species_1	Uncultured	Soil	Tufa stromatolite	Japan: Okayama,Takahashi city	28924251	34°54'N, 133°33'E
1014	JQ278833	Nannocystaceae	Family_11	Genus_10	Species_1	Uncultured	Freshwater	Groundwater	China	10.1007/s10653-013-9513-3	N/A
1015	HM921095	Nannocystaceae	Family_11	Genus_10	Species_1	Uncultured	Freshwater	Groundwater from drinking water treatment plant anthracite filter media	USA: Ohio	22752177	N/A
1016	EF580957	Nannocystaceae	Family_11	Genus_10	Species_1	Uncultured	T_organism	Freshwater calcareous mat	USA	N/A	N/A
1017	FPLS01058377	Nannocystaceae	Family_11	Genus_10	Species_2	Uncultured	Soil	Soil	Denmark	29291348	N/A
1018	GU208406	Nannocystaceae	Family_11	Genus_10	Species_2	Uncultured	T_sediment	Dongping Lake sediment	China	22044641	36°20'N, 116°30'E
1019	KY190570	Nannocystaceae	Family_11	Genus_10	Species_3	Uncultured	Soil	Hydrocarbon polluted soil from Carlini Station, King George Island	Antarctica	10.1016/j.scitotenv.2017.06.129	-62.23333, -54.66667
1020	KF533803	Nannocystaceae	Family_11	Genus_10	Species_3	Uncultured	Activated_sludge	Full-scale EBPR activated sludge plant	Denmark	N/A	N/A
1021	KF533822	Nannocystaceae	Family_11	Genus_10	Species_3	Uncultured	Activated_sludge	Full-scale EBPR activated sludge plant	Denmark	N/A
1022	KF533851	Nannocystaceae	Family_11	Genus_10	Species_3	Uncultured	Activated_sludge	Full-scale EBPR activated sludge plant	Denmark	N/A	N/A
1023	JF185928	Nannocystaceae	Family_11	Genus_10	Species_4	Uncultured	Human	Skin, popliteal fossa	USA	N/A	N/A
1024	FPLS01015132	Nannocystaceae	Family_11	Genus_10	Species_4	Uncultured	Soil	Soil	Denmark	29291348	N/A
1025	FPLS01023543	Nannocystaceae	Family_11	Genus_10	Species_4	Uncultured	Soil	Soil	Denmark	29291348	N/A
1026	FPLS01005033	Nannocystaceae	Family_11	Genus_10	Species_4	Uncultured	Soil	Soil	Denmark	29291348	N/A
1027	FPLL01003485	Nannocystaceae	Family_11	Genus_10	Species_4	Uncultured	Soil	Soil	Denmark	29291348	N/A
1028	FPLL01007531	Nannocystaceae	Family_11	Genus_10	Species_4	Uncultured	Soil	Soil	Denmark	29291348	N/A
1029	KF533766	Nannocystaceae	Family_11	Genus_11	Species_1	Uncultured	Activated_sludge	Full-scale EBPR activated sludge plant	Denmark	N/A	N/A
1030	JN802689	Nannocystaceae	Family_11	Genus_11	Species_1	Uncultured	Human	Explanted cystic fibrosis lungs	Denmark	22012018	55.6667 N 12.5833 E
1031	AJ534629	Nannocystaceae	Family_11	Genus_11	Species_2	Uncultured	Soil	Soil sample from uranium mining waste pile near the town of Johanngeorgenstadt	Germany, Saxony	N/A	N/A
1032	EF516487	Nannocystaceae	Family_11	Genus_11	Species_2	Uncultured	Soil	Grassland soil	USA: northern California, Angelo Coast Range Reserve	19279669	39°44'17.7''N, 123°37'48.4''W
1033	EF516673	Nannocystaceae	Family_11	Genus_11	Species_3	Uncultured	Soil	Grassland soil	USA: northern California, Angelo Coast Range Reserve	19279669	39°44'17.7''N, 123°37'48.4''W
1034	EU449594	Nannocystaceae	Family_11	Genus_12	Species_1	Uncultured	Soil	Agricultural soil	Mexico	20382808	N/A
1035	JQ426181	Nannocystaceae	Family_11	Genus_12	Species_2	Uncultured	Soil	Soil	Mexico	10.2225/vol16-issue5-fulltext-14	19.419444, -99.133333
1036	JQ427750	Nannocystaceae	Family_11	Genus_12	Species_2	Uncultured	Soil	Soil	Mexico	10.2225/vol16-issue5-fulltext-14	19.419444, -99.133333
1037	EU134381	Nannocystaceae	Family_11	Genus_12	Species_3	Uncultured	Soil	Soil from an undisturbed mixed grass prairie preserve	USA: Oklahoma, Kessler farm	18606799	34°58'31.74"N, 97°31'18.05"W
1038	HM186152	Nannocystaceae	Family_11	Genus_12	Species_3	Uncultured	T_sediment	Saturated zone of the Hanford Site 300 Area subsurface	USA	22122741	N/A
1039	KJ192031	Nannocystaceae	Family_11	Genus_12	Species_3	Uncultured	Soil	Pinus massoniana soil	China	10.1016/j.apsoil.2014.08.008	31.7, 117.5
1040	KC432149	Nannocystaceae	Family_11	Genus_12	Species_3	Uncultured	Freshwater	Wetland	Tunisia	24193248	35°30'0'' N, 11°3'36'' E
1041	KC432336	Nannocystaceae	Family_11	Genus_12	Species_3	Uncultured	Freshwater	Wetland	Tunisia	24193248	35°30'0'' N, 11°3'36'' E
1042	KC432172	Nannocystaceae	Family_11	Genus_12	Species_3	Uncultured	Freshwater	Wetland	Tunisia	24193248	35°30'0'' N, 11°3'36'' E
1043	KC432323	Nannocystaceae	Family_11	Genus_12	Species_3	Uncultured	Freshwater	Wetland	Tunisia	24193248	35°30'0'' N, 11°3'36'' E
1044	KC437129	Nannocystaceae	Family_11	Genus_13	Species_1	Uncultured	Freshwater	Well water from carbonate aquifer	USA	N/A	35.008333, -115.475
1045	KF836277	Nannocystaceae	Family_11	Genus_13	Species_1	Uncultured	Freshwater	Springs and wells fed by a deep, fractured rock aquifer in the Mojave Desert	USA	N/A	35.008333, -115.475
1046	JQ323122	Nannocystaceae	Family_11	Genus_13	Species_2	Uncultured	Freshwater	Industrial circulating cooling water system	China	N/A	N/A
1047	EU134477	Nannocystaceae	Family_11	Genus_13	Species_2	Uncultured	Soil	Soil from an undisturbed mixed grass prairie preserve	USA: Oklahoma, Kessler farm	18606799	34°58'31.74"N, 97°31'18.05"W
1048	EU665118	Nannocystaceae	Family_11	Genus_13	Species_2	Uncultured	Soil	Agricultural soil	Mexico	20382808	N/A
1049	FJ889283	Nannocystaceae	Family_11	Genus_13	Species_2	Uncultured	Soil	Agricultural soil	Mexico	20382808	N/A
1050	EU134535	Nannocystaceae	Family_11	Genus_13	Species_3	Uncultured	Soil	Soil from an undisturbed mixed grass prairie preserve	USA: Oklahoma, Kessler farm	18606799	34°58'31.74"N, 97°31'18.05"W
1051	JF922471	Nannocystaceae	Family_11	Genus_13	Species_3	Uncultured	Freshwater	Dinking water pipeline	China: Guangzhou	22356469	N/A
1052	GQ472371	Nannocystaceae	Family_11	Genus_13	Species_3	Uncultured	T_sediment	Dongping Lake sediment	China	22044641	36°20'N, 116°30'E
1053	GU208303	Nannocystaceae	Family_11	Genus_13	Species_3	Uncultured	T_sediment	Dongping Lake sediment	China	22044641	36°20'N, 116°30'E
1054	EU134469	Nannocystaceae	Family_11	Genus_13	Species_3	Uncultured	Soil	Soil from an undisturbed mixed grass prairie preserve	USA: Oklahoma, Kessler farm	18606799	34°58'31.74"N, 97°31'18.05"W
1055	KC331397	Nannocystaceae	Family_11	Genus_13	Species_3	Uncultured	Soil	Apple orchard	China: Loess Plateau	10.1016/j.scienta.2014.04.010	35°40' N, 109°18' E
1056	AY921878	Nannocystaceae	Family_11	Genus_13	Species_4	Uncultured	Soil	Farm soil adjacent to a silage storage bunker	USA: Minnesota	15845853	N/A
1057	JF236274	Nannocystaceae	Family_11	Genus_13	Species_4	Uncultured	Human	Skin, popliteal fossa	USA	N/A	N/A
1058	JF236073	Nannocystaceae	Family_11	Genus_13	Species_4	Uncultured	Human	Skin, popliteal fossa	USA	N/A	N/A
1059	JF236236	Nannocystaceae	Family_11	Genus_13	Species_4	Uncultured	Human	Skin, popliteal fossa	USA	N/A	N/A
1060	JF222475	Nannocystaceae	Family_11	Genus_13	Species_4	Uncultured	Human	Skin, popliteal fossa	USA	N/A	N/A
1061	JF236037	Nannocystaceae	Family_11	Genus_13	Species_4	Uncultured	Human	Skin, popliteal fossa	USA	N/A	N/A
1062	JF236075	Nannocystaceae	Family_11	Genus_13	Species_4	Uncultured	Human	Skin, popliteal fossa	USA	N/A	N/A
1063	JF236095	Nannocystaceae	Family_11	Genus_13	Species_4	Uncultured	Human	Skin, popliteal fossa	USA	N/A	N/A
1064	JF236145	Nannocystaceae	Family_11	Genus_13	Species_4	Uncultured	Human	Skin, popliteal fossa	USA	N/A	N/A
1065	JF236257	Nannocystaceae	Family_11	Genus_13	Species_4	Uncultured	Human	Skin, popliteal fossa	USA	N/A	N/A
1066	JF236268	Nannocystaceae	Family_11	Genus_13	Species_4	Uncultured	Human	Skin, popliteal fossa	USA	N/A	N/A
1067	EU234178	Nannocystaceae	Family_11	Genus_14	Species_1	Uncultured	Activated_sludge	Effluent of the WWTP for treating penicillin G production wastewater	China: Shijiazhuang City, Hebei Province	21937072	N/A
1068	GQ480116	Nannocystaceae	Family_11	Genus_14	Species_1	Uncultured	Activated_sludge	Activated sludge from wastewater treatment plant	China: Beijing	N/A	N/A
1069	JX271936	Nannocystaceae	Family_11	Genus_14	Species_1	Uncultured	Activated_sludge	Activated sludge in lab-scale reactor with dissolved oxygen above 2.5 mg/l	China	23693146	N/A
1070	FPLS01002396	Nannocystaceae	Family_11	Genus_14	Species_1	Uncultured	Soil	Soil	Denmark	29291348	N/A
1071	FPLS01018870	Nannocystaceae	Family_11	Genus_14	Species_1	Uncultured	Soil	Soil	Denmark	29291348	N/A
1072	FQ659402	Nannocystaceae	Family_11	Genus_14	Species_1	Uncultured	Soil	PAH-contaminated soil; retention systems which treat road runoffs	France	N/A	N/A
1073	HM007546	Nannocystaceae	Family_11	Genus_14	Species_1	Uncultured	Activated_sludge	waste Water	Ireland: Northern Ireland	21223328	N/A
1074	FPLP01012593	Nannocystaceae	Family_11	Genus_14	Species_1	Uncultured	Activated_sludge	Activated sludge	Denmark	29291348	N/A
1075	DQ223081	Nannocystaceae	Family_11	Genus_14	Species_1	Uncultured	Freshwater	Chlorinated ethene-contaminated aquifer	Switzerland	10.1080/10889860802477218	N/A
1076	HQ403216	Nannocystaceae	Family_11	Genus_14	Species_1	Uncultured	Activated_sludge	Activated bioflocs (ABF) used to treat municipal wastewater	China: Xiamen City	21482465	N/A
1077	KP054229	Nannocystaceae	Family_11	Genus_14	Species_1	Uncultured	Activated_sludge	Nitrification and denitrification reactors	China	N/A	N/A
1078	JN090816	Nannocystaceae	Family_11	Genus_14	Species_1	Uncultured	Activated_sludge	Aerobic granules cultivated on propionate in a laboratory sequencing batch reactor, sampled on day 379 of reactor operation	Switzerland	N/A	N/A
1079	EU665115	Nannocystaceae	Family_11	Genus_14	Species_2	Uncultured	Soil	Agricultural soil	Mexico	20382808	N/A
1080	FJ889280	Nannocystaceae	Family_11	Genus_14	Species_2	Uncultured	Soil	Agricultural soil	Mexico	20382808	N/A
1081	FPLS01054695	Nannocystaceae	Family_11	Genus_14	Species_2	Uncultured	Soil	Soil	Denmark	29291348	N/A
1082	KF712812	Nannocystaceae	Family_11	Genus_14	Species_2	Uncultured	Soil	Paeonia ostii rhizosphere soil	China	N/A
1083	GU208299	Nannocystaceae	Family_11	Genus_14	Species_3	Uncultured	T_sediment	Dongping Lake sediment	China	22044641	36°20'N, 116°30'E
1084	EU134424	Nannocystaceae	Family_11	Genus_14	Species_3	Uncultured	Soil	Soil from an undisturbed mixed grass prairie preserve	USA: Oklahoma, Kessler farm	18606799	34°58'31.74"N, 97°31'18.05"W
1085	JF266242	Nannocystaceae	Family_11	Genus_14	Species_3	Uncultured	T_organism	White microbial mat lava tube wall	Portugal: Gruta da Ribeira do Fundo, Pico, Azores	N/A	38°29'39.48''N 28°30'8.64''W
1086	KF836306	Nannocystaceae	Family_11	Genus_14	Species_3	Uncultured	Freshwater	Springs and wells fed by a deep, fractured rock aquifer in the Mojave Desert	USA	N/A	35.008333, -115.475
1087	HQ166702	Nannocystaceae	Family_11	Genus_14	Species_3	Uncultured	Soil	Fields irrigated with well water	India	N/A	N/A
1088	KC437116	Nannocystaceae	Family_11	Genus_14	Species_3	Uncultured	Freshwater	Well water from carbonate aquifer	USA	N/A	35.008333, -115.475
1089	HQ343222	Nannocystaceae	Family_11	Genus_14	Species_4	Uncultured	Activated_sludge	Activated sludge from a wastewater treatment plant	China	N/A	N/A
1090	AF234747	Nannocystaceae	Family_11	Genus_14	Species_4	Uncultured	Activated_sludge	Activated sludge	Germany	12086193	N/A
1091	FPLS01007966	Nannocystaceae	Family_11	Genus_14	Species_5	Uncultured	Soil	Soil	Denmark	29291348	N/A
1092	FPLL01003210	Nannocystaceae	Family_11	Genus_14	Species_5	Uncultured	Soil	Soil	Denmark	29291348	N/A
1093	FPLS01036482	Nannocystaceae	Family_11	Genus_14	Species_5	Uncultured	Soil	Soil	Denmark	29291348	N/A
1094	GQ203641	Nannocystaceae	Family_11	Genus_14	Species_6	Uncultured	Activated_sludge	Anaerobic sludge in ABR reactor	China	N/A	N/A
1095	FPLP01005946	Nannocystaceae	Family_11	Genus_14	Species_6	Uncultured	Activated_sludge	Activated sludge	Denmark	29291348	N/A
1096	EU937873	Nannocystaceae	Family_11	Genus_14	Species_6	Uncultured	T_organism	Riparian iron oxidizing biofilm	USA	10.1016/j.chemgeo.2008.08.027	N/A
1097	EU937912	Nannocystaceae	Family_11	Genus_14	Species_6	Uncultured	T_organism	Riparian iron oxidizing biofilm	USA	10.1016/j.chemgeo.2008.08.027	N/A
1098	FPLS01040399	Nannocystaceae	Family_11	Genus_14	Species_6	Uncultured	Soil	Soil	Denmark	29291348	N/A
1099	FPLS01004812	Nannocystaceae	Family_11	Genus_14	Species_6	Uncultured	Soil	Soil	Denmark	29291348	N/A
1100	FPLS01024939	Nannocystaceae	Family_11	Genus_14	Species_6	Uncultured	Soil	Soil	Denmark	29291348	N/A
1101	FPLS01000449	Nannocystaceae	Family_11	Genus_14	Species_6	Uncultured	Soil	Soil	Denmark	29291348	N/A
1102	LN568828	Nannocystaceae	Family_11	Genus_15	Species_1	Uncultured	Soil	Refuse dump Nest 9 layer 0	Panama: Gamboa, Pipeline Road	N/A	9.15, -79.73
1103	LN568829	Nannocystaceae	Family_11	Genus_15	Species_1	Uncultured	Soil	Refuse dump Nest 9 layer 0	Panama: Gamboa, Pipeline Road	N/A	9.15, -79.73
1104	LN565853	Nannocystaceae	Family_11	Genus_15	Species_1	Uncultured	Soil	Refuse dump Nest 12 layer 2	Panama: Gamboa, Pipeline Road	N/A	9.13, -79.72
1105	LN565854	Nannocystaceae	Family_11	Genus_15	Species_1	Uncultured	Soil	Refuse dump Nest 12 layer 2	Panama: Gamboa, Pipeline Road	N/A	9.13, -79.72
1106	AY622263	Nannocystaceae	Family_11	Genus_15	Species_2	Uncultured	Soil	Subsurface soil	USA	15466548	N/A
1107	HM341092	Nannocystaceae	Family_11	Genus_15	Species_2	Uncultured	Human	Skin, popliteal fossa	USA	22310478	N/A
1108	HQ118941	Nannocystaceae	Family_11	Genus_15	Species_2	Uncultured	Soil	Loamy soils of Eucalyptus forest in La Jolla, CA	USA	10.1016/j.soilbio.2010.04.017	N/A
1109	FPLS01033285	Nannocystaceae	Family_11	Genus_15	Species_2	Uncultured	Soil	Soil	Denmark	29291348	N/A
1110	FPLS01040994	Nannocystaceae	Family_11	Genus_15	Species_2	Uncultured	Soil	Soil	Denmark	29291348	N/A
1111	EU676440	Nannocystaceae	Family_11	Genus_15	Species_2	Uncultured	Soil	Heavy metal contaminated soils	Mexico	20084459	23°40.087'N, 103°44.868'W
1112	JQ427487	Nannocystaceae	Family_11	Genus_15	Species_2	Uncultured	Soil	Soil	Mexico	10.2225/vol16-issue5-fulltext-14	19.419444, -99.133333
1113	JQ427547	Nannocystaceae	Family_11	Genus_15	Species_2	Uncultured	Soil	Soil	Mexico	10.2225/vol16-issue5-fulltext-14	19.419444, -99.133333
1114	JN177833	Nannocystaceae	Family_11	Genus_15	Species_3	Uncultured	Soil	Extreme saline-alkaline soil of the former lake TExcoco	Mexico	N/A	19.419444, -99.133333
1115	HM921091	Nannocystaceae	Family_11	Genus_15	Species_3	Uncultured	Freshwater	Groundwater from drinking water treatment plant anthracite filter media	USA: Ohio	22752177	N/A
1116	HM314840	Nannocystaceae	Family_11	Genus_15	Species_3	Uncultured	Human	Skin, volar forearm	USA	22310478	N/A
1117	HM324754	Nannocystaceae	Family_11	Genus_15	Species_3	Uncultured	Human	Skin, volar forearm	USA	22310478	N/A
1118	EF580944	Nannocystaceae	Family_11	Genus_15	Species_3	Uncultured	T_organism	Freshwater calcareous mat	USA	N/A	N/A
1119	JX489915	Nannocystaceae	Family_11	Genus_15	Species_3	Uncultured	Soil	Soil	China: Heilongjiang, Harbin	10.1371/journal.pone.0048288	45°41'N, 126°37'E
1120	JF776888	Nannocystaceae	Family_11	Genus_15	Species_3	Uncultured	Soil	Rhizosphere soil	China	N/A	N/A
1121	FPLS01034837	Nannocystaceae	Family_11	Genus_15	Species_3	Uncultured	Soil	Soil	Denmark	29291348	N/A
1122	JQ427696	Nannocystaceae	Family_11	Genus_15	Species_3	Uncultured	Soil	Soil	Mexico	10.2225/vol16-issue5-fulltext-14	19.419444, -99.133333
1123	JQ428653	Nannocystaceae	Family_11	Genus_15	Species_3	Uncultured	Soil	Soil	Mexico	10.2225/vol16-issue5-fulltext-14	19.419444, -99.133333
1124	EF516542	Nannocystaceae	Family_11	Genus_15	Species_3	Uncultured	Soil	Grassland soil	USA: northern California, Angelo Coast Range Reserve	19279669	39°44'17.7''N, 123°37'48.4''W
1125	EF516952	Nannocystaceae	Family_11	Genus_15	Species_3	Uncultured	Soil	Grassland soil	USA: northern California, Angelo Coast Range Reserve	19279669	39°44'17.7''N, 123°37'48.4''W
1126	AB179520	Nannocystaceae	Family_11	Genus_15	Species_3	Uncultured	M_sediment	Obtained from sedimentary rock	Japan	N/A	N/A
1127	EF612424	Nannocystaceae	Family_11	Genus_15	Species_3	Uncultured	Soil	Soil	USA: Arizona, Klondyke, Klondyke Mill Site	18424534	N/A
1128	EF516060	Nannocystaceae	Family_11	Genus_15	Species_3	Uncultured	Soil	Grassland soil	USA: northern California, Angelo Coast Range Reserve	19279669	39°44'17.7''N, 123°37'48.4''W
1129	EU665108	Nannocystaceae	Family_11	Genus_15	Species_3	Uncultured	Soil	Agricultural soil	Mexico	20382808	N/A
1130	EF515892	Nannocystaceae	Family_11	Genus_15	Species_3	Uncultured	Soil	Grassland soil	USA: northern California, Angelo Coast Range Reserve	19279669	39°44'17.7''N, 123°37'48.4''W
1131	EF516163	Nannocystaceae	Family_11	Genus_15	Species_3	Uncultured	Soil	Grassland soil	USA: northern California, Angelo Coast Range Reserve	19279669	39°44'17.7''N, 123°37'48.4''W
1132	EF516534	Nannocystaceae	Family_11	Genus_15	Species_3	Uncultured	Soil	Grassland soil	USA: northern California, Angelo Coast Range Reserve	19279669	39°44'17.7''N, 123°37'48.4''W
1133	JN024070	Nannocystaceae	Family_11	Genus_15	Species_3	Uncultured	Soil	Temperate highland grassland	Mexico	10.1080/01490451.2013.820236	19° 12´ 46.8” N 99° 15´ 25.2” W
1134	AM072418	Nannocystaceae	Family_11	Genus_15	Species_3	Uncultured	Soil	Soil sample of uranium mining waste pile	Germany: Saxony,Johanngeorgenstadt	N/A	N/A
1135	AM072420	Nannocystaceae	Family_11	Genus_15	Species_3	Uncultured	Soil	Soil sample of uranium mining waste pile	Germany: Saxony,Johanngeorgenstadt	N/A	N/A
1136	FR667301	Nannocystaceae	Family_11	Genus_15	Species_3	Uncultured	T_organism	High mountain lake epilithic biofilm	Spain: Pyrenees, Llong	N/A	42.57 N 0.95 E
1137	FR667341	Nannocystaceae	Family_11	Genus_15	Species_3	Uncultured	T_organism	High mountain lake epilithic biofilm	Spain: Pyrenees, Llong	N/A	42.57 N 0.95 E
1138	EF492897	Nannocystaceae	Family_11	Genus_15	Species_3	Uncultured	Soil	Soil around iron-manganese nodule	China	10.1080/01490450701829014	N/A
1139	KM200757	Nannocystaceae	Family_11	Genus_15	Species_3	Uncultured	T_sediment	Mesotrophic peatland Galitski Mokh, unburned site	Russia	10.1134/S0026261714060022	56.400, 36.220
1140	AB672182	Nannocystaceae	Family_11	Genus_15	Species_3	Uncultured	Soil	Rice paddy field soil	Japan: Niigata	22972387	37°44'N, 138°87'E
1141	EF515931	Nannocystaceae	Family_11	Genus_15	Species_3	Uncultured	Soil	Grassland soil	USA: northern California, Angelo Coast Range Reserve	19279669	39°44'17.7''N, 123°37'48.4''W
1142	FJ478973	Nannocystaceae	Family_11	Genus_15	Species_3	Uncultured	Soil	Undisturbed tall grass prairie, top 5 cm	USA: Oklahoma, Kessler Farm Biological Station	19561178	34° 58' 31.74" N, 97° 31' 18.05" W
1143	JF833916	Nannocystaceae	Family_11	Genus_15	Species_3	Uncultured	Soil	Potassium mine soil	China: Yuexi, Anhui	N/A	N/A
1144	EU665109	Nannocystaceae	Family_11	Genus_15	Species_3	Uncultured	Soil	Agricultural soil	Mexico	20382808	N/A
1145	HQ119152	Nannocystaceae	Family_11	Genus_15	Species_3	Uncultured	Soil	Loamy soils of Eucalyptus forest in La Jolla, CA	USA	10.1016/j.soilbio.2010.04.017	N/A
1146	JN023223	Nannocystaceae	Family_11	Genus_15	Species_4	Uncultured	Soil	Temperate highland grassland	Mexico	10.1080/01490451.2013.820236	19° 12´ 46.8” N 99° 15´ 25.2” W
1147	AJ518792	Nannocystaceae	Family_11	Genus_15	Species_4	Uncultured	Soil	Uranium mining waste pile near Johanngeorgenstadt, soil sample	Germany, Saxony	N/A	N/A
1148	JN592663	Nannocystaceae	Family_11	Genus_15	Species_4	Uncultured	T_organism	Yellow microbial mat from lava tube wall	Portugal: Gruta do Natal, Terceira, Azores	N/A	38.791111, -27.299167
1149	FPLS01000657	Nannocystaceae	Family_11	Genus_15	Species_5	Uncultured	Soil	Soil	Denmark	29291348	N/A
1150	FPLS01047838	Nannocystaceae	Family_11	Genus_15	Species_5	Uncultured	Soil	Soil	Denmark	29291348	N/A
1151	EF580963	Nannocystaceae	Family_11	Genus_16	Species_1	Uncultured	T_organism	Freshwater calcareous mat	USA	N/A	N/A
1152	KX672557	Nannocystaceae	Family_11	Genus_17	Species_1	Uncultured	Activated_sludge	Fermentation pitmud	China	N/A	N/A
1153	FPLS01031184	Nannocystaceae	Family_11	Genus_18	Species_1	Uncultured	Soil	Soil	Denmark	29291348	N/A
1154	FM253578	Nannocystaceae	Family_11	Genus_19	Species_1	Uncultured	T_organism	Biofilm	Poland: Lower Silesia	23743145	50.26 N 16.52 E
1155	FM253665	Nannocystaceae	Family_11	Genus_19	Species_1	Uncultured	T_organism	Biofilm	Poland: Lower Silesia	23743145	50.26 N 16.52 E
1156	HQ118270	Nannocystaceae	Family_11	Genus_19	Species_2	Uncultured	Soil	Loamy soil of Eucalyptus forest in La Jolla, CA	USA	10.1016/j.soilbio.2010.04.017	N/A
1157	KJ783052	Nannocystaceae	Family_11	Genus_19	Species_2	Uncultured	Activated_sludge	Petrochemcial wastewater treatment plant sludge	China	N/A	N/A
1158	KC432564	Nannocystaceae	Family_11	Genus_19	Species_2	Uncultured	Freshwater	Wetland	Tunisia	24193248	35°30'0'' N, 11°3'36'' E
1159	FJ152793	Nannocystaceae	Family_11	Genus_19	Species_2	Uncultured	Soil	Alkaline saline soils of the former lake Texcoco	Mexico	19387766	19°29'46'' N, 98°58'01'' W
1160	FPLS01026076	Nannocystaceae	Family_11	Genus_19	Species_2	Uncultured	Soil	Soil	Denmark	29291348	N/A
1161	FPLS01031197	Nannocystaceae	Family_11	Genus_19	Species_2	Uncultured	Soil	Soil	Denmark	29291348	N/A
1162	AB630778	Nannocystaceae	Family_11	Genus_19	Species_2	Uncultured	T_organism	Aquatic moss pillars	Antarctica: Skarvsnes, Hotoke-Ike lake	10.1007/s00300-011-1090-2	-69.4666, 39.5666
1163	DQ640732	Nannocystaceae	Family_11	Genus_19	Species_2	Uncultured	Activated_sludge	activated sludge	Denmark	18048920	N/A
1164	FPLS01006030	Nannocystaceae	Family_11	Genus_19	Species_2	Uncultured	Soil	Soil	Denmark	29291348	N/A
1165	FPLS01001653	Nannocystaceae	Family_11	Genus_19	Species_2	Uncultured	Soil	Soil	Denmark	29291348	N/A
1166	FPLS01038845	Nannocystaceae	Family_11	Genus_19	Species_2	Uncultured	Soil	Soil	Denmark	29291348	N/A
1167	FPLS01010349	Nannocystaceae	Family_11	Genus_19	Species_3	Uncultured	Soil	Soil	Denmark	29291348	N/A
1168	KR559997	Nannocystaceae	Family_11	Genus_19	Species_3	Uncultured	Soil	Soil	Greece	N/A	N/A
1169	GU208498	Nannocystaceae	Family_11	Genus_19	Species_3	Uncultured	T_sediment	Dongping Lake sediment	China	22044641	36°20'N, 116°30'E
1170	GU208500	Nannocystaceae	Family_11	Genus_19	Species_3	Uncultured	T_sediment	Dongping Lake sediment	China	22044641	36°20'N, 116°30'E
1171	AY493914	Nannocystaceae	Family_11	Genus_19	Species_3	Uncultured	Soil	Soil	USA	10.1007/s00374-008-0291-5	N/A
1172	GU208351	Nannocystaceae	Family_11	Genus_19	Species_3	Uncultured	T_sediment	Dongping Lake sediment	China	22044641	36°20'N, 116°30'E
1173	HM186401	Nannocystaceae	Family_11	Genus_19	Species_3	Uncultured	T_sediment	Saturated zone of the Hanford Site 300 Area subsurface	USA	22122741	N/A
1174	HQ120045	Nannocystaceae	Family_11	Genus_19	Species_3	Uncultured	Soil	Loamy sand collected from a field planted with tomatoes at the Be-Wise Ranch, Escondido, CA	USA	10.1016/j.soilbio.2010.04.017	N/A
1175	AB240477	Nannocystaceae	Family_11	Genus_19	Species_3	Uncultured	T_organism	Root-tip (0 to 40 mm) of Phragmites at Sosei River in Sappro, Japan	Japan	N/A	N/A
1176	GQ264118	Nannocystaceae	Family_11	Genus_19	Species_3	Uncultured	Soil	Simulated low level waste site	USA: Idaho National Labs	20305022	N/A
1177	FQ659420	Nannocystaceae	Family_11	Genus_19	Species_3	Uncultured	Soil	PAH-contaminated soil; retention systems which treat road runoffs	France	N/A	N/A
1178	FQ659424	Nannocystaceae	Family_11	Genus_19	Species_3	Uncultured	Soil	PAH-contaminated soil; retention systems which treat road runoffs	France	N/A	N/A
1179	HQ120274	Nannocystaceae	Family_11	Genus_19	Species_3	Uncultured	Soil	Loamy sand collected from a field planted with tomatoes at the Be-Wise Ranch, Escondido, CA	USA	10.1016/j.soilbio.2010.04.017	N/A
1180	KF494577	Nannocystaceae	Family_11	Genus_19	Species_3	Uncultured	Soil	Permafrost soil	China: Qinghai-Tibet Plateau	N/A	N/A
1181	KY190379	Nannocystaceae	Family_11	Genus_19	Species_3	Uncultured	Soil	Soil from Carlini Station, King George Island	Antarctica	10.1016/j.scitotenv.2017.06.129	-62.23333, -54.66667
1182	FPLS01008483	Nannocystaceae	Family_11	Genus_19	Species_3	Uncultured	Soil	Soil	Denmark	29291348	N/A
1183	LN870657	Nannocystaceae	Family_11	Genus_19	Species_3	Uncultured	T_organism	Microbial mat on stalactite	Germany: Black Forest, abandoned pyrrhotite mine Hoffnungsstollen	N/A	47.73, 8
1184	AM084889	Nannocystaceae	Family_11	Genus_19	Species_4	Uncultured	Soil	Soil sample from uranium mining waste pile	Germany: Saxony,Johanngeorgenstadt	N/A	N/A
1185	FPLS01047536	Nannocystaceae	Family_11	Genus_19	Species_4	Uncultured	Soil	Soil	Denmark	29291348	N/A
1186	AM072419	Nannocystaceae	Family_11	Genus_19	Species_5	Uncultured	Soil	Soil sample of uranium mining waste pile	Germany: Saxony,Johanngeorgenstadt	N/A	N/A
1187	JN023224	Nannocystaceae	Family_11	Genus_19	Species_5	Uncultured	Soil	Temperate highland grassland	Mexico	10.1080/01490451.2013.820236	19° 12´ 46.8” N 99° 15´ 25.2” W
1188	AB991138	Nannocystaceae	Family_11	Genus_19	Species_5	Uncultured	Freshwater	Surface sample of the glacier	USA: Alaska, Byron Glacier	25764456	N/A
1189	FPLL01007112	Nannocystaceae	Family_11	Genus_19	Species_5	Uncultured	Soil	Soil	Denmark	29291348	N/A
1190	FPLS01050491	Nannocystaceae	Family_11	Genus_19	Species_5	Uncultured	Soil	Soil	Denmark	29291348	N/A
1191	HQ119409	Nannocystaceae	Family_11	Genus_19	Species_6	Uncultured	Soil	Loamy sand of Eucalyptus forest in La Jolla, CA	USA	10.1016/j.soilbio.2010.04.017	N/A
1192	FPLS01010164	Nannocystaceae	Family_11	Genus_19	Species_6	Uncultured	Soil	Soil	Denmark	29291348	N/A
1193	FPLL01006723	Nannocystaceae	Family_11	Genus_19	Species_6	Uncultured	Soil	Soil	Denmark	29291348	N/A
1194	FPLS01034328	Nannocystaceae	Family_11	Genus_19	Species_6	Uncultured	Soil	Soil	Denmark	29291348	N/A
1195	FPLS01016726	Nannocystaceae	Family_11	Genus_19	Species_6	Uncultured	Soil	Soil	Denmark	29291348	N/A
1196	FPLS01050151	Nannocystaceae	Family_11	Genus_19	Species_6	Uncultured	Soil	Soil	Denmark	29291348	N/A
1197	FPLS01031135	Nannocystaceae	Family_11	Genus_19	Species_6	Uncultured	Soil	Soil	Denmark	29291348	N/A
1198	KM200433	Nannocystaceae	Family_11	Genus_19	Species_7	Uncultured	Soil	Tobacco rhizospheric soil applied with Metalaxyl-mancozeb	China	N/A	N/A
1199	KF515268	Nannocystaceae	Family_11	Genus_19	Species_7	Uncultured	Soil	Cropland soil	China	N/A	N/A
1200	HM270310	Nannocystaceae	Family_11	Genus_19	Species_7	Uncultured	Human	Skin, popliteal fossa	USA	22310478	N/A
1201	KM200506	Nannocystaceae	Family_11	Genus_19	Species_7	Uncultured	Soil	Tobacco rhizospheric soil	China	N/A	N/A
1202	FPLS01008969	Nannocystaceae	Family_11	Genus_19	Species_7	Uncultured	Soil	Soil	Denmark	29291348	N/A
1203	FPLS01023832	Nannocystaceae	Family_11	Genus_19	Species_7	Uncultured	Soil	Soil	Denmark	29291348	N/A
1204	HM269163	Nannocystaceae	Family_11	Genus_19	Species_7	Uncultured	Human	Skin, volar forearm	USA	22310478	N/A
1205	EU223957	Nannocystaceae	Family_11	Genus_19	Species_7	Uncultured	Soil	Soil	China: Qinghai-Tibetan rail	N/A	N/A
1206	FPLS01049562	Nannocystaceae	Family_11	Genus_19	Species_7	Uncultured	Soil	Soil	Denmark	29291348	N/A
1207	FPLS01061188	Nannocystaceae	Family_11	Genus_19	Species_7	Uncultured	Soil	Soil	Denmark	29291348	N/A
1208	HQ119405	Nannocystaceae	Family_11	Genus_19	Species_7	Uncultured	Soil	Loamy sand of Eucalyptus forest in La Jolla, CA	USA	10.1016/j.soilbio.2010.04.017	N/A
1209	KM200422	Nannocystaceae	Family_11	Genus_19	Species_7	Uncultured	Soil	Inoculated tobacco rhizospheric soil	China	N/A	N/A
1210	JF175246	Nannocystaceae	Family_11	Genus_19	Species_7	Uncultured	Human	Skin, volar forearm	USA	N/A	N/A
1211	HM341106	Nannocystaceae	Family_11	Genus_19	Species_7	Uncultured	Human	Skin, popliteal fossa	USA	22310478	N/A
1212	HM332371	Nannocystaceae	Family_11	Genus_19	Species_7	Uncultured	Human	Skin, popliteal fossa	USA	22310478	N/A
1213	HM334304	Nannocystaceae	Family_11	Genus_19	Species_7	Uncultured	Human	Skin, popliteal fossa	USA	22310478	N/A
1214	JQ979006	Nannocystaceae	Family_11	Genus_19	Species_8	Uncultured	Soil	Agricultural soil applied with aTrazine	China	N/A	N/A
1215	JN868882	Nannocystaceae	Family_11	Genus_19	Species_8	Uncultured	Freshwater	Lake water	China	N/A	31° 14' 0'' N, 120° 8' 0'' E
1216	HM186050	Nannocystaceae	Family_11	Genus_19	Species_8	Uncultured	T_sediment	Saturated zone of the Hanford Site 300 Area subsurface	USA	22122741	N/A
1217	LN570830	Nannocystaceae	Family_11	Genus_19	Species_8	Uncultured	Soil	Refuse dump Nest 9 layer 2	Panama: Gamboa, Pipeline Road	N/A	9.15, -79.73
1218	LN570831	Nannocystaceae	Family_11	Genus_19	Species_8	Uncultured	Soil	Refuse dump Nest 9 layer 2	Panama: Gamboa, Pipeline Road	N/A	9.15, -79.73
1219	FPLS01048364	Nannocystaceae	Family_11	Genus_19	Species_8	Uncultured	Soil	Soil	Denmark	29291348	N/A
1220	FPLS01041217	Nannocystaceae	Family_11	Genus_19	Species_8	Uncultured	Soil	Soil	Denmark	29291348	N/A
1221	FPLS01031533	Nannocystaceae	Family_11	Genus_19	Species_8	Uncultured	Soil	Soil	Denmark	29291348	N/A
1222	FPLS01010899	Nannocystaceae	Family_11	Genus_19	Species_8	Uncultured	Soil	Soil	Denmark	29291348	N/A
1223	FPLL01000277	Nannocystaceae	Family_11	Genus_19	Species_8	Uncultured	Soil	Soil	Denmark	29291348	N/A
1224	FPLS01041349	Nannocystaceae	Family_11	Genus_19	Species_8	Uncultured	Soil	Soil	Denmark	29291348	N/A
1225	KC172331	Nannocystaceae	Family_11	Genus_19	Species_9	Uncultured	Soil	Ginger continuous cropping soil	China: Anqiu, Shandong	N/A	36.478, 119.219
1226	JX133412	Nannocystaceae	Family_11	Genus_19	Species_9	Uncultured	Soil	Diseased soil	China	N/A	N/A
1227	LN564467	Nannocystaceae	Family_11	Genus_19	Species_9	Uncultured	Soil	Refuse dump Nest 12 layer 0	Panama: Gamboa, Pipeline Road	N/A	9.13, -79.72
1228	JX505299	Nannocystaceae	Family_11	Genus_19	Species_10	Uncultured	Soil	Soil	China	10.1007/s13213-013-0784-9	47° 35' N, 133° 31' E
1229	JX505319	Nannocystaceae	Family_11	Genus_19	Species_10	Uncultured	Soil	Soil	China	10.1007/s13213-013-0784-9	47° 35' N, 133° 31' E
1230	EU881183	Nannocystaceae	Family_11	Genus_19	Species_10	Uncultured	Soil	Natural restoration land soil	China: Guangxi Autonomous Region	22806796	24°44'N, 107°51'E
1231	FPLS01000825	Nannocystaceae	Family_11	Genus_19	Species_10	Uncultured	Soil	Soil	Denmark	29291348	N/A
1232	AJ581623	Nannocystaceae	Family_11	Genus_19	Species_10	Uncultured	Soil	Soil sample collected near the non-ferrous metal smelting factory KCM	Bulgaria, Plovdiv	N/A	N/A
1233	AY921675	Nannocystaceae	Family_11	Genus_19	Species_10	Uncultured	Soil	Farm soil adjacent to a silage storage bunker	USA: Minnesota	15845853	N/A
1234	AJ576419	Nannocystaceae	Family_11	Genus_19	Species_10	Uncultured	T_organism	Midgut homogenate of Pachnoda ephippiata larva	Germany	N/A	N/A
1235	EU037328	Nannocystaceae	Family_11	Genus_19	Species_10	Uncultured	Soil	Chromium contaminated soil	India: Gorwa Industrial Estate, Vadodara, Gujarat	N/A	N/A
1236	HM459635	Nannocystaceae	Family_11	Genus_19	Species_10	Uncultured	Soil	Soil fed to earthworms	China	22174903	32°03'22''N 118°45'52''E
1237	HM459616	Nannocystaceae	Family_11	Genus_19	Species_10	Uncultured	Soil	Soil fed to earthworms	China	22174903	32°03'22''N 118°45'52''E
1238	AY921674	Nannocystaceae	Family_11	Genus_19	Species_10	Uncultured	Soil	Farm soil adjacent to a silage storage bunker	USA: Minnesota	15845853	N/A
1239	LN572849	Nannocystaceae	Family_11	Genus_19	Species_10	Uncultured	Soil	Refuse dump Nest 9 layer 4	Panama: Gamboa, Pipeline Road	N/A	9.15, -79.73
1240	LN572850	Nannocystaceae	Family_11	Genus_19	Species_10	Uncultured	Soil	Refuse dump Nest 9 layer 4	Panama: Gamboa, Pipeline Road	N/A	9.15, -79.73
1241	KC009887	Suborder_15	Family_1	Genus_1	Species_1	Uncultured	M_sediment	Shallow fluidized muds off the French Guiana coast	France	N/A	4, -53
1242	KC009888	Suborder_15	Family_1	Genus_1	Species_1	Uncultured	M_sediment	Shallow fluidized muds off the French Guiana coast	France	N/A	4, -53
1243	EU134554	Suborder_15	Family_2	Genus_1	Species_1	Uncultured	Soil	Soil from an undisturbed mixed grass prairie preserve	USA: Oklahoma, Kessler farm	18606799	34°58'31.74"N, 97°31'18.05"W
1244	KC921178	Suborder_15	Family_2	Genus_1	Species_1	Cultured	Soil	Ginger foundation soil	China	N/A	N/A
1245	EF516387	Suborder_15	Family_2	Genus_1	Species_2	Uncultured	Soil	Grassland soil	USA: northern California, Angelo Coast Range Reserve	19279669	39°44'17.7''N, 123°37'48.4''W
1246	FPLS01015966	Suborder_15	Family_2	Genus_1	Species_3	Uncultured	Soil	Soil	Denmark	29291348	N/A
1247	DQ676317	Suborder_15	Family_2	Genus_1	Species_4	Uncultured	T_sediment	Suboxic freshwater-pond sediment	France	17346937	48°42' N, 2°10' E
1248	DQ067034	Suborder_15	Family_2	Genus_1	Species_5	Uncultured	T_sediment	Sediment of Lake Washington	USA	16269723	47°38.027'N, 122°15.882'W
1249	JX241031	Suborder_15	Family_3	Genus_1	Species_1	Uncultured	M_sediment	Coastal soil	India	25862282	21.4208 N 72.7187 E
1250	FJ712591	Suborder_15	Family_3	Genus_1	Species_2	Uncultured	M_sediment	Kazan Mud Volcano, Anaximander Mountains, East Mediterranean Sea	Mediterranean Sea	20370830	35.4319 N, 30.5617 E
1251	HM187153	Suborder_15	Family_3	Genus_1	Species_3	Uncultured	T_sediment	Saturated zone of the Hanford Site 300 Area subsurface	USA	22122741	N/A
1252	KJ191927	Suborder_15	Family_3	Genus_1	Species_4	Uncultured	Soil	Pinus massoniana soil	China	10.1016/j.apsoil.2014.08.008	31.7, 117.5
1253	LN870718	Suborder_15	Family_3	Genus_1	Species_4	Uncultured	T_organism	Microbial mat on stalactite	Germany: Black Forest, abandoned pyrrhotite mine Hoffnungsstollen	N/A	47.73, 8
1254	GU127730	Suborder_15	Family_3	Genus_1	Species_5	Uncultured	Soil	Acidic fen soil	Germany: Fichtelgebirge, Bavaria	N/A	N/A
1255	AM997751	Suborder_15	Family_3	Genus_1	Species_6	Uncultured	M_sediment	Atlantic Ocean:South-Atlantic Ocean,Guinea Basin	Atlantic Ocean	19829317	0 N, 2.42 W
1256	JN860379	Suborder_15	Family_3	Genus_1	Species_7	Uncultured	M_sediment	Low temperature hydrothermal oxides at the South West Indian Ridge	Indian ocean	10.1002/jgrg.20057	49.6474°E, 37.7805°S
1257	KR857593	Suborder_15	Family_3	Genus_1	Species_8	Uncultured	M_sediment	Orca Basin North hyperesaline sediment	USA	N/A	27.000, -91.283
1258	HM591459	Suborder_15	Family_3	Genus_1	Species_9	Uncultured	Seawater	Pretreatment systems for seawater reverse osmosis process	South Korea	10.1016/j.desal.2010.12.030	N/A
1259	KT182546	Suborder_15	Family_3	Genus_1	Species_10	Uncultured	Activated_sludge	Submerged membrane bioreactors	China	10.1080/08927014.2014.905546	31.228611, 121.474722
1260	FPLS01026761	Suborder_15	Family_3	Genus_1	Species_11	Uncultured	Soil	Soil	Denmark	29291348	N/A
1261	EU283371	Suborder_15	Family_3	Genus_1	Species_12	Uncultured	Activated_sludge	Activated sludge from membrane bioreactor	China	N/A	N/A
1262	EU134562	Suborder_15	Family_3	Genus_1	Species_12	Uncultured	Soil	Soil from an undisturbed mixed grass prairie preserve	USA: Oklahoma, Kessler farm	18606799	34°58'31.74"N, 97°31'18.05"W
1263	JF833537	Suborder_15	Family_3	Genus_1	Species_12	Uncultured	Soil	Potassium mine soil	China: Yuexi, Anhui	N/A	N/A
1264	KC331394	Suborder_15	Family_3	Genus_1	Species_13	Uncultured	Soil	Apple orchard	China: Loess Plateau	10.1016/j.scienta.2014.04.010	35°40' N, 109°18' E
1265	HE818672	Suborder_15	Family_3	Genus_1	Species_13	Uncultured	T_organism	Host rhizosphere	Pakistan: Islamabad	N/A	N/A
1266	FJ444702	Suborder_15	Family_3	Genus_1	Species_13	Uncultured	T_organism	Cotton rhizosphere	China	10.1007/s11104-010-0600-2	N/A
1267	HQ588392	Suborder_15	Family_3	Genus_2	Species_1	Uncultured	M_sediment	Amsterdam mud volcano sediment	Mediterranean Sea: East Mediterranean Sea	21538105	35°20'02'' N, 30°16'18'' E
1268	KU578712	Suborder_15	Family_3	Genus_2	Species_2	Uncultured	Seawater	Ocean water	Gulf of Mexico	N/A	N/A
1269	KX177052	Suborder_15	Family_3	Genus_2	Species_3	Uncultured	M_sediment	Mild steel - sediment	USA: Big Fisherman Cove, Catalina Island, California	28078797	33.445124° N, 118.484147° W
1270	KX177468	Suborder_15	Family_3	Genus_2	Species_3	Uncultured	M_sediment	Mild steel - sediment	USA: Big Fisherman Cove, Catalina Island, California	28078797	33.445124° N, 118.484147° W
1271	KX177501	Suborder_15	Family_3	Genus_2	Species_3	Uncultured	M_sediment	Mild steel - sediment	USA: Big Fisherman Cove, Catalina Island, California	28078797	33.445124° N, 118.484147° W
1272	KX176999	Suborder_15	Family_3	Genus_2	Species_3	Uncultured	M_sediment	Mild steel - sediment	USA: Big Fisherman Cove, Catalina Island, California	28078797	33.445124° N, 118.484147° W
1273	KX176955	Suborder_15	Family_3	Genus_2	Species_3	Uncultured	Seawater	Mild steel - water column	USA: Big Fisherman Cove, Catalina Island, California	28078797	33.445124° N, 118.484147° W
1274	KC432393	Suborder_15	Family_3	Genus_2	Species_4	Uncultured	Freshwater	Wetland	Tunisia	24193248	35°30'0'' N, 11°3'36'' E
1275	FPLP01009274	Suborder_15	Family_3	Genus_2	Species_5	Uncultured	Activated_sludge	Activated sludge	Denmark	29291348	N/A
1276	AB696061	Suborder_15	Family_3	Genus_2	Species_6	Uncultured	Soil	Soil	Japan: Tottori	N/A	N/A
1277	EU134545	Suborder_15	Family_3	Genus_2	Species_7	Uncultured	Soil	Soil from an undisturbed mixed grass prairie preserve	USA: Oklahoma, Kessler farm	18606799	34°58'31.74"N, 97°31'18.05"W
1278	EU589314	Suborder_15	Family_3	Genus_2	Species_8	Uncultured	Soil	Rice paddy field soil	China: Ningxia	N/A	N/A
1279	AM157317	Suborder_15	Family_3	Genus_2	Species_8	Uncultured	Soil	Bulk soil	France: Isere, La Cote Saint Andre	16751545	N/A
1280	LC026929	Suborder_15	Family_3	Genus_2	Species_8	Uncultured	Soil	Aerosol	China: Beijing	N/A	N/A
1281	AM157251	Suborder_15	Family_3	Genus_2	Species_9	Uncultured	T_organism	Maize rhizosphere	France: Isere, La Cote Saint Andre	16751545	N/A
1282	FPLS01007378	Suborder_15	Family_3	Genus_2	Species_9	Uncultured	Soil	Soil	Denmark	29291348	N/A
1283	FPLL01004059	Suborder_15	Family_3	Genus_2	Species_9	Uncultured	Soil	Soil	Denmark	29291348	N/A
1284	FPLL01006342	Suborder_15	Family_3	Genus_2	Species_9	Uncultured	Soil	Soil	Denmark	29291348	N/A
1285	EU134474	Suborder_15	Family_3	Genus_2	Species_10	Uncultured	Soil	Soil from an undisturbed mixed grass prairie preserve	USA: Oklahoma, Kessler farm	18606799	34°58'31.74"N, 97°31'18.05"W
1286	AY532573	Suborder_15	Family_3	Genus_2	Species_11	Uncultured	Freshwater	Uranium-contaminated aquifer	USA	N/A	N/A
1287	FPLS01029694	Suborder_15	Family_3	Genus_2	Species_12	Uncultured	Soil	Soil	Denmark	29291348	N/A
1288	KJ540796	Suborder_15	Family_3	Genus_2	Species_13	Uncultured	Soil	Soil	China	N/A	N/A
1289	FPLS01008541	Suborder_15	Family_3	Genus_2	Species_13	Uncultured	Soil	Soil	Denmark	29291348	N/A
1290	FPLS01041995	Suborder_15	Family_3	Genus_2	Species_13	Uncultured	Soil	Soil	Denmark	29291348	N/A
1291	FPLS01060544	Suborder_15	Family_3	Genus_2	Species_13	Uncultured	Soil	Soil	Denmark	29291348	N/A
1292	FPLS01012309	Suborder_15	Family_3	Genus_2	Species_13	Uncultured	Soil	Soil	Denmark	29291348	N/A
1293	FPLL01006469	Suborder_15	Family_3	Genus_2	Species_13	Uncultured	Soil	Soil	Denmark	29291348	N/A
1294	FPLS01002000	Suborder_15	Family_3	Genus_2	Species_13	Uncultured	Soil	Soil	Denmark	29291348	N/A
1295	FPLS01021177	Suborder_15	Family_3	Genus_2	Species_13	Uncultured	Soil	Soil	Denmark	29291348	N/A
1296	FPLS01032243	Suborder_15	Family_3	Genus_2	Species_13	Uncultured	Soil	Soil	Denmark	29291348	N/A
1297	JN477040	Suborder_15	Family_4	Genus_1	Species_1	Uncultured	M_organism	Guerrero Negro Hypersaline Mat 05; altitude 310m AMSL; sample depth 1m below water level, 4-5mm depth into the mat	Mexico	22832344	27.68908, -113.9170
1298	JN511688	Suborder_15	Family_4	Genus_1	Species_1	Uncultured	M_organism	Guerrero Negro Hypersaline Mat 08; altitude 310m AMSL; sample depth 1m below water level, 10-22mm depth into the mat	Mexico	22832344	27.68908, -113.9170
1299	JN502217	Suborder_15	Family_4	Genus_1	Species_1	Uncultured	M_organism	Guerrero Negro Hypersaline Mat 07; altitude 310m AMSL; sample depth 1m below water level, 6-10mm depth into the mat	Mexico	22832344	27.68908, -113.9170
1300	JN506610	Suborder_15	Family_4	Genus_1	Species_2	Uncultured	M_organism	Guerrero Negro Hypersaline Mat 08; altitude 310m AMSL; sample depth 1m below water level, 10-22mm depth into the mat	Mexico	22832344	27.68908, -113.9170
1301	JN521511	Suborder_15	Family_4	Genus_1	Species_2	Uncultured	M_organism	Guerrero Negro Hypersaline Mat 09; altitude 310m AMSL; sample depth 1m below water level, 22-34mm depth into the mat	Mexico	22832344	27.68908, -113.9170
1302	EU245431	Suborder_15	Family_4	Genus_1	Species_2	Uncultured	M_organism	Hypersaline microbial mat	Puerto Rico: Cabo Rojo, Candeleria lagoon	18083877	17°56'N, 67°11'W
1303	JN517832	Suborder_15	Family_4	Genus_1	Species_2	Uncultured	M_organism	Guerrero Negro Hypersaline Mat 09; altitude 310m AMSL; sample depth 1m below water level, 22-34mm depth into the mat	Mexico	22832344	27.68908, -113.9170
1304	JF428844	Suborder_15	Family_5	Genus_1	Species_1	Uncultured	M_sediment	Zero water exchange shrimp pond sediment	India	N/A	N/A
1305	JN447458	Suborder_15	Family_6	Genus_1	Species_1	Uncultured	M_organism	Guerrero Negro Hypersaline Mat 02; altitude 310m AMSL; sample depth 1m below water level, 1-2mm depth into the mat	Mexico	22832344	27.68908, -113.9170
1306	JN438375	Suborder_15	Family_6	Genus_1	Species_1	Uncultured	M_organism	Guerrero Negro Hypersaline Mat 02; altitude 310m AMSL; sample depth 1m below water level, 1-2mm depth into the mat	Mexico	22832344	27.68908, -113.9170
1307	JN448236	Suborder_15	Family_6	Genus_1	Species_1	Uncultured	M_organism	Guerrero Negro Hypersaline Mat 02; altitude 310m AMSL; sample depth 1m below water level, 1-2mm depth into the mat	Mexico	22832344	27.68908, -113.9170
1308	JN438552	Suborder_15	Family_6	Genus_1	Species_1	Uncultured	M_organism	Guerrero Negro Hypersaline Mat 02; altitude 310m AMSL; sample depth 1m below water level, 1-2mm depth into the mat	Mexico	22832344	27.68908, -113.9170
1309	JN438790	Suborder_15	Family_6	Genus_1	Species_1	Uncultured	M_organism	Guerrero Negro Hypersaline Mat 02; altitude 310m AMSL; sample depth 1m below water level, 1-2mm depth into the mat	Mexico	22832344	27.68908, -113.9170
1310	DQ109909	Suborder_15	Family_6	Genus_2	Species_1	Uncultured	M_organism	Salt pond, nonlithifying microbial mat	Bahamas: Eleuthera	10.1016/j.sedgeo.2005.12.008	N/A
1311	DQ109921	Suborder_15	Family_6	Genus_2	Species_1	Uncultured	M_organism	Salt pond, nonlithifying microbial mat	Bahamas: Eleuthera	10.1016/j.sedgeo.2005.12.008	N/A
1312	JN445769	Suborder_15	Family_6	Genus_2	Species_2	Uncultured	M_organism	Guerrero Negro Hypersaline Mat 02; altitude 310m AMSL; sample depth 1m below water level, 1-2mm depth into the mat	Mexico	22832344	27.68908, -113.9170
1313	JN433375	Suborder_15	Family_6	Genus_2	Species_3	Uncultured	M_organism	Guerrero Negro Hypersaline Mat 01; altitude 310m AMSL; sample depth 1m below water level, 0-1mm depth into the mat	Mexico	22832344	27.68908, -113.9170
1314	EU245240	Suborder_15	Family_6	Genus_2	Species_3	Uncultured	M_organism	Hypersaline microbial mat	Puerto Rico: Cabo Rojo, Candeleria lagoon	18083877	17°56'N, 67°11'W
1315	JN431769	Suborder_15	Family_6	Genus_2	Species_3	Uncultured	M_organism	Guerrero Negro Hypersaline Mat 01; altitude 310m AMSL; sample depth 1m below water level, 0-1mm depth into the mat	Mexico	22832344	27.68908, -113.9170
1316	JN437018	Suborder_15	Family_6	Genus_2	Species_4	Uncultured	M_organism	Guerrero Negro Hypersaline Mat 01; altitude 310m AMSL; sample depth 1m below water level, 0-1mm depth into the mat	Mexico	22832344	27.68908, -113.9170
1317	JN437908	Suborder_15	Family_6	Genus_2	Species_5	Uncultured	M_organism	Guerrero Negro Hypersaline Mat 02; altitude 310m AMSL; sample depth 1m below water level, 1-2mm depth into the mat	Mexico	22832344	27.68908, -113.9170
1318	JN436319	Suborder_15	Family_6	Genus_2	Species_5	Uncultured	M_organism	Guerrero Negro Hypersaline Mat 01; altitude 310m AMSL; sample depth 1m below water level, 0-1mm depth into the mat	Mexico	22832344	27.68908, -113.9170
1319	JN435639	Suborder_15	Family_6	Genus_2	Species_5	Uncultured	M_organism	Guerrero Negro Hypersaline Mat 01; altitude 310m AMSL; sample depth 1m below water level, 0-1mm depth into the mat	Mexico	22832344	27.68908, -113.9170
1320	JN534820	Suborder_15	Family_6	Genus_2	Species_5	Uncultured	M_organism	Guerrero Negro Hypersaline Mat 10; altitude 310m AMSL; sample depth 1m below water level, 34-49mm depth into the mat	Mexico	22832344	27.68908, -113.9170
1321	EU245512	Suborder_15	Family_6	Genus_2	Species_5	Uncultured	M_organism	Hypersaline microbial mat	Puerto Rico: Cabo Rojo, Candeleria lagoon	18083877	17°56'N, 67°11'W
1322	EU246120	Suborder_15	Family_6	Genus_2	Species_5	Uncultured	M_organism	Hypersaline microbial mat	Puerto Rico: Cabo Rojo, Candeleria lagoon	18083877	17°56'N, 67°11'W
1323	EU246122	Suborder_15	Family_6	Genus_2	Species_5	Uncultured	M_organism	Hypersaline microbial mat	Puerto Rico: Cabo Rojo, Candeleria lagoon	18083877	17°56'N, 67°11'W
1324	HQ673123	Suborder_15	Family_7	Genus_1	Species_1	Uncultured	Seawater	Northeast subarctic Pacific Ocean, Station P4, 1000m depth	Pacific Ocean	23151638	48.65 N 126.67 W
1325	KX173123	Suborder_15	Family_7	Genus_2	Species_1	Uncultured	M_sediment	Gulf of Mexico sediment	Gulf of Mexico	N/A	N/A
1326	DQ109913	Suborder_15	Family_7	Genus_3	Species_1	Uncultured	M_organism	Salt pond, nonlithifying microbial mat	Bahamas: Eleuthera	10.1016/j.sedgeo.2005.12.008	N/A
1327	HQ672318	Suborder_15	Family_7	Genus_4	Species_1	Uncultured	Seawater	Northeast subarctic Pacific Ocean, Station P4, 500m depth	Pacific Ocean	23151638	48.65 N 126.67 W
1328	HQ673080	Suborder_15	Family_7	Genus_5	Species_1	Uncultured	Seawater	Northeast subarctic Pacific Ocean, Station P4, 1000m depth	Pacific Ocean	23151638	48.65 N 126.67 W
1329	JN233044	Suborder_15	Family_7	Genus_5	Species_1	Uncultured	Seawater	Ocean water collected from the continental slope off Cape Lookout, NC from 146m depth (subtropical underwater)	USA	24763371	34.18 N 75.82 W
1330	JQ678457	Suborder_15	Family_7	Genus_5	Species_1	Uncultured	Seawater	Deep seawater from Juan De Fuca Ridge	Pacific Ocean	22928928	N/A
1331	HQ673198	Suborder_15	Family_7	Genus_5	Species_2	Uncultured	Seawater	Northeast subarctic Pacific Ocean, Station P4, 1000m depth	Pacific Ocean	23151638	48.65 N 126.67 W
1332	KC682731	Suborder_15	Family_7	Genus_5	Species_2	Uncultured	M_sediment	Outside of inactive hydrothermal sulfide, ABE vent field, Lau Basin	Pacific Ocean	23543862	N/A
1333	HQ674556	Suborder_15	Family_7	Genus_5	Species_2	Uncultured	Seawater	Northeast subarctic Pacific Ocean, Station P26, 2000m depth	Pacific Ocean	23151638	50.00 N 145.00 W
1334	HQ674162	Suborder_15	Family_7	Genus_5	Species_2	Uncultured	Seawater	Northeast subarctic Pacific Ocean, Station P26, 1000m depth	Pacific Ocean	23151638	50.00 N 145.00 W
1335	JQ678495	Suborder_15	Family_7	Genus_5	Species_2	Uncultured	Seawater	Deep seawater from Juan De Fuca Ridge	Pacific Ocean	22928928	N/A
1336	EF572458	Suborder_15	Family_7	Genus_6	Species_1	Uncultured	Seawater	CoCo's Island site 23	Costa Rica	N/A	N/A
1337	EF574184	Suborder_15	Family_7	Genus_6	Species_1	Uncultured	Seawater	Site S25 near Coco's Island	Costa Rica	N/A	N/A
1338	HQ674119	Suborder_15	Family_7	Genus_6	Species_1	Uncultured	Seawater	Northeast subarctic Pacific Ocean, Station P26, 1000m depth	Pacific Ocean	23151638	50.00 N 145.00 W
1339	GU567973	Suborder_15	Family_7	Genus_6	Species_1	Uncultured	The_unknown	Unknown	Pacific Ocean	N/A	N/A
1340	EF573872	Suborder_15	Family_7	Genus_7	Species_1	Uncultured	Seawater	Site S25 near Coco's Island	Costa Rica	N/A	N/A
1341	EF574964	Suborder_15	Family_7	Genus_7	Species_1	Uncultured	Seawater	Site S25 near Coco's Island	Costa Rica	N/A	N/A
1342	EU805337	Suborder_15	Family_7	Genus_7	Species_1	Uncultured	Seawater	250 miles from Panama City	Pacific Ocean	18637951	6.493 N, 82.904 W
1343	JQ731911	Suborder_15	Family_7	Genus_7	Species_1	Uncultured	Seawater	Seawater by fiTration through 0.22um polycarbonate membrane	Pacific Ocean: West Pacific Ocean	N/A	N/A
1344	EF574523	Suborder_15	Family_7	Genus_7	Species_1	Uncultured	Seawater	Site S25 near Coco's Island	Costa Rica	N/A	N/A
1345	EF574351	Suborder_15	Family_7	Genus_7	Species_1	Uncultured	Seawater	Site S25 near Coco's Island	Costa Rica	N/A	N/A
1346	EF574061	Suborder_15	Family_7	Genus_7	Species_1	Uncultured	Seawater	Site S25 near Coco's Island	Costa Rica	N/A	N/A
1347	EF575237	Suborder_15	Family_7	Genus_7	Species_1	Uncultured	Seawater	Site S25 near Coco's Island	Costa Rica	N/A	N/A
1348	EF574046	Suborder_15	Family_7	Genus_7	Species_1	Uncultured	Seawater	Site S25 near Coco's Island	Costa Rica	N/A	N/A
1349	EF573876	Suborder_15	Family_7	Genus_7	Species_1	Uncultured	Seawater	Site S25 near Coco's Island	Costa Rica	N/A	N/A
1350	EF574444	Suborder_15	Family_7	Genus_7	Species_1	Uncultured	Seawater	Site S25 near Coco's Island	Costa Rica	N/A	N/A
1351	JX016591	Suborder_15	Family_7	Genus_8	Species_1	Uncultured	Seawater	Marine bulk water	Atlantic Ocean	22556258	54.19167 N 7.9 E
1352	AM997752	Suborder_15	Family_7	Genus_8	Species_2	Uncultured	M_sediment	Atlantic Ocean:South-Atlantic Ocean,Guinea Basin	Atlantic Ocean	19829317	0 N, 2.42 W
1353	JX227143	Suborder_15	Family_7	Genus_8	Species_3	Uncultured	M_sediment	Nodule collected from station WS0902 in the Clarion-Clipperton Fracture Zone	Pacific Ocean	10.1016/j.dsr.2013.05.004	10.03° N, 154.03° W
1354	JN488230	Suborder_15	Family_7	Genus_8	Species_4	Uncultured	M_organism	Guerrero Negro Hypersaline Mat 06; altitude 310m AMSL; sample depth 1m below water level, 5-6mm depth into the mat	Mexico	22832344	27.68908, -113.9170
1355	JN532344	Suborder_15	Family_7	Genus_8	Species_5	Uncultured	M_organism	Guerrero Negro Hypersaline Mat 10; altitude 310m AMSL; sample depth 1m below water level, 34-49mm depth into the mat	Mexico	22832344	27.68908, -113.9170
1356	JN517018	Suborder_15	Family_7	Genus_8	Species_5	Uncultured	M_organism	Guerrero Negro Hypersaline Mat 09; altitude 310m AMSL; sample depth 1m below water level, 22-34mm depth into the mat	Mexico	22832344	27.68908, -113.9170
1357	JN523805	Suborder_15	Family_7	Genus_8	Species_5	Uncultured	M_organism	Guerrero Negro Hypersaline Mat 09; altitude 310m AMSL; sample depth 1m below water level, 22-34mm depth into the mat	Mexico	22832344	27.68908, -113.9170
1358	JN508966	Suborder_15	Family_7	Genus_8	Species_5	Uncultured	M_organism	Guerrero Negro Hypersaline Mat 08; altitude 310m AMSL; sample depth 1m below water level, 10-22mm depth into the mat	Mexico	22832344	27.68908, -113.9170
1359	JN526096	Suborder_15	Family_7	Genus_8	Species_5	Uncultured	M_organism	Guerrero Negro Hypersaline Mat 09; altitude 310m AMSL; sample depth 1m below water level, 22-34mm depth into the mat	Mexico	22832344	27.68908, -113.9170
1360	JN529545	Suborder_15	Family_7	Genus_8	Species_5	Uncultured	M_organism	Guerrero Negro Hypersaline Mat 10; altitude 310m AMSL; sample depth 1m below water level, 34-49mm depth into the mat	Mexico	22832344	27.68908, -113.9170
1361	JN527493	Suborder_15	Family_7	Genus_8	Species_5	Uncultured	M_organism	Guerrero Negro Hypersaline Mat 09; altitude 310m AMSL; sample depth 1m below water level, 22-34mm depth into the mat	Mexico	22832344	27.68908, -113.9170
1362	KX177419	Suborder_15	Family_7	Genus_9	Species_1	Uncultured	M_sediment	Pyrrhotite - sediment	USA: Big Fisherman Cove, Catalina Island, California	28078797	33.445124° N, 118.484147° W
1363	AM991248	Suborder_15	Family_7	Genus_10	Species_1	Uncultured	Freshwater	Karst spring water	Switzerland: Yverdon-les-Bains	N/A	N/A
1364	FJ746115	Suborder_15	Family_7	Genus_10	Species_2	Uncultured	M_sediment	Ocean sediment, 5306 m water depth, during Cruise Knox02rr	Pacific Ocean	21895908	45.96423 S, 163.18422 W
1365	JX227539	Suborder_15	Family_7	Genus_10	Species_2	Uncultured	M_sediment	Sediment collected from station WS0902 in the Clarion-Clipperton Fracture Zone	Pacific Ocean	10.1016/j.dsr.2013.05.004	10.03° N, 154.03° W
1366	EF208658	Suborder_15	Family_7	Genus_10	Species_3	Uncultured	M_sediment	Sandy carbonate sediment	USA, Hawai’i	10.3354/meps06996	N/A
1367	JN481415	Suborder_15	Family_7	Genus_10	Species_4	Uncultured	M_organism	Guerrero Negro Hypersaline Mat 05; altitude 310m AMSL; sample depth 1m below water level, 4-5mm depth into the mat	Mexico	22832344	27.68908, -113.9170
1368	AB694439	Suborder_15	Family_7	Genus_10	Species_5	Uncultured	M_sediment	Deep-sea sediment at a Depth 7111m.	Japan: Izu-Ogasawara	23391914	32.8015, 141.8832
1369	HM186345	Suborder_15	Family_7	Genus_10	Species_6	Uncultured	T_sediment	Saturated zone of the Hanford Site 300 Area subsurface	USA	22122741	N/A
1370	JN517043	Suborder_15	Family_7	Genus_10	Species_7	Uncultured	M_organism	Guerrero Negro Hypersaline Mat 09; altitude 310m AMSL; sample depth 1m below water level, 22-34mm depth into the mat	Mexico	22832344	27.68908, -113.9170
1371	JN534380	Suborder_15	Family_7	Genus_10	Species_7	Uncultured	M_organism	Guerrero Negro Hypersaline Mat 10; altitude 310m AMSL; sample depth 1m below water level, 34-49mm depth into the mat	Mexico	22832344	27.68908, -113.9170
1372	JN521223	Suborder_15	Family_7	Genus_10	Species_7	Uncultured	M_organism	Guerrero Negro Hypersaline Mat 09; altitude 310m AMSL; sample depth 1m below water level, 22-34mm depth into the mat	Mexico	22832344	27.68908, -113.9170
1373	JN523633	Suborder_15	Family_7	Genus_10	Species_7	Uncultured	M_organism	Guerrero Negro Hypersaline Mat 09; altitude 310m AMSL; sample depth 1m below water level, 22-34mm depth into the mat	Mexico	22832344	27.68908, -113.9170
1374	JN474562	Suborder_15	Family_7	Genus_10	Species_7	Uncultured	M_organism	Guerrero Negro Hypersaline Mat 05; altitude 310m AMSL; sample depth 1m below water level, 4-5mm depth into the mat	Mexico	22832344	27.68908, -113.9170
1375	JN517408	Suborder_15	Family_7	Genus_10	Species_7	Uncultured	M_organism	Guerrero Negro Hypersaline Mat 09; altitude 310m AMSL; sample depth 1m below water level, 22-34mm depth into the mat	Mexico	22832344	27.68908, -113.9170
1376	JN464461	Suborder_15	Family_7	Genus_10	Species_7	Uncultured	M_organism	Guerrero Negro Hypersaline Mat 04; altitude 310m AMSL; sample depth 1m below water level, 3-4mm depth into the mat	Mexico	22832344	27.68908, -113.9170
1377	JN977153	Suborder_15	Family_8	Genus_1	Species_1	Uncultured	M_sediment	Jiaozhao Bay sediment	China	N/A	N/A
1378	JX240898	Suborder_15	Family_8	Genus_2	Species_1	Uncultured	M_sediment	Coastal soil	India	25862282	21.4208 N 72.7187 E
1379	KC331491	Suborder_15	Family_9	Genus_1	Species_1	Uncultured	Soil	Apple orchard	China: Loess Plateau	10.1016/j.scienta.2014.04.010	35°40' N, 109°18' E
1380	KC357967	Suborder_15	Family_9	Genus_2	Species_1	Uncultured	Freshwater	Large-discharge carbonate springs	USA	N/A	35.008333, -115.475
1381	AB486195	Suborder_15	Family_10	Genus_1	Species_1	Uncultured	Soil	Rice paddy soil	Japan: Tokyo	19767468	N/A
1382	AB486585	Suborder_15	Family_10	Genus_2	Species_1	Uncultured	Soil	Rice paddy soil	Japan: Tokyo	19767468	N/A
1383	JQ426279	Suborder_15	Family_10	Genus_3	Species_1	Uncultured	Soil	Soil	Mexico	10.2225/vol16-issue5-fulltext-14	19.419444, -99.133333
1384	EF019337	Suborder_15	Family_10	Genus_4	Species_1	Uncultured	Soil	Trembling aspen rhizosphere under elevated CO2 conditions	USA	18218029	N/A
1385	GU172194	Suborder_15	Family_10	Genus_5	Species_1	Uncultured	Soil	Eucalyptus plantation soil	China	N/A	N/A
1386	KF268853	Suborder_15	Family_10	Genus_6	Species_1	Uncultured	M_sediment	Marine sediment	USA	44.618089, -124.030151	N/A
1387	JX272006	Suborder_15	Family_10	Genus_7	Species_1	Uncultured	Activated_sludge	Activated sludge in lab-scale reactor at 0 cm depth with dissolved oxygen between 0.7 mg/l and 0.9 mg/l	China	23693146	N/A
1388	KC358539	Suborder_15	Family_10	Genus_8	Species_1	Uncultured	Freshwater	Groundwater from tectonically-formed cavern	USA	N/A	36.241944, -116.825833
1389	HM278297	Suborder_15	Family_10	Genus_9	Species_1	Uncultured	Human	Skin, volar forearm	USA	22310478	N/A
1390	JF048950	Suborder_15	Family_10	Genus_9	Species_1	Uncultured	Human	Skin, volar forearm	USA	N/A	N/A
1391	JQ769541	Suborder_15	Family_10	Genus_10	Species_1	Uncultured	Soil	Biological soil crust of copper mine tailings wastelands	China: Tongling	N/A	N/A
1392	HQ232442	Suborder_15	Family_10	Genus_10	Species_2	Uncultured	Activated_sludge	Denitrification bioreactor	USA	21053955	N/A
1393	EF516917	Suborder_15	Family_10	Genus_10	Species_3	Uncultured	Soil	Grassland soil	USA: northern California, Angelo Coast Range Reserve	19279669	39°44'17.7''N, 123°37'48.4''W
1394	EU134542	Suborder_15	Family_10	Genus_10	Species_4	Uncultured	Soil	Soil from an undisturbed mixed grass prairie preserve	USA: Oklahoma, Kessler farm	18606799	34°58'31.74"N, 97°31'18.05"W
1395	HG970677	Suborder_15	Family_10	Genus_11	Species_1	Uncultured	Soil	Clay	Spain	N/A	N/A
1396	JF833494	Suborder_15	Family_10	Genus_12	Species_1	Uncultured	Soil	Potassium mine soil	China: Yuexi, Anhui	N/A	N/A
1397	AB486150	Suborder_15	Family_10	Genus_13	Species_1	Uncultured	Soil	Rice paddy soil	Japan: Tokyo	19767468	N/A
1398	AB488303	Suborder_15	Family_10	Genus_13	Species_1	Uncultured	Soil	Rice paddy soil	Japan: Tokyo	19767468	N/A
1399	JF167827	Suborder_15	Family_10	Genus_14	Species_1	Uncultured	Human	Skin, volar forearm	USA	N/A	N/A
1400	JF175090	Suborder_15	Family_10	Genus_14	Species_1	Uncultured	Human	Skin, volar forearm	USA	N/A	N/A
1401	HM251648	Suborder_15	Family_10	Genus_15	Species_1	Uncultured	Human	Skin, volar forearm	USA	22310478	N/A
1402	JF005015	Suborder_15	Family_10	Genus_15	Species_1	Uncultured	Human	Skin, volar forearm	USA	N/A	N/A
1403	JN023233	Suborder_15	Family_10	Genus_16	Species_1	Uncultured	Soil	Temperate highland grassland	Mexico	10.1080/01490451.2013.820236	19° 12´ 46.8” N 99° 15´ 25.2” W
1404	AB637082	Suborder_15	Family_10	Genus_17	Species_1	Uncultured	Soil	Soil	Japan: Tottori	N/A	N/A
1405	DQ129588	Suborder_15	Family_10	Genus_18	Species_1	Uncultured	Soil	Urban aerosol	USA: Texas, San Antonio	17182744	N/A
1406	JF174570	Suborder_15	Family_10	Genus_18	Species_1	Uncultured	Human	Skin, antecubital fossa	USA	N/A	N/A
1407	JF174772	Suborder_15	Family_10	Genus_18	Species_1	Uncultured	Human	Skin, antecubital fossa	USA	N/A	N/A
1408	EF451605	Suborder_15	Family_10	Genus_19	Species_1	Uncultured	Soil	Rural aerosol	France: Vert-le-petit	N/A	N/A
1409	GQ102566	Suborder_15	Family_10	Genus_20	Species_1	Uncultured	Human	Skin, volar forearm	USA	19478181; 23050952	N/A
1410	DQ129243	Suborder_15	Family_10	Genus_20	Species_1	Uncultured	Soil	Urban aerosol	USA: Texas, San Antonio	17182744	N/A
1411	JF236659	Suborder_15	Family_10	Genus_20	Species_2	Uncultured	Human	Skin, antecubital fossa	USA	N/A	N/A
1412	JF175254	Suborder_15	Family_10	Genus_20	Species_3	Uncultured	Human	Skin, volar forearm	USA	N/A	N/A
1413	JF176264	Suborder_15	Family_10	Genus_20	Species_4	Uncultured	Human	Skin, antecubital fossa	USA	N/A	N/A
1414	HM243933	Suborder_15	Family_10	Genus_21	Species_1	Uncultured	T_sediment	Middle sediment from Honghu Lake	China	N/A	9.847791°N, 113.340454°E
1415	JN487445	Suborder_15	Family_10	Genus_22	Species_1	Uncultured	M_organism	Guerrero Negro Hypersaline Mat 06; altitude 310m AMSL; sample depth 1m below water level, 5-6mm depth into the mat	Mexico	22832344	27.68908, -113.9170
1416	KC009874	Suborder_15	Family_10	Genus_23	Species_1	Uncultured	M_sediment	Shallow fluidized muds off the French Guiana coast	France	N/A	4, -53
1417	GQ249576	Suborder_15	Family_10	Genus_23	Species_2	Uncultured	M_sediment	Marine sediment: 12-14 cm layer	Spain: Bay of Cadiz	10.2436/20.1501.01.143	36°28.48' N, 6°10.71' W
1418	GQ249584	Suborder_15	Family_10	Genus_23	Species_2	Uncultured	M_sediment	Marine sediment: 12-14 cm layer	Spain: Bay of Cadiz	10.2436/20.1501.01.143	36°28.48' N, 6°10.71' W
1419	JN508929	Suborder_15	Family_10	Genus_24	Species_1	Uncultured	M_organism	Guerrero Negro Hypersaline Mat 08; altitude 310m AMSL; sample depth 1m below water level, 10-22mm depth into the mat	Mexico	22832344	27.68908, -113.9170
1420	MGSX01000311	Suborder_15	Family_10	Genus_24	Species_2	Uncultured	Freshwater	Water	USA: Rifle, CO	27774985	39.5369, -107.7828
1421	EU385735	Suborder_15	Family_10	Genus_24	Species_3	Uncultured	M_sediment	Subseafloor sediment of the South China Sea	China	23700125	8°49.50'N, 111°26.47' E
1422	HE803949	Suborder_15	Family_10	Genus_24	Species_3	Uncultured	M_sediment	Marine seabed sediments	Italy: Leghorn, Industrial harbour	10.1155/2013/165706	N/A
1423	DQ109933	Suborder_15	Family_10	Genus_24	Species_4	Uncultured	M_organism	Salt pond, nonlithifying microbial mat	Bahamas: Eleuthera	10.1016/j.sedgeo.2005.12.008	N/A
1424	JF344453	Suborder_15	Family_10	Genus_24	Species_5	Uncultured	M_sediment	Hydrocarbon polluted marine sediments from figueiras beach	Spain: Cies Islands-Galicia	22626032	42.135576 N 8.535184 W
1425	JN509029	Suborder_15	Family_10	Genus_24	Species_6	Uncultured	M_organism	Guerrero Negro Hypersaline Mat 08; altitude 310m AMSL; sample depth 1m below water level, 10-22mm depth into the mat	Mexico	22832344	27.68908, -113.9170
1426	JN465955	Suborder_15	Family_10	Genus_24	Species_6	Uncultured	M_organism	Guerrero Negro Hypersaline Mat 04; altitude 310m AMSL; sample depth 1m below water level, 3-4mm depth into the mat	Mexico	22832344	27.68908, -113.9170
1427	JN504568	Suborder_15	Family_10	Genus_24	Species_6	Uncultured	M_organism	Guerrero Negro Hypersaline Mat 07; altitude 310m AMSL; sample depth 1m below water level, 6-10mm depth into the mat	Mexico	22832344	27.68908, -113.9170
1428	JN526145	Suborder_15	Family_10	Genus_24	Species_6	Uncultured	M_organism	Guerrero Negro Hypersaline Mat 09; altitude 310m AMSL; sample depth 1m below water level, 22-34mm depth into the mat	Mexico	22832344	27.68908, -113.9170
1429	JN503319	Suborder_15	Family_10	Genus_24	Species_6	Uncultured	M_organism	Guerrero Negro Hypersaline Mat 07; altitude 310m AMSL; sample depth 1m below water level, 6-10mm depth into the mat	Mexico	22832344	27.68908, -113.9170
1430	JN519858	Suborder_15	Family_10	Genus_24	Species_6	Uncultured	M_organism	Guerrero Negro Hypersaline Mat 09; altitude 310m AMSL; sample depth 1m below water level, 22-34mm depth into the mat	Mexico	22832344	27.68908, -113.9170
1431	JN503697	Suborder_15	Family_10	Genus_24	Species_6	Uncultured	M_organism	Guerrero Negro Hypersaline Mat 07; altitude 310m AMSL; sample depth 1m below water level, 6-10mm depth into the mat	Mexico	22832344	27.68908, -113.9170
1432	JN492252	Suborder_15	Family_10	Genus_24	Species_6	Uncultured	M_organism	Guerrero Negro Hypersaline Mat 06; altitude 310m AMSL; sample depth 1m below water level, 5-6mm depth into the mat	Mexico	22832344	27.68908, -113.9170
1433	JN439143	Suborder_15	Family_10	Genus_24	Species_6	Uncultured	M_organism	Guerrero Negro Hypersaline Mat 02; altitude 310m AMSL; sample depth 1m below water level, 1-2mm depth into the mat	Mexico	22832344	27.68908, -113.9170
1434	JN500525	Suborder_15	Family_10	Genus_24	Species_6	Uncultured	M_organism	Guerrero Negro Hypersaline Mat 07; altitude 310m AMSL; sample depth 1m below water level, 6-10mm depth into the mat	Mexico	22832344	27.68908, -113.9170
1435	JN491520	Suborder_15	Family_10	Genus_24	Species_6	Uncultured	M_organism	Guerrero Negro Hypersaline Mat 06; altitude 310m AMSL; sample depth 1m below water level, 5-6mm depth into the mat	Mexico	22832344	27.68908, -113.9170
1436	JN502175	Suborder_15	Family_10	Genus_24	Species_6	Uncultured	M_organism	Guerrero Negro Hypersaline Mat 07; altitude 310m AMSL; sample depth 1m below water level, 6-10mm depth into the mat	Mexico	22832344	27.68908, -113.9170
1437	JN475761	Suborder_15	Family_10	Genus_24	Species_6	Uncultured	M_organism	Guerrero Negro Hypersaline Mat 05; altitude 310m AMSL; sample depth 1m below water level, 4-5mm depth into the mat	Mexico	22832344	27.68908, -113.9170
1438	JN490761	Suborder_15	Family_10	Genus_24	Species_6	Uncultured	M_organism	Guerrero Negro Hypersaline Mat 06; altitude 310m AMSL; sample depth 1m below water level, 5-6mm depth into the mat	Mexico	22832344	27.68908, -113.9170
1439	JN537951	Suborder_15	Family_10	Genus_24	Species_6	Uncultured	M_organism	Guerrero Negro Hypersaline Mat 10; altitude 310m AMSL; sample depth 1m below water level, 34-49mm depth into the mat	Mexico	22832344	27.68908, -113.9170
1440	JN475389	Suborder_15	Family_10	Genus_24	Species_6	Uncultured	M_organism	Guerrero Negro Hypersaline Mat 05; altitude 310m AMSL; sample depth 1m below water level, 4-5mm depth into the mat	Mexico	22832344	27.68908, -113.9170
1441	JN519883	Suborder_15	Family_10	Genus_25	Species_1	Uncultured	M_organism	Guerrero Negro Hypersaline Mat 09; altitude 310m AMSL; sample depth 1m below water level, 22-34mm depth into the mat	Mexico	22832344	27.68908, -113.9170
1442	JN533463	Suborder_15	Family_10	Genus_25	Species_2	Uncultured	M_organism	Guerrero Negro Hypersaline Mat 10; altitude 310m AMSL; sample depth 1m below water level, 34-49mm depth into the mat	Mexico	22832344	27.68908, -113.9170
1443	JN502435	Suborder_15	Family_10	Genus_25	Species_2	Uncultured	M_organism	Guerrero Negro Hypersaline Mat 07; altitude 310m AMSL; sample depth 1m below water level, 6-10mm depth into the mat	Mexico	22832344	27.68908, -113.9170
1444	JN538636	Suborder_15	Family_10	Genus_25	Species_2	Uncultured	M_organism	Guerrero Negro Hypersaline Mat 10; altitude 310m AMSL; sample depth 1m below water level, 34-49mm depth into the mat	Mexico	22832344	27.68908, -113.9170
1445	JN510259	Suborder_15	Family_10	Genus_25	Species_3	Uncultured	M_organism	Guerrero Negro Hypersaline Mat 08; altitude 310m AMSL; sample depth 1m below water level, 10-22mm depth into the mat	Mexico	22832344	27.68908, -113.9170
1446	JN513793	Suborder_15	Family_10	Genus_25	Species_3	Uncultured	M_organism	Guerrero Negro Hypersaline Mat 08; altitude 310m AMSL; sample depth 1m below water level, 10-22mm depth into the mat	Mexico	22832344	27.68908, -113.9170
1447	JN483785	Suborder_15	Family_10	Genus_25	Species_3	Uncultured	M_organism	Guerrero Negro Hypersaline Mat 06; altitude 310m AMSL; sample depth 1m below water level, 5-6mm depth into the mat	Mexico	22832344	27.68908, -113.9170
1448	JN497817	Suborder_15	Family_10	Genus_25	Species_3	Uncultured	M_organism	Guerrero Negro Hypersaline Mat 07; altitude 310m AMSL; sample depth 1m below water level, 6-10mm depth into the mat	Mexico	22832344	27.68908, -113.9170
1449	JN509434	Suborder_15	Family_10	Genus_25	Species_3	Uncultured	M_organism	Guerrero Negro Hypersaline Mat 08; altitude 310m AMSL; sample depth 1m below water level, 10-22mm depth into the mat	Mexico	22832344	27.68908, -113.9170
1450	JN532603	Suborder_15	Family_10	Genus_25	Species_3	Uncultured	M_organism	Guerrero Negro Hypersaline Mat 10; altitude 310m AMSL; sample depth 1m below water level, 34-49mm depth into the mat	Mexico	22832344	27.68908, -113.9170
1451	JN444913	Suborder_15	Family_10	Genus_25	Species_3	Uncultured	M_organism	Guerrero Negro Hypersaline Mat 02; altitude 310m AMSL; sample depth 1m below water level, 1-2mm depth into the mat	Mexico	22832344	27.68908, -113.9170
1452	JN472068	Suborder_15	Family_10	Genus_25	Species_3	Uncultured	M_organism	Guerrero Negro Hypersaline Mat 05; altitude 310m AMSL; sample depth 1m below water level, 4-5mm depth into the mat	Mexico	22832344	27.68908, -113.9170
1453	JN528018	Suborder_15	Family_10	Genus_25	Species_3	Uncultured	M_organism	Guerrero Negro Hypersaline Mat 09; altitude 310m AMSL; sample depth 1m below water level, 22-34mm depth into the mat	Mexico	22832344	27.68908, -113.9170
1454	JN528001	Suborder_15	Family_10	Genus_25	Species_3	Uncultured	M_organism	Guerrero Negro Hypersaline Mat 09; altitude 310m AMSL; sample depth 1m below water level, 22-34mm depth into the mat	Mexico	22832344	27.68908, -113.9170
1455	JN532548	Suborder_15	Family_10	Genus_26	Species_1	Uncultured	M_organism	Guerrero Negro Hypersaline Mat 10; altitude 310m AMSL; sample depth 1m below water level, 34-49mm depth into the mat	Mexico	22832344	27.68908, -113.9170
1456	JN463817	Suborder_15	Family_10	Genus_26	Species_2	Uncultured	M_organism	Guerrero Negro Hypersaline Mat 04; altitude 310m AMSL; sample depth 1m below water level, 3-4mm depth into the mat	Mexico	22832344	27.68908, -113.9170
1457	JN534390	Suborder_15	Family_10	Genus_26	Species_2	Uncultured	M_organism	Guerrero Negro Hypersaline Mat 10; altitude 310m AMSL; sample depth 1m below water level, 34-49mm depth into the mat	Mexico	22832344	27.68908, -113.9170
1458	JN535704	Suborder_15	Family_10	Genus_26	Species_2	Uncultured	M_organism	Guerrero Negro Hypersaline Mat 10; altitude 310m AMSL; sample depth 1m below water level, 34-49mm depth into the mat	Mexico	22832344	27.68908, -113.9170
1459	JN536277	Suborder_15	Family_10	Genus_26	Species_2	Uncultured	M_organism	Guerrero Negro Hypersaline Mat 10; altitude 310m AMSL; sample depth 1m below water level, 34-49mm depth into the mat	Mexico	22832344	27.68908, -113.9170
1460	JN467324	Suborder_15	Family_10	Genus_26	Species_3	Uncultured	M_organism	Guerrero Negro Hypersaline Mat 04; altitude 310m AMSL; sample depth 1m below water level, 3-4mm depth into the mat	Mexico	22832344	27.68908, -113.9170
1461	JN460643	Suborder_15	Family_10	Genus_26	Species_3	Uncultured	M_organism	Guerrero Negro Hypersaline Mat 04; altitude 310m AMSL; sample depth 1m below water level, 3-4mm depth into the mat	Mexico	22832344	27.68908, -113.9170
1462	JN478012	Suborder_15	Family_10	Genus_26	Species_3	Uncultured	M_organism	Guerrero Negro Hypersaline Mat 05; altitude 310m AMSL; sample depth 1m below water level, 4-5mm depth into the mat	Mexico	22832344	27.68908, -113.9170
1463	JN474474	Suborder_15	Family_10	Genus_26	Species_3	Uncultured	M_organism	Guerrero Negro Hypersaline Mat 05; altitude 310m AMSL; sample depth 1m below water level, 4-5mm depth into the mat	Mexico	22832344	27.68908, -113.9170
1464	JN530797	Suborder_15	Family_10	Genus_26	Species_3	Uncultured	M_organism	Guerrero Negro Hypersaline Mat 10; altitude 310m AMSL; sample depth 1m below water level, 34-49mm depth into the mat	Mexico	22832344	27.68908, -113.9170
1465	JN530673	Suborder_15	Family_10	Genus_26	Species_3	Uncultured	M_organism	Guerrero Negro Hypersaline Mat 10; altitude 310m AMSL; sample depth 1m below water level, 34-49mm depth into the mat	Mexico	22832344	27.68908, -113.9170
1466	JN535902	Suborder_15	Family_10	Genus_26	Species_3	Uncultured	M_organism	Guerrero Negro Hypersaline Mat 10; altitude 310m AMSL; sample depth 1m below water level, 34-49mm depth into the mat	Mexico	22832344	27.68908, -113.9170
1467	JN534590	Suborder_15	Family_10	Genus_26	Species_3	Uncultured	M_organism	Guerrero Negro Hypersaline Mat 10; altitude 310m AMSL; sample depth 1m below water level, 34-49mm depth into the mat	Mexico	22832344	27.68908, -113.9170
1468	JN469054	Suborder_15	Family_10	Genus_26	Species_3	Uncultured	M_organism	Guerrero Negro Hypersaline Mat 04; altitude 310m AMSL; sample depth 1m below water level, 3-4mm depth into the mat	Mexico	22832344	27.68908, -113.9170
1469	JN476501	Suborder_15	Family_10	Genus_26	Species_3	Uncultured	M_organism	Guerrero Negro Hypersaline Mat 05; altitude 310m AMSL; sample depth 1m below water level, 4-5mm depth into the mat	Mexico	22832344	27.68908, -113.9170
1470	JN508459	Suborder_15	Family_10	Genus_26	Species_3	Uncultured	M_organism	Guerrero Negro Hypersaline Mat 08; altitude 310m AMSL; sample depth 1m below water level, 10-22mm depth into the mat	Mexico	22832344	27.68908, -113.9170
1471	JN539323	Suborder_15	Family_10	Genus_26	Species_3	Uncultured	M_organism	Guerrero Negro Hypersaline Mat 10; altitude 310m AMSL; sample depth 1m below water level, 34-49mm depth into the mat	Mexico	22832344	27.68908, -113.9170
1472	JN532142	Suborder_15	Family_10	Genus_26	Species_3	Uncultured	M_organism	Guerrero Negro Hypersaline Mat 10; altitude 310m AMSL; sample depth 1m below water level, 34-49mm depth into the mat	Mexico	22832344	27.68908, -113.9170
1473	JN537084	Suborder_15	Family_10	Genus_26	Species_3	Uncultured	M_organism	Guerrero Negro Hypersaline Mat 10; altitude 310m AMSL; sample depth 1m below water level, 34-49mm depth into the mat	Mexico	22832344	27.68908, -113.9170
1474	JN468524	Suborder_15	Family_10	Genus_26	Species_3	Uncultured	M_organism	Guerrero Negro Hypersaline Mat 04; altitude 310m AMSL; sample depth 1m below water level, 3-4mm depth into the mat	Mexico	22832344	27.68908, -113.9170
1475	JN531511	Suborder_15	Family_10	Genus_26	Species_3	Uncultured	M_organism	Guerrero Negro Hypersaline Mat 10; altitude 310m AMSL; sample depth 1m below water level, 34-49mm depth into the mat	Mexico	22832344	27.68908, -113.9170
1476	JN496379	Suborder_15	Family_10	Genus_26	Species_3	Uncultured	M_organism	Guerrero Negro Hypersaline Mat 07; altitude 310m AMSL; sample depth 1m below water level, 6-10mm depth into the mat	Mexico	22832344	27.68908, -113.9170
1477	JN825517	Cystobacterineae	Family_1	Genus_1	Species_1	Uncultured	T_organism	Microbialites from Alchichica alkaline lake maintained in aquarium	Mexico	22194908	19°25'N 97°24'W
1478	DQ906874	Cystobacterineae	Family_1	Genus_2	Species_1	Uncultured	Soil	Subsurface soil	Oman	N/A	N/A
1479	HM187176	Cystobacterineae	Family_1	Genus_2	Species_2	Uncultured	T_sediment	Saturated zone of the Hanford Site 300 Area subsurface	USA	22122741	N/A
1480	LN560484	Cystobacterineae	Family_2	Genus_1	Species_1	Uncultured	Soil	Refuse dump Nest 11 layer 0	Panama: Gamboa, Pipeline Road	N/A	9.13, -79.72
1481	HQ912771	Cystobacterineae	Family_2	Genus_1	Species_2	Uncultured	T_organism	Asparagus sTraw compost	China: Yongji City, Shanxi Province	N/A	N/A
1482	AB488249	Cystobacterineae	Family_2	Genus_2	Species_1	Uncultured	Soil	Rice paddy soil	Japan: Tokyo	19767468	N/A
1483	JX133259	Cystobacterineae	Family_2	Genus_2	Species_2	Uncultured	Soil	Diseased soil	China	N/A	N/A
1484	KF494797	Cystobacterineae	Family_2	Genus_3	Species_1	Uncultured	Soil	Permafrost soil	China: Qinghai-Tibet Plateau	N/A	N/A
1485	AB696145	Cystobacterineae	Family_2	Genus_4	Species_1	Uncultured	Soil	Soil	China: Gobi desert	N/A	N/A
1486	JX040357	Cystobacterineae	Family_2	Genus_5	Species_1	Uncultured	Freshwater	waste Water	China	N/A	N/A
1487	FQ658736	Cystobacterineae	Family_2	Genus_6	Species_1	Uncultured	Soil	PAH-contaminated soil; retention systems which treat road runoffs	France	N/A	N/A
1488	JQ624953	Cystobacterineae	Family_2	Genus_6	Species_1	Uncultured	T_organism	Poplar biomass	USA	22629327	N/A
1489	EF516099	Cystobacterineae	Family_2	Genus_6	Species_2	Uncultured	Soil	Grassland soil	USA: northern California, Angelo Coast Range Reserve	19279669	39°44'17.7''N, 123°37'48.4''W
1490	FPLS01006514	Cystobacterineae	Family_2	Genus_6	Species_3	Uncultured	Soil	Soil	Denmark	29291348	N/A
1491	GU731311	Cystobacterineae	Family_2	Genus_6	Species_4	Uncultured	Soil	Autotrophic enrichment culture from a soil sample with arsenic	Germany	22350109	N/A
1492	GU731334	Cystobacterineae	Family_2	Genus_6	Species_4	Uncultured	Soil	Autotrophic enrichment culture from a soil sample with arsenic	Germany	22350109	N/A
1493	GU731326	Cystobacterineae	Family_2	Genus_6	Species_4	Uncultured	Soil	Autotrophic enrichment culture from a soil sample with arsenic	Germany	22350109	N/A
1494	GU731320	Cystobacterineae	Family_2	Genus_6	Species_4	Uncultured	Soil	Autotrophic enrichment culture from a soil sample with arsenic	Germany	22350109	N/A
1495	GU731340	Cystobacterineae	Family_2	Genus_6	Species_4	Uncultured	Soil	Autotrophic enrichment culture from a soil sample with arsenic	Germany	22350109	N/A
1496	JX505324	Cystobacterineae	Family_3	Genus_1	Species_1	Uncultured	Soil	Soil	China	10.1007/s13213-013-0784-9	47° 35' N, 133° 31' E
1497	AB240240	Cystobacterineae	Family_3	Genus_1	Species_1	Uncultured	Soil	Bulk soil of reed bed reactor in the laboratory	Japan	N/A	N/A
1498	KF956777	Cystobacterineae	Family_3	Genus_1	Species_1	Uncultured	Soil	Rice paddy soil	South Korea	N/A	36.73, 126.82
1499	KC569890	Cystobacterineae	Family_3	Genus_2	Species_1	Uncultured	T_sediment	Black organic ooze from lava tube wall	USA: Nahuku Lava Tube (Thurston), Hawai'i Volcanoes National Park, Hawai'i	N/A	N/A
1500	HM269949	Cystobacterineae	Family_3	Genus_2	Species_2	Uncultured	Human	Skin, popliteal fossa	USA	22310478	N/A
1501	JF027966	Cystobacterineae	Family_3	Genus_2	Species_2	Uncultured	Human	Skin, popliteal fossa	USA	N/A	N/A
1502	JN023567	Cystobacterineae	Family_3	Genus_2	Species_3	Uncultured	Soil	Temperate highland grassland	Mexico	10.1080/01490451.2013.820236	19° 12´ 46.8” N 99° 15´ 25.2” W
1503	JN023810	Cystobacterineae	Family_3	Genus_2	Species_3	Uncultured	Soil	Temperate highland grassland	Mexico	10.1080/01490451.2013.820236	19° 12´ 46.8” N 99° 15´ 25.2” W
1504	JN643103	Cystobacterineae	Family_3	Genus_2	Species_4	Uncultured	T_organism	Golden tan microbial mat from lava tube wall	Portugal: Gruta dos Buracos, Terceira, Azores	N/A	38.791111, -27.299167
1505	Ga0167666_10026973	Cystobacterineae	Family_3	Genus_2	Species_4	Uncultured	Soil	Glacier forefield soil	Sweden	N/A	67.907119, 18.447522
1506	Ga0208838_1000211	Cystobacterineae	Family_3	Genus_2	Species_5	Uncultured	Soil	Forest soil	USA	N/A	39.23550963, -121.2836963
1507	AB488232	Cystobacterineae	Family_3	Genus_2	Species_6	Uncultured	Soil	Rice paddy soil	Japan: Tokyo	19767468	N/A
1508	HQ622736	Cystobacterineae	Family_3	Genus_2	Species_7	Uncultured	Freshwater	Ice core from Austre Lovenbreen glacier, Ny-Alesund	Arctic	23474777	78°52'52.59396'' N, 12°09'17.97319'' E
1509	Ga0167627_10000997	Cystobacterineae	Family_3	Genus_2	Species_8	Uncultured	Soil	Glacier forefield soil	Greenland	N/A	67.163069, -50.018284
1510	Ga0167625_100011613	Cystobacterineae	Family_3	Genus_2	Species_8	Uncultured	Soil	Glacier forefield soil	Greenland	N/A	67.162953, -50.018269
1511	HQ674845	Cystobacterineae	Family_3	Genus_2	Species_9	Uncultured	Soil	Variably weathered outcrop	China: Longshan Mountain of Nanjing	N/A	31.78 N 118.75 E
1512	AJ518794	Cystobacterineae	Family_3	Genus_2	Species_10	Uncultured	Soil	Uranium mining waste pile near Johanngeorgenstadt, soil sample	Germany, Saxony	N/A	N/A
1513	AJ518797	Cystobacterineae	Family_3	Genus_2	Species_10	Uncultured	Soil	Uranium mining waste pile near Johanngeorgenstadt, soil sample	Germany, Saxony	N/A	N/A
1514	Ga0105857_10023401	Cystobacterineae	Family_3	Genus_2	Species_11	Uncultured	Soil	Soil leachate	USA	N/A	68.6137, -149.3144
1515	Ga0105855_100128110	Cystobacterineae	Family_3	Genus_2	Species_11	Uncultured	Soil	Soil leachate	USA	N/A	68.6137, -149.3144
1516	Ga0209901_10050604	Cystobacterineae	Family_3	Genus_2	Species_11	Uncultured	Soil	Soil leachate	USA	N/A	68.6137, -149.3144
1517	Ga0105858_10013306	Cystobacterineae	Family_3	Genus_2	Species_11	Uncultured	Soil	Soil leachate	USA	N/A	68.6137, -149.3144
1518	Ga0209847_10035514	Cystobacterineae	Family_3	Genus_2	Species_11	Uncultured	Soil	Soil leachate	USA	N/A	68.6137, -149.3144
1519	Ga0209888_10015315	Cystobacterineae	Family_3	Genus_2	Species_11	Uncultured	Soil	Soil leachate	USA	N/A	68.6137, -149.3144
1520	Ga0105854_10035245	Cystobacterineae	Family_3	Genus_2	Species_11	Uncultured	Soil	Soil leachate	USA	N/A	68.6137, -149.3144
1521	HQ445671	Cystobacterineae	Family_3	Genus_3	Species_1	Uncultured	Soil	Deep saprolite and saprock from LG-1 sampling location	Puerto Rico: eastern, Luquillo Mountains	N/A	N/A
1522	HQ445783	Cystobacterineae	Family_3	Genus_3	Species_1	Uncultured	Soil	Deep saprolite and saprock from LG-1 sampling location	Puerto Rico: eastern, Luquillo Mountains	N/A	N/A
1523	Ga0134073_100015815	Cystobacterineae	Family_3	Genus_3	Species_2	Uncultured	Soil	Grassland soil	USA	N/A	39.7181, -123.6527
1524	Ga0209474_1000042847	Cystobacterineae	Family_3	Genus_3	Species_2	Uncultured	Soil	Grassland soil	USA	N/A	39.7392, -123.6308
1525	Ga0209153_10054684	Cystobacterineae	Family_3	Genus_3	Species_2	Uncultured	Soil	Grassland soil	USA	N/A	39.7392, -123.6308
1526	EF516111	Cystobacterineae	Family_3	Genus_3	Species_2	Uncultured	Soil	Grassland soil	USA: northern California, Angelo Coast Range Reserve	19279669	39°44'17.7''N, 123°37'48.4''W
1527	EF018959	Cystobacterineae	Family_3	Genus_3	Species_2	Uncultured	Soil	Trembling aspen rhizosphere under ambient CO2 conditions	USA	18218029	N/A
1528	EF516300	Cystobacterineae	Family_3	Genus_3	Species_2	Uncultured	Soil	Grassland soil	USA: northern California, Angelo Coast Range Reserve	19279669	39°44'17.7''N, 123°37'48.4''W
1529	EF516739	Cystobacterineae	Family_3	Genus_3	Species_2	Uncultured	Soil	Grassland soil	USA: northern California, Angelo Coast Range Reserve	19279669	39°44'17.7''N, 123°37'48.4''W
1530	Ga0209179_10151461	Cystobacterineae	Family_3	Genus_3	Species_3	Uncultured	Soil	Vadose zone soil	USA	N/A	39.7291, -123.6419
1531	Ga0209158_10321781	Cystobacterineae	Family_3	Genus_3	Species_3	Uncultured	Soil	Grassland soil	USA	N/A	39.7392, -123.6308
1532	EU134415	Cystobacterineae	Family_3	Genus_3	Species_3	Uncultured	Soil	Soil from an undisturbed mixed grass prairie preserve	USA: Oklahoma, Kessler farm	18606799	34°58'31.74"N, 97°31'18.05"W
1533	Ga0209590_1000005421	Cystobacterineae	Family_3	Genus_3	Species_3	Uncultured	Soil	Vadose zone soil	USA	N/A	39.7291, -123.6419
1534	Ga0209180_100711553	Cystobacterineae	Family_3	Genus_3	Species_3	Uncultured	Soil	Vadose zone soil	USA	N/A	39.7291, -123.6419
1535	Ga0209283_100014417	Cystobacterineae	Family_3	Genus_3	Species_3	Uncultured	Soil	Vadose zone soil	USA	N/A	39.7291, -123.6419
1536	Ga0209058_10231511	Cystobacterineae	Family_3	Genus_3	Species_3	Uncultured	Soil	Grassland soil	USA	N/A	39.7392, -123.6308
1537	Ga0209156_100170344	Cystobacterineae	Family_3	Genus_3	Species_3	Uncultured	Soil	Grassland soil	USA	N/A	39.7392, -123.6308
1538	Ga0209074_100203161	Cystobacterineae	Family_3	Genus_3	Species_3	Uncultured	Soil	Agricultural soil	USA	N/A	33.8834, -83.4195
1539	Ga0137364_100650061	Cystobacterineae	Family_3	Genus_3	Species_3	Uncultured	Soil	Soil from Sagehorn Ranch, Mendocino, California	USA	N/A	39.5673, -123.4758
1540	Ga0209057_10042083	Cystobacterineae	Family_3	Genus_3	Species_3	Uncultured	Soil	Grassland soil	USA	N/A	39.7392, -123.6308
1541	Ga0209376_10093474	Cystobacterineae	Family_3	Genus_3	Species_3	Uncultured	Soil	Grassland soil	USA	N/A	39.7392, -123.6308
1542	Ga0209472_10018878	Cystobacterineae	Family_3	Genus_3	Species_3	Uncultured	Soil	Grassland soil	USA	N/A	39.7392, -123.6308
1543	Ga0209161_100167122	Cystobacterineae	Family_3	Genus_3	Species_3	Uncultured	Soil	Grassland soil	USA	N/A	39.7392, -123.6308
1544	Ga0134071_100777501	Cystobacterineae	Family_3	Genus_3	Species_3	Uncultured	Soil	Grassland soil	USA	N/A	39.7181, -123.6527
1545	Ga0137420_12720272	Cystobacterineae	Family_3	Genus_3	Species_3	Uncultured	Soil	Soil from Angelo Coast Range Reserve, California	USA	N/A	39.7291, -123.6419
1546	Ga0179593_10300812	Cystobacterineae	Family_3	Genus_3	Species_3	Uncultured	Soil	Soil from Angelo Coast Range Reserve	USA	N/A	39.7291, -123.6419
1547	KX753130	Cystobacterineae	Family_3	Genus_3	Species_3	Uncultured	Soil	Soil from potato field	Czech Republic	N/A	N/A
1548	JN023369	Cystobacterineae	Family_3	Genus_3	Species_3	Uncultured	Soil	Temperate highland grassland	Mexico	10.1080/01490451.2013.820236	19° 12´ 46.8” N 99° 15´ 25.2” W
1549	JN023260	Cystobacterineae	Family_3	Genus_3	Species_3	Uncultured	Soil	Temperate highland grassland	Mexico	10.1080/01490451.2013.820236	19° 12´ 46.8” N 99° 15´ 25.2” W
1550	JN023105	Cystobacterineae	Family_3	Genus_3	Species_3	Uncultured	Soil	Temperate highland grassland	Mexico	10.1080/01490451.2013.820236	19° 12´ 46.8” N 99° 15´ 25.2” W
1551	Ga0137387_101914911	Cystobacterineae	Family_3	Genus_3	Species_3	Uncultured	Soil	Saprolite from Angelo Coast Range Reserve, California	USA	N/A	39.7291, -123.6419
1552	Ga0209157_10234644	Cystobacterineae	Family_3	Genus_3	Species_3	Uncultured	Soil	Grassland soil	USA	N/A	39.7392, -123.6308
1553	AB487896	Cystobacterineae	Family_3	Genus_3	Species_3	Uncultured	Soil	Rice paddy soil	Japan: Tokyo	19767468	N/A
1554	EU335298	Cystobacterineae	Family_3	Genus_3	Species_3	Uncultured	Soil	Unsaturated B horizon soil aggregate	USA	18192411	N/A
1555	JX133392	Cystobacterineae	Family_3	Genus_3	Species_3	Uncultured	Soil	Diseased soil	China	N/A	N/A
1556	Ga0209438_10181234	Cystobacterineae	Family_3	Genus_3	Species_3	Uncultured	Soil	Grasslands soil	USA	N/A	39.7392, -123.6308
1557	KX239103	Cystobacterineae	Family_4	Genus_1	Species_1	Uncultured	Soil	Soil	USA	10.1128/mSystems.00045-16	39.093056, -96.558611
1558	HM263235	Cystobacterineae	Family_4	Genus_1	Species_2	Uncultured	Human	Skin, popliteal fossa	USA	22310478	N/A
1559	AB486683	Cystobacterineae	Family_4	Genus_1	Species_3	Uncultured	Soil	Rice paddy soil	Japan: Tokyo	19767468	N/A
1560	GQ397088	Cystobacterineae	Family_4	Genus_1	Species_3	Uncultured	Soil	Soil	USA	20127458	58.433413 N, 134.554346 W
1561	AY921809	Cystobacterineae	Family_4	Genus_1	Species_4	Uncultured	Soil	Farm soil adjacent to a silage storage bunker	USA: Minnesota	15845853	N/A
1562	AY921810	Cystobacterineae	Family_4	Genus_1	Species_4	Uncultured	Soil	Farm soil adjacent to a silage storage bunker	USA: Minnesota	15845853	N/A
1563	Ga0302163_100169611	Cystobacterineae	Family_4	Genus_1	Species_5	Uncultured	Soil	Peat	Sweden	N/A	68.3532, 19.0469
1564	Ga0311332_101873391	Cystobacterineae	Family_4	Genus_1	Species_5	Uncultured	Soil	Peat	Sweden	N/A	68.3532, 19.0469
1565	KX505050	Cystobacterineae	Family_4	Genus_1	Species_6	Uncultured	T_sediment	Sediment, Reelfoot Lake, TN, USA	USA	N/A	36.388889, -89.388889
1566	HE648180	Cystobacterineae	Family_4	Genus_1	Species_7	Uncultured	T_sediment	Elodea nuttallii rhyzospheric mercury contaminated sediments	Switzerland	10.1371/journal.pone.0045565	N/A
1567	LC124573	Cystobacterineae	Family_4	Genus_1	Species_7	Uncultured	T_sediment	Sediment of Lake Okotanpe	Japan	27824124	42.8, 141.35
1568	GQ402712	Cystobacterineae	Family_4	Genus_1	Species_8	Uncultured	Soil	Peat swamp forest soil	Thailand	21057783	6°5' N, 101°58' E
1569	GQ402729	Cystobacterineae	Family_4	Genus_1	Species_8	Uncultured	Soil	Peat swamp forest soil	Thailand	21057783	6°5' N, 101°58' E
1570	GQ402739	Cystobacterineae	Family_4	Genus_1	Species_8	Uncultured	Soil	Peat swamp forest soil	Thailand	21057783	6°5' N, 101°58' E
1571	KF411653	Cystobacterineae	Family_4	Genus_1	Species_9	Uncultured	Activated_sludge	Activated sludge of a full-scale waste water treatment plant	Sweden	29187074	N/A
1572	AB672204	Cystobacterineae	Family_4	Genus_1	Species_9	Uncultured	Soil	Rice paddy field soil	Japan: Niigata	22972387	37°44'N, 138°87'E
1573	HE604089	Cystobacterineae	Family_4	Genus_1	Species_9	Uncultured	Freshwater	Acidic lignite mine lake 77, Northern basin redoxcline Iron Snow cDNA	Germany	23645202	N/A
1574	KP204514	Cystobacterineae	Family_4	Genus_1	Species_9	Uncultured	T_organism	Copahue geotherma field, Neuquen, Argentina	Argentina	25605537	-37.85, -71.166667
1575	KC619573	Cystobacterineae	Family_4	Genus_1	Species_9	Uncultured	Freshwater	Extreme acidic pit lake	Portugal	23840525	N/A
1576	KF411636	Cystobacterineae	Family_4	Genus_1	Species_9	Uncultured	Activated_sludge	Activated sludge of a full-scale waste water treatment plant	Sweden	29187074	N/A
1577	KF952438	Cystobacterineae	Family_4	Genus_1	Species_9	Cultured	Soil	Soil	Mexico: Texcoco Lake, D.F.	N/A	19.419444, -99.133333
1578	FQ659861	Cystobacterineae	Family_4	Genus_1	Species_9	Uncultured	Soil	PAH-contaminated soil; retention systems which treat road runoffs	France	N/A	N/A
1579	HE604085	Cystobacterineae	Family_4	Genus_1	Species_9	Uncultured	Freshwater	Acidic lignite mine lake 77, Northern basin redoxcline Iron Snow cDNA	Germany	23645202	N/A
1580	AB487285	Cystobacterineae	Family_4	Genus_2	Species_1	Uncultured	Soil	Rice paddy soil	Japan: Tokyo	19767468	N/A
1581	AB486822	Cystobacterineae	Family_4	Genus_2	Species_1	Uncultured	Soil	Rice paddy soil	Japan: Tokyo	19767468	N/A
1582	AB486429	Cystobacterineae	Family_4	Genus_2	Species_1	Uncultured	Soil	Rice paddy soil	Japan: Tokyo	19767468	N/A
1583	JQ769756	Cystobacterineae	Family_4	Genus_2	Species_1	Uncultured	Soil	Biological soil crust of copper mine tailings wastelands	China: Tongling	N/A	N/A
1584	JF204298	Cystobacterineae	Family_4	Genus_2	Species_1	Uncultured	Human	Skin, popliteal fossa	USA	N/A	N/A
1585	AB486508	Cystobacterineae	Family_4	Genus_2	Species_1	Uncultured	Soil	Rice paddy soil	Japan: Tokyo	19767468	N/A
1586	AB608683	Cystobacterineae	Family_4	Genus_2	Species_1	Uncultured	Soil	Rice paddy soil	Japan: Tokyo	21677691	N/A
1587	EU307086	Cystobacterineae	Family_4	Genus_2	Species_2	Uncultured	Soil	Unsaturated A horizon soil aggregate	USA	18192411	N/A
1588	Ga0105092_101040771	Cystobacterineae	Family_4	Genus_2	Species_2	Uncultured	T_sediment	Prairie Pothole Lake Sediments	USA	N/A	47.0956, -99.1001
1589	Ga0209593_100055604	Cystobacterineae	Family_4	Genus_2	Species_2	Uncultured	T_sediment	Prairie Pothole Lake Sediments	USA	N/A	47.0956, -99.1001
1590	EU134391	Cystobacterineae	Family_4	Genus_2	Species_2	Uncultured	Soil	Soil from an undisturbed mixed grass prairie preserve	USA: Oklahoma, Kessler farm	18606799	34°58'31.74"N, 97°31'18.05"W
1591	Ga0209820_10132833	Cystobacterineae	Family_4	Genus_2	Species_2	Uncultured	T_sediment	Prairie Pothole Lake Sediments	USA	N/A	47.0956, -99.1001
1592	Ga0209481_100592541	Cystobacterineae	Family_4	Genus_2	Species_2	Uncultured	Soil	Populus root and rhizosphere	USA	N/A	35.8443, -83.9607
1593	CP000769.1	Cystobacterineae	Family_4	Genus_2	Species_2	Cultured	T_sediment	Sediment	USA	25614562	N/A
1594	CP000769.2	Cystobacterineae	Family_4	Genus_2	Species_2	Cultured	T_sediment	Sediment	USA	N/A	N/A
1595	JN397782	Cystobacterineae	Family_4	Genus_2	Species_3	Uncultured	Soil	River bank	China, Taiwan: Jing-Mei River, Taipei	N/A	25.0003, 121.5339
1596	KF494584	Cystobacterineae	Family_4	Genus_2	Species_4	Uncultured	Soil	Permafrost soil	China: Qinghai-Tibet Plateau	N/A	N/A
1597	Ga0209342_100086831	Cystobacterineae	Family_4	Genus_2	Species_5	Uncultured	Soil	Sediment core, 16' depth, Rifle CO	USA	N/A	39.53, -107.78
1598	C687J29039_100525081	Cystobacterineae	Family_4	Genus_2	Species_5	Uncultured	Soil	Soil	USA	N/A	N/A
1599	Ga0209341_102570701	Cystobacterineae	Family_4	Genus_2	Species_5	Uncultured	Soil	Soil	USA	N/A	39.53, -107.78
1600	C687J35164_100426631	Cystobacterineae	Family_4	Genus_2	Species_5	Uncultured	Soil	Soil	USA	N/A	N/A
1601	EU134349	Cystobacterineae	Family_4	Genus_2	Species_5	Uncultured	Soil	Soil from an undisturbed mixed grass prairie preserve	USA: Oklahoma, Kessler farm	18606799	34°58'31.74"N, 97°31'18.05"W
1602	EU335166	Cystobacterineae	Family_4	Genus_2	Species_5	Uncultured	Soil	Saturated C horizon soil aggregate	USA	18192411	N/A
1603	AB486113	Cystobacterineae	Family_4	Genus_2	Species_5	Uncultured	Soil	Rice paddy soil	Japan: Tokyo	19767468	N/A
1604	AF523970	Cystobacterineae	Family_4	Genus_2	Species_5	Uncultured	Soil	Forested wetland	USA, the Savannah River Site	12460285	N/A
1605	FJ190072	Cystobacterineae	Family_4	Genus_2	Species_5	Uncultured	T_sediment	Sediment from well FW104 of the Department of Energy Integrated Field Research Challenge (IFC) site at the end of biostimulation phase	USA: Oak Ridge National Laboratory (ORNL), Tennessee	19346346	N/A
1606	FJ190065	Cystobacterineae	Family_4	Genus_2	Species_5	Uncultured	Freshwater	Groundwater from well FW104 of the Department of Energy InteGrated Field Research Challenge (IFC) site	USA: Oak Ridge National Laboratory (ORNL), Tennessee	19346346	N/A
1607	FJ190064	Cystobacterineae	Family_4	Genus_2	Species_5	Uncultured	Freshwater	Groundwater from well FW104 of the Department of Energy InteGrated Field Research Challenge (IFC) site	USA: Oak Ridge National Laboratory (ORNL), Tennessee	19346346	N/A
1608	FJ190067	Cystobacterineae	Family_4	Genus_2	Species_5	Uncultured	Freshwater	Well FW104 of the Department of Energy Integrated Field Research Challenge (IFC) site	USA: Oak Ridge National Laboratory (ORNL), Tennessee	19346346	N/A
1609	FJ190071	Cystobacterineae	Family_4	Genus_2	Species_5	Uncultured	T_sediment	Sediment from well FW104 of the Department of Energy Integrated Field Research Challenge (IFC) site at the end of biostimulation phase	USA: Oak Ridge National Laboratory (ORNL), Tennessee	19346346	N/A
1610	FJ190073	Cystobacterineae	Family_4	Genus_2	Species_5	Uncultured	T_sediment	Sediment from well FW104 of the Department of Energy Integrated Field Research Challenge (IFC) site at the end of biostimulation phase	USA: Oak Ridge National Laboratory (ORNL), Tennessee	19346346	N/A
1611	FJ190063	Cystobacterineae	Family_4	Genus_2	Species_5	Uncultured	Freshwater	Groundwater from well FW104 of the Department of Energy InteGrated Field Research Challenge (IFC) site	USA: Oak Ridge National Laboratory (ORNL), Tennessee	19346346	N/A
1612	FJ190066	Cystobacterineae	Family_4	Genus_2	Species_5	Uncultured	Freshwater	Groundwater from well FW104 of the Department of Energy InteGrated Field Research Challenge (IFC) site	USA: Oak Ridge National Laboratory (ORNL), Tennessee	19346346	N/A
1613	Ga0209073_100318441	Cystobacterineae	Family_4	Genus_3	Species_1	Uncultured	Soil	Agricultural soil	USA	N/A	33.8834, -83.4195
1614	AB252954	Cystobacterineae	Family_4	Genus_3	Species_2	Uncultured	T_organism	Iron-oxidation biofilm	Japan: Ishikawa, Kaga, Lagoon Shibayama	N/A	N/A
1615	Ga0196970_10094843	Cystobacterineae	Family_4	Genus_3	Species_3	Uncultured	Soil	Desert soil	USA	N/A	33.3049, -116.2547
1616	AB488363	Cystobacterineae	Family_4	Genus_3	Species_4	Uncultured	Soil	Rice paddy soil	Japan: Tokyo	19767468	N/A
1617	AM162453	Cystobacterineae	Family_4	Genus_3	Species_5	Uncultured	Soil	Sphagnum peat bog	Russia: West Siberia, Tomsk region, Bakchar	16517660	56°51'N, 82°50'E
1618	JX504916	Cystobacterineae	Family_4	Genus_3	Species_5	Uncultured	Soil	Soil	China	10.1007/s13213-013-0784-9	47° 35' N, 133° 31' E
1619	JX504948	Cystobacterineae	Family_4	Genus_3	Species_5	Uncultured	Soil	Soil	China	10.1007/s13213-013-0784-9	47° 35' N, 133° 31' E
1620	GQ487917	Cystobacterineae	Family_4	Genus_3	Species_6	Uncultured	Soil	Soil polluted by heavy metals	China	N/A	N/A
1621	AY921992	Cystobacterineae	Family_4	Genus_3	Species_7	Uncultured	Soil	Farm soil adjacent to a silage storage bunker	USA: Minnesota	15845853	N/A
1622	KT308494	Cystobacterineae	Family_4	Genus_3	Species_7	Uncultured	Activated_sludge	Sludge	India	N/A	N/A
1623	JX079225	Cystobacterineae	Family_4	Genus_3	Species_7	Uncultured	Soil	Contaminated agricultural soil BG-2	India	N/A	N/A
1624	AY921546	Cystobacterineae	Family_4	Genus_3	Species_7	Uncultured	Soil	Rice field soil	South Korea	N/A	N/A
1625	KF956778	Cystobacterineae	Family_4	Genus_3	Species_7	Uncultured	Soil	Rice paddy soil	South Korea	N/A	36.73, 126.82
1626	AB486780	Cystobacterineae	Family_4	Genus_3	Species_7	Uncultured	Soil	Rice paddy soil	Japan: Tokyo	19767468	N/A
1627	KT308495	Cystobacterineae	Family_4	Genus_3	Species_7	Uncultured	Activated_sludge	Sludge	India	N/A	N/A
1628	Ga0209798_101313331	Cystobacterineae	Family_4	Genus_3	Species_7	Uncultured	T_sediment	Wetland sediment	USA	N/A	46.6972164, -92.3279105
1629	KT308492	Cystobacterineae	Family_4	Genus_3	Species_7	Uncultured	Activated_sludge	Sludge	India	N/A	N/A
1630	EU307085	Cystobacterineae	Family_4	Genus_3	Species_7	Uncultured	Soil	Unsaturated A horizon soil aggregate	USA	18192411	N/A
1631	AB487041	Cystobacterineae	Family_4	Genus_3	Species_7	Uncultured	Soil	Rice paddy soil	Japan: Tokyo	19767468	N/A
1632	AB486311	Cystobacterineae	Family_4	Genus_3	Species_7	Uncultured	Soil	Rice paddy soil	Japan: Tokyo	19767468	N/A
1633	AF482687	Cystobacterineae	Family_4	Genus_3	Species_7	Cultured	T_sediment	Sediment	USA, Indian Head	11976120	N/A
1634	AB487136	Cystobacterineae	Family_4	Genus_3	Species_7	Uncultured	Soil	Rice paddy soil	Japan: Tokyo	19767468	N/A
1635	AB487489	Cystobacterineae	Family_4	Genus_3	Species_7	Uncultured	Soil	Rice paddy soil	Japan: Tokyo	19767468	N/A
1636	AB488183	Cystobacterineae	Family_4	Genus_3	Species_7	Uncultured	Soil	Rice paddy soil	Japan: Tokyo	19767468	N/A
1637	AB488044	Cystobacterineae	Family_4	Genus_3	Species_7	Uncultured	Soil	Rice paddy soil	Japan: Tokyo	19767468	N/A
1638	AB486550	Cystobacterineae	Family_4	Genus_3	Species_7	Uncultured	Soil	Rice paddy soil	Japan: Tokyo	19767468	N/A
1639	HE804578	Cystobacterineae	Family_4	Genus_3	Species_7	Uncultured	Soil	Arsenic-doped Fe-oxyhydroxide (lepidocrocite) in wetland soil, incubated in anaerobic columns	France: Kervidy-Naizin catchment, Brittany	N/A	N/A
1640	HE804615	Cystobacterineae	Family_4	Genus_3	Species_7	Uncultured	Soil	Arsenic-doped Fe-oxyhydroxide (lepidocrocite) in wetland soil, incubated in anaerobic columns	France: Kervidy-Naizin catchment, Brittany	N/A	N/A
1641	HE804452	Cystobacterineae	Family_4	Genus_3	Species_7	Uncultured	Soil	Arsenic-doped Fe-oxyhydroxide (lepidocrocite) in wetland soil, incubated in anaerobic columns	France: Kervidy-Naizin catchment, Brittany	N/A	N/A
1642	HE804457	Cystobacterineae	Family_4	Genus_3	Species_7	Uncultured	Soil	Arsenic-doped Fe-oxyhydroxide (lepidocrocite) in wetland soil, incubated in anaerobic columns	France: Kervidy-Naizin catchment, Brittany	N/A	N/A
1643	HE804556	Cystobacterineae	Family_4	Genus_3	Species_7	Uncultured	Soil	Arsenic-doped Fe-oxyhydroxide (lepidocrocite) in wetland soil, incubated in anaerobic columns	France: Kervidy-Naizin catchment, Brittany	N/A	N/A
1644	AB240264	Cystobacterineae	Family_4	Genus_3	Species_7	Uncultured	Soil	Bulk soil of reed bed reactor in the laboratory	Japan	N/A	N/A
1645	AB488305	Cystobacterineae	Family_4	Genus_3	Species_7	Uncultured	Soil	Rice paddy soil	Japan: Tokyo	19767468	N/A
1646	AB486854	Cystobacterineae	Family_4	Genus_3	Species_7	Uncultured	Soil	Rice paddy soil	Japan: Tokyo	19767468	N/A
1647	AB487621	Cystobacterineae	Family_4	Genus_3	Species_7	Uncultured	Soil	Rice paddy soil	Japan: Tokyo	19767468	N/A
1648	EU335164	Cystobacterineae	Family_4	Genus_3	Species_8	Uncultured	Soil	Saturated C horizon soil aggregate	USA	18192411	N/A
1649	EU134508	Cystobacterineae	Family_4	Genus_3	Species_8	Uncultured	Soil	Soil from an undisturbed mixed grass prairie preserve	USA: Oklahoma, Kessler farm	18606799	34°58'31.74"N, 97°31'18.05"W
1650	EU881101	Cystobacterineae	Family_4	Genus_3	Species_8	Uncultured	Soil	Primary forest soil	China: Guangxi Autonomous Region	22806796	24°44'N, 107°51'E
1651	GU368360	Cystobacterineae	Family_4	Genus_3	Species_8	Uncultured	T_organism	Biofilm from drinking water corroded copper pipe	Chile	10.1111/j.1365-2672.2010.04704.x	N/A
1652	AB234258	Cystobacterineae	Family_4	Genus_3	Species_8	Uncultured	T_sediment	Sediment and soil	Japan: Nagano, Lake Suwa, and Osaka	10.1264/jsme2.20.227	36.048333, 138.084167
1653	JF309164	Cystobacterineae	Family_4	Genus_3	Species_8	Uncultured	T_organism	Mesophilic microbial fuel cell fed with palm oil mill effluent	Malaysia	21967346	N/A
1654	KT308490	Cystobacterineae	Family_4	Genus_3	Species_8	Uncultured	Activated_sludge	Sludge	India	N/A	N/A
1655	JX576002	Cystobacterineae	Family_4	Genus_3	Species_8	Uncultured	T_sediment	Pit mud	China	N/A	N/A
1656	CP000251.1	Cystobacterineae	Family_4	Genus_3	Species_8	Cultured	Soil	Cameroon rain forest soil	USA	N/A	N/A
1657	CP000251.2	Cystobacterineae	Family_4	Genus_3	Species_8	Cultured	Soil	Cameroon rain forest soil	USA	N/A	N/A
1658	AF382400	Cystobacterineae	Family_4	Genus_3	Species_8	Cultured	T_organism	Michigan yard compost	USA	N/A	N/A
1659	DQ394996	Cystobacterineae	Family_4	Genus_3	Species_8	Uncultured	M_sediment	Harbor sediment	China: Victoria Harbour, HK	10.1016/j.ecss.2007.07.040	N/A
1660	AF382397	Cystobacterineae	Family_4	Genus_3	Species_8	Cultured	T_organism	Michigan yard compost	USA	N/A	N/A
1661	FJ190062	Cystobacterineae	Family_4	Genus_3	Species_8	Cultured	Soil	Uranium-contaminated site materials	USA	19346346	N/A
1662	BAZG01000249	Cystobacterineae	Family_4	Genus_3	Species_8	Cultured	Soil	Soil	Japan	23709511	N/A
1663	FJ939131	Cystobacterineae	Family_4	Genus_3	Species_8	Cultured	Soil	Flooded paddy soil	Vietnam	N/A	N/A
1664	AB795400	Cystobacterineae	Family_4	Genus_3	Species_8	Cultured	Soil	As-contaminated soil	Japan	23709511	N/A
1665	KT308491	Cystobacterineae	Family_4	Genus_3	Species_8	Uncultured	Activated_sludge	Sludge	India	N/A	N/A
1666	JX575828	Cystobacterineae	Family_4	Genus_3	Species_8	Uncultured	T_sediment	Pit mud	China	N/A	N/A
1667	JX576064	Cystobacterineae	Family_4	Genus_3	Species_8	Uncultured	T_sediment	Pit mud	China	N/A	N/A
1668	EU331407	Cystobacterineae	Family_4	Genus_3	Species_8	Cultured	Soil	2,6-dichlorophenol enrichment agricultural soil	USA: Illinois	N/A	N/A
1669	CP001131.1	Cystobacterineae	Family_4	Genus_3	Species_8	Cultured	Soil	Soil	unknown	N/A	N/A
1670	CP001131.2	Cystobacterineae	Family_4	Genus_3	Species_8	Cultured	Soil	Soil	unknown	N/A	N/A
1671	EU331412	Cystobacterineae	Family_4	Genus_3	Species_8	Cultured	Soil	2,6-dichlorophenol enrichment agricultural soil	USA: Illinois	N/A	N/A
1672	EU331408	Cystobacterineae	Family_4	Genus_3	Species_8	Cultured	Soil	2,6-dichlorophenol enrichment agricultural soil	USA: Illinois	N/A	N/A
1673	EU331409	Cystobacterineae	Family_4	Genus_3	Species_8	Cultured	Soil	2,6-dichlorophenol enrichment agricultural soil	USA: Illinois	N/A	N/A
1674	EU331403	Cystobacterineae	Family_4	Genus_3	Species_8	Cultured	Soil	Garden soil	USA: Illinois	N/A	N/A
1675	EU331410	Cystobacterineae	Family_4	Genus_3	Species_8	Cultured	Soil	2,6-dichlorophenol enrichment agricultural soil	USA: Illinois	N/A	N/A
1676	EU331405	Cystobacterineae	Family_4	Genus_3	Species_8	Cultured	Soil	2,6-dichlorophenol enrichment agricultural soil	USA: Illinois	N/A	N/A
1677	EU331406	Cystobacterineae	Family_4	Genus_3	Species_8	Cultured	Soil	2,6-dichlorophenol enrichment agricultural soil	USA: Illinois	N/A	N/A
1678	AF382398	Cystobacterineae	Family_4	Genus_3	Species_8	Cultured	T_sediment	Michigan pond sediment	USA	N/A	N/A
1679	CP001359.2	Cystobacterineae	Family_4	Genus_3	Species_8	Cultured	T_sediment	Stream sediment near Lansing, Michigan	USA	N/A	N/A
1680	CP001359.1	Cystobacterineae	Family_4	Genus_3	Species_8	Cultured	T_sediment	Stream sediment near Lansing, Michigan	USA	N/A	N/A
1681	FJ190049	Cystobacterineae	Family_4	Genus_3	Species_8	Cultured	Soil	Uranium-contaminated site materials	USA	19346346	N/A
1682	FJ190051	Cystobacterineae	Family_4	Genus_3	Species_8	Cultured	Soil	Uranium-contaminated site materials	USA	19346346	N/A
1683	FJ190048	Cystobacterineae	Family_4	Genus_3	Species_8	Cultured	Soil	Uranium-contaminated site materials	USA	19346346	N/A
1684	FJ190052	Cystobacterineae	Family_4	Genus_3	Species_8	Cultured	Soil	Uranium-contaminated site materials	USA	19346346	N/A
1685	FJ190057	Cystobacterineae	Family_4	Genus_3	Species_8	Cultured	Soil	Uranium-contaminated site materials	USA	19346346	N/A
1686	KT308493	Cystobacterineae	Family_4	Genus_3	Species_8	Uncultured	Activated_sludge	Sludge	India	N/A	N/A
1687	FJ190055	Cystobacterineae	Family_4	Genus_3	Species_8	Cultured	Soil	Uranium-contaminated site materials	USA	19346346	N/A
1688	FJ190053	Cystobacterineae	Family_4	Genus_3	Species_8	Cultured	Soil	Uranium-contaminated site materials	USA	19346346	N/A
1689	FJ190054	Cystobacterineae	Family_4	Genus_3	Species_8	Cultured	Soil	Uranium-contaminated site materials	USA	19346346	N/A
1690	FJ190059	Cystobacterineae	Family_4	Genus_3	Species_8	Cultured	Soil	Uranium-contaminated site materials	USA	19346346	N/A
1691	FJ190060	Cystobacterineae	Family_4	Genus_3	Species_8	Cultured	Soil	Uranium-contaminated site materials	USA	19346346	N/A
1692	JN023517	Cystobacterineae	Family_5	Genus_1	Species_1	Uncultured	Soil	Temperate highland grassland	Mexico	10.1080/01490451.2013.820236	19° 12´ 46.8” N 99° 15´ 25.2” W
1693	JN023563	Cystobacterineae	Family_5	Genus_1	Species_1	Uncultured	Soil	Temperate highland grassland	Mexico	10.1080/01490451.2013.820236	19° 12´ 46.8” N 99° 15´ 25.2” W
1694	JN023417	Cystobacterineae	Family_5	Genus_1	Species_1	Uncultured	Soil	Temperate highland grassland	Mexico	10.1080/01490451.2013.820236	19° 12´ 46.8” N 99° 15´ 25.2” W
1695	JN023464	Cystobacterineae	Family_5	Genus_1	Species_1	Uncultured	Soil	Temperate highland grassland	Mexico	10.1080/01490451.2013.820236	19° 12´ 46.8” N 99° 15´ 25.2” W
1696	JF922466	Cystobacterineae	Family_5	Genus_2	Species_1	Uncultured	Freshwater	Dinking water pipeline	China: Guangzhou	22356469	N/A
1697	JN540117	Cystobacterineae	Family_5	Genus_2	Species_2	Uncultured	Soil	Soil from an agricultural site	USA: MA, Petersham, Harvard Forest	22243479	N/A
1698	HE614831	Cystobacterineae	Family_5	Genus_2	Species_2	Uncultured	Soil	Arsenic and gold mine	Poland: Lower Silesia, Zloty Stok	23743145	50.44 N 16.87 E
1699	FN594693	Cystobacterineae	Family_5	Genus_2	Species_2	Uncultured	T_organism	Biofilom from gold mine in Zloty Stok	Poland: Lower Silesia	23743145	50.26 N 16.52 E
1700	JF727695	Cystobacterineae	Family_5	Genus_3	Species_1	Uncultured	Soil	Petroleum-contaminated saline-alkali soils	China	N/A	N/A
1701	FN667042	Cystobacterineae	Family_5	Genus_4	Species_1	Uncultured	Activated_sludge	Pilot scale municipal drum compost	Finland: Lahti	20350306	N/A
1702	FN667415	Cystobacterineae	Family_5	Genus_4	Species_2	Uncultured	Activated_sludge	Pilot scale municipal drum compost	Finland: Lahti	20350306	N/A
1703	FN667491	Cystobacterineae	Family_5	Genus_4	Species_2	Uncultured	Activated_sludge	Full or pilot scale municipal compost	Finland: Lahti	20350306	N/A
1704	KF911127	Cystobacterineae	Family_5	Genus_4	Species_2	Uncultured	T_organism	Composting process	China	N/A	N/A
1705	FN667049	Cystobacterineae	Family_5	Genus_5	Species_1	Uncultured	Activated_sludge	Pilot scale municipal drum compost	Finland: Lahti	20350306	N/A
1706	JQ337389	Cystobacterineae	Family_5	Genus_5	Species_1	Uncultured	T_organism	Composting sample at 12 days	China	10.1016/j.ibiod.2012.12.008	N/A
1707	EU134330	Cystobacterineae	Family_5	Genus_6	Species_1	Uncultured	Soil	Soil from an undisturbed mixed grass prairie preserve	USA: Oklahoma, Kessler farm	18606799	34°58'31.74"N, 97°31'18.05"W
1708	EU134449	Cystobacterineae	Family_5	Genus_7	Species_1	Uncultured	Soil	Soil from an undisturbed mixed grass prairie preserve	USA: Oklahoma, Kessler farm	18606799	34°58'31.74"N, 97°31'18.05"W
1709	KJ540848	Cystobacterineae	Family_5	Genus_8	Species_1	Uncultured	Soil	Soil	China	N/A	N/A
1710	GU731301	Cystobacterineae	Family_5	Genus_9	Species_1	Uncultured	Soil	Heterotrophic enrichment culture from a soil sample with arsenic	Germany	22350109	N/A
1711	CP012332.2	Cystobacterineae	Family_5	Genus_9	Species_2	Cultured	Soil	Forest soil	Japan, Kagoshima Prefecture, Yakushima Island	N/A	N/A
1712	CP012332.1	Cystobacterineae	Family_5	Genus_9	Species_2	Cultured	Soil	Forest soil	Japan, Kagoshima Prefecture, Yakushima Island	N/A	N/A
1713	CP012332.3	Cystobacterineae	Family_5	Genus_9	Species_2	Cultured	Soil	Forest soil	Japan, Kagoshima Prefecture, Yakushima Island	N/A	N/A
1714	LN570046	Cystobacterineae	Family_6	Genus_1	Species_1	Uncultured	Soil	Refuse dump Nest 9 layer 1	Panama: Gamboa, Pipeline Road	N/A	9.15, -79.73
1715	GQ402637	Cystobacterineae	Family_6	Genus_1	Species_2	Uncultured	Soil	Peat swamp forest soil	Thailand	21057783	6°5' N, 101°58' E
1716	FJ466185	Cystobacterineae	Family_6	Genus_1	Species_3	Uncultured	Soil	1959 Kilauea volcanic deposit	USA	20659147	N/A
1717	HG529008	Cystobacterineae	Family_6	Genus_1	Species_3	Uncultured	Soil	Sphagnum moss	Finland	24701995	64.75 N 24.7 E
1718	FJ477632	Cystobacterineae	Family_6	Genus_1	Species_3	Uncultured	T_organism	Whole genomic DNA exTracted from a single ant	USA	N/A	N/A
1719	Ga0255812_102144272	Cystobacterineae	Family_6	Genus_2	Species_1	Uncultured	Activated_sludge	Digestate from anaerobic Digester	Canada	N/A	43.5479, -79.6609
1720	Ga0209717_10285643	Cystobacterineae	Family_6	Genus_2	Species_2	Uncultured	Activated_sludge	Anaerobic digester	USA	N/A	41.12, -87.64
1721	AB486619	Cystobacterineae	Family_6	Genus_2	Species_3	Uncultured	Soil	Rice paddy soil	Japan: Tokyo	19767468	N/A
1722	HE804550	Cystobacterineae	Family_6	Genus_2	Species_4	Uncultured	Soil	Arsenic-doped Fe-oxyhydroxide (lepidocrocite) in wetland soil, incubated in anaerobic columns	France: Kervidy-Naizin catchment, Brittany	N/A	N/A
1723	AB487082	Cystobacterineae	Family_6	Genus_2	Species_5	Uncultured	Soil	Rice paddy soil	Japan: Tokyo	19767468	N/A
1724	JX505398	Cystobacterineae	Family_6	Genus_2	Species_6	Uncultured	Soil	Soil	China	10.1007/s13213-013-0784-9	47° 35' N, 133° 31' E
1725	Ga0209139_100297911	Cystobacterineae	Family_6	Genus_3	Species_1	Uncultured	Soil	Bog forest soil	Canada	N/A	51.62, -128.09
1726	KC331389	Cystobacterineae	Family_6	Genus_4	Species_1	Uncultured	Soil	Apple orchard	China: Loess Plateau	10.1016/j.scienta.2014.04.010	35°40' N, 109°18' E
1727	KJ600861	Cystobacterineae	Family_6	Genus_5	Species_1	Uncultured	Soil	Banana rhizosphere soil	China	26242751	19.22, 109.28
1728	KC358445	Cystobacterineae	Family_6	Genus_6	Species_1	Uncultured	Freshwater	Groundwater from tectonically-formed cavern	USA	N/A	36.241944, -116.825833
1729	FR687485	Cystobacterineae	Family_6	Genus_7	Species_1	Uncultured	Soil	Red soil	China	N/A	N/A
1730	EU134422	Cystobacterineae	Family_6	Genus_8	Species_1	Uncultured	Soil	Soil from an undisturbed mixed grass prairie preserve	USA: Oklahoma, Kessler farm	18606799	34°58'31.74"N, 97°31'18.05"W
1731	EF019216	Cystobacterineae	Family_6	Genus_9	Species_1	Uncultured	Soil	Trembling aspen rhizosphere under ambient CO2 conditions	USA	18218029	N/A
1732	LN563572	Cystobacterineae	Family_6	Genus_10	Species_1	Uncultured	Soil	Refuse dump Nest 11 layer 4	Panama: Gamboa, Pipeline Road	N/A	9.13, -79.72
1733	Ga0075422_100780491	Cystobacterineae	Family_6	Genus_11	Species_1	Uncultured	Soil	Bulk soil	USA	N/A	35.8444, -83.9599
1734	HQ397524	Cystobacterineae	Family_6	Genus_12	Species_1	Uncultured	Soil	Agricultural soil	India	N/A	21.99932 N 72.07703 E
1735	EU134403	Cystobacterineae	Family_6	Genus_13	Species_1	Uncultured	Soil	Soil from an undisturbed mixed grass prairie preserve	USA: Oklahoma, Kessler farm	18606799	34°58'31.74"N, 97°31'18.05"W
1736	EU134447	Cystobacterineae	Family_6	Genus_14	Species_1	Uncultured	Soil	Soil from an undisturbed mixed grass prairie preserve	USA: Oklahoma, Kessler farm	18606799	34°58'31.74"N, 97°31'18.05"W
1737	EU134540	Cystobacterineae	Family_6	Genus_15	Species_1	Uncultured	Soil	Soil from an undisturbed mixed grass prairie preserve	USA: Oklahoma, Kessler farm	18606799	34°58'31.74"N, 97°31'18.05"W
1738	EU134339	Cystobacterineae	Family_6	Genus_15	Species_2	Uncultured	Soil	Soil from an undisturbed mixed grass prairie preserve	USA: Oklahoma, Kessler farm	18606799	34°58'31.74"N, 97°31'18.05"W
1739	Ga0247820_101041421	Cystobacterineae	Family_6	Genus_15	Species_2	Uncultured	Soil	Agricultural soil	USA	N/A	42.673, -77.032
1740	FJ671175	Cystobacterineae	Family_6	Genus_15	Species_2	Uncultured	T_organism	Feedlot surface material from MARC beef cattle Feedlot; top 3 cm collected next to the water, pen 301; sample was culture negative for STEC O157	unknown	N/A	N/A
1741	Ga0233385_10023243	Cystobacterineae	Family_6	Genus_15	Species_2	Uncultured	T_organism	Tule Elk dung	USA	N/A	38.04, -122.5
1742	Ga0233383_10060622	Cystobacterineae	Family_6	Genus_15	Species_2	Uncultured	T_organism	Tule Elk dung	USA	N/A	38.04, -122.5
1743	Ga0123350_100360772	Cystobacterineae	Family_6	Genus_15	Species_2	Uncultured	T_organism	Tule Elk dung	USA	N/A	38.04, -122.5
1744	Ga0123351_10315853	Cystobacterineae	Family_6	Genus_15	Species_2	Uncultured	T_organism	Tule Elk dung	USA	N/A	38.04, -122.5
1745	Ga0233377_10124942	Cystobacterineae	Family_6	Genus_15	Species_2	Uncultured	T_organism	Tule Elk dung	USA	N/A	38.04, -122.5
1746	Ga0233369_10018834	Cystobacterineae	Family_6	Genus_15	Species_2	Uncultured	T_organism	Tule Elk dung	USA	N/A	38.04, -122.5
1747	Ga0209737_1000014258	Cystobacterineae	Family_6	Genus_16	Species_1	Uncultured	T_organism	Cubitermes P3 segment microbial communities from Max Planck Institute	Kenya	N/A	0.2917, 34.856
1748	JGI24701J34945_100005835	Cystobacterineae	Family_6	Genus_16	Species_2	Uncultured	T_organism	Cubitermes and Nasutitermes termite gut	Sweden	N/A	50.8, 8.81
1749	Ga0099364_1000000883	Cystobacterineae	Family_6	Genus_16	Species_2	Uncultured	T_organism	Termite gut	Sweden	N/A	50.8, 8.81
1750	Ga0123356_1000476010	Cystobacterineae	Family_6	Genus_16	Species_2	Uncultured	T_organism	Embiratermes neotenicus P3	French Guiana	N/A	5.0626, -53.0462
1751	Ga0209755_100054608	Cystobacterineae	Family_6	Genus_16	Species_2	Uncultured	T_organism	Termite gut	Sweden	N/A	50.8, 8.81
1752	JGI24696J40584_129613617	Cystobacterineae	Family_6	Genus_16	Species_2	Uncultured	T_organism	Cubitermes and Nasutitermes termite gut	Germany	N/A	50.8, 8.81
1753	JGI24695J34938_100027018	Cystobacterineae	Family_6	Genus_16	Species_2	Uncultured	T_organism	Cubitermes and Nasutitermes termite gut	Sweden	N/A	50.8, 8.81
1754	JGI24695J34938_100033428	Cystobacterineae	Family_6	Genus_16	Species_2	Uncultured	T_organism	Cubitermes and Nasutitermes termite gut	Sweden	N/A	50.8, 8.81
1755	JGI24694J35173_100026797	Cystobacterineae	Family_6	Genus_16	Species_2	Uncultured	T_organism	Cubitermes and Nasutitermes termite gut	Sweden	N/A	50.8, 8.81
1756	KC331324	Cystobacterineae	Family_6	Genus_17	Species_1	Uncultured	Soil	Apple orchard	China: Loess Plateau	10.1016/j.scienta.2014.04.010	35°40' N, 109°18' E
1757	KT453611	Cystobacterineae	Family_6	Genus_17	Species_2	Uncultured	Freshwater	Yellowstone Lake-Mary Bay	USA	26579074	44.466667, -110.366667
1758	EU134464	Cystobacterineae	Family_6	Genus_17	Species_3	Uncultured	Soil	Soil from an undisturbed mixed grass prairie preserve	USA: Oklahoma, Kessler farm	18606799	34°58'31.74"N, 97°31'18.05"W
1759	JN023623	Cystobacterineae	Family_6	Genus_17	Species_3	Uncultured	Soil	Temperate highland grassland	Mexico	10.1080/01490451.2013.820236	19° 12´ 46.8” N 99° 15´ 25.2” W
1760	AB238772	Cystobacterineae	Family_6	Genus_17	Species_3	Uncultured	Soil	Peat soil	Japan, Sarobetsu	N/A	N/A
1761	AB262719	Cystobacterineae	Family_6	Genus_17	Species_3	Uncultured	Soil	Peat soil	Japan, sarobetsu	N/A	N/A
1762	KF712637	Cystobacterineae	Family_6	Genus_17	Species_3	Uncultured	Soil	Paeonia ostii rhizosphere soil	China	N/A	N/A
1763	EF580966	Cystobacterineae	Family_6	Genus_17	Species_3	Uncultured	T_organism	Freshwater calcareous mat	USA	N/A	N/A
1764	JX114390	Cystobacterineae	Family_6	Genus_17	Species_3	Uncultured	Soil	Rhizosphere soil from Sierra Nevada National Park	Spain	26741495	36° 57´ 55.4´´N 3° 20´ 19.4´´W
1765	JX114406	Cystobacterineae	Family_6	Genus_17	Species_3	Uncultured	Soil	Rhizosphere soil from Sierra Nevada National Park	Spain	26741495	36° 57´ 55.4´´N 3° 20´ 19.4´´W
1766	JF776912	Cystobacterineae	Family_6	Genus_17	Species_3	Uncultured	Soil	Rhizosphere soil	China	N/A	N/A
1767	FPLS01061730	Cystobacterineae	Family_6	Genus_17	Species_3	Uncultured	Soil	Soil	Denmark	29291348	N/A
1768	FPLL01001723	Cystobacterineae	Family_6	Genus_17	Species_3	Uncultured	Soil	Soil	Denmark	29291348	N/A
1769	FPLS01011531	Cystobacterineae	Family_6	Genus_17	Species_3	Uncultured	Soil	Soil	Denmark	29291348	N/A
1770	AM697153	Cystobacterineae	Family_6	Genus_18	Species_1	Uncultured	Soil	Indoor dust	Finland	18397514	N/A
1771	CU466773	Cystobacterineae	Family_6	Genus_18	Species_2	Uncultured	Activated_sludge	Activated sludge	France	20174790	N/A
1772	Ga0105048_10000073103	Cystobacterineae	Family_6	Genus_18	Species_2	Uncultured	T_organism	Ice surface mat	Antarctica	N/A	-77.605, 163.163
1773	Ga0209181_1000001127	Cystobacterineae	Family_6	Genus_18	Species_2	Uncultured	T_organism	Ice surface mat	Antarctica	N/A	-77.605, 163.163
1774	Ga0105047_10000004192	Cystobacterineae	Family_6	Genus_18	Species_2	Uncultured	T_organism	Ice surface mat	Antarctica	N/A	-77.605, 163.163
1775	AY218599	Cystobacterineae	Family_6	Genus_19	Species_1	Uncultured	M_sediment	M-sediment	Antarctica, Ardley Island	N/A	N/A
1776	JX505254	Cystobacterineae	Family_6	Genus_20	Species_1	Uncultured	Soil	Soil	China	10.1007/s13213-013-0784-9	47° 35' N, 133° 31' E
1777	KP411849	Cystobacterineae	Family_6	Genus_20	Species_1	Uncultured	Activated_sludge	Stable stage of shortcut nitrification in sequencing batch reactor (SBR)	China	N/A	N/A
1778	EU015103	Cystobacterineae	Family_6	Genus_20	Species_1	Uncultured	Activated_sludge	Membrane bioreactor suspension and biofilm	China	N/A	N/A
1779	FPLP01003912	Cystobacterineae	Family_6	Genus_20	Species_1	Uncultured	Activated_sludge	Activated sludge	Denmark	29291348	N/A
1780	HM921148	Cystobacterineae	Family_6	Genus_20	Species_1	Uncultured	Freshwater	Groundwater from drinking water treatment plant anthracite filter media	USA: Ohio	22752177	N/A
1781	FQ659575	Cystobacterineae	Family_6	Genus_20	Species_2	Uncultured	Soil	PAH-contaminated soil; retention systems which treat road runoffs	France	N/A	N/A
1782	KM016260	Cystobacterineae	Family_6	Genus_20	Species_3	Uncultured	Activated_sludge	Anaerobic bioreduction of niTrate in hydroge-based membrane biofilm reactor	China	N/A	N/A
1783	KM016271	Cystobacterineae	Family_6	Genus_20	Species_3	Uncultured	Activated_sludge	Anaerobic bioreduction of niTrate in hydroge-based membrane biofilm reactor	China	N/A	N/A
1784	JF800767	Cystobacterineae	Family_6	Genus_20	Species_3	Uncultured	Freshwater	BTEX contaminated aquifer	AusTralia	N/A	N/A
1785	Ga0311348_101638821	Cystobacterineae	Family_6	Genus_20	Species_3	Uncultured	Soil	Peat	Sweden	N/A	68.3532, 19.0469
1786	Ga0272446_10135553	Cystobacterineae	Family_6	Genus_20	Species_4	Uncultured	T_organism	Hot spring microbial mat	USA	N/A	44.5772, -110.7892
1787	FQ659577	Cystobacterineae	Family_6	Genus_20	Species_4	Uncultured	Soil	PAH-contaminated soil; retention systems which treat road runoffs	France	N/A	N/A
1788	FQ659522	Cystobacterineae	Family_6	Genus_20	Species_4	Uncultured	Soil	PAH-contaminated soil; retention systems which treat road runoffs	France	N/A	N/A
1789	FQ658984	Cystobacterineae	Family_6	Genus_20	Species_4	Uncultured	Soil	PAH-contaminated soil; retention systems which treat road runoffs	France	N/A	N/A
1790	HM273140	Cystobacterineae	Family_6	Genus_20	Species_5	Uncultured	Human	Skin, antecubital fossa	USA	22310478	N/A
1791	FPLS01046564	Cystobacterineae	Family_6	Genus_20	Species_5	Uncultured	Soil	Soil	Denmark	29291348	N/A
1792	HM187418	Cystobacterineae	Family_6	Genus_20	Species_5	Uncultured	T_sediment	Saturated zone of the Hanford Site 300 Area subsurface	USA	22122741	N/A
1793	TB_GS09_5DRAFT_100487452	Cystobacterineae	Family_6	Genus_20	Species_5	Uncultured	Freshwater	Groundwater	Italy	N/A	43.383333, 12.95
1794	FN824829	Cystobacterineae	Family_6	Genus_20	Species_5	Uncultured	T_organism	Biofilm sampled in a treatment system for groundwater contaminated with BTEX, MTBE and ammonium	Germany	N/A	N/A
1795	KM410513	Cystobacterineae	Family_6	Genus_20	Species_5	Uncultured	T_organism	Biofilm from subsurface sulfidic cave stream	Italy	N/A	43.3983, 12.9621
1796	FPLS01058226	Cystobacterineae	Family_6	Genus_20	Species_5	Uncultured	Soil	Soil	Denmark	29291348	N/A
1797	FPLS01037508	Cystobacterineae	Family_6	Genus_20	Species_5	Uncultured	Soil	Soil	Denmark	29291348	N/A
1798	FPLS01026457	Cystobacterineae	Family_6	Genus_20	Species_5	Uncultured	Soil	Soil	Denmark	29291348	N/A
1799	FPLS01040457	Cystobacterineae	Family_6	Genus_20	Species_5	Uncultured	Soil	Soil	Denmark	29291348	N/A
1800	FPLS01020652	Cystobacterineae	Family_6	Genus_20	Species_5	Uncultured	Soil	Soil	Denmark	29291348	N/A
1801	FPLS01013293	Cystobacterineae	Family_6	Genus_20	Species_5	Uncultured	Soil	Soil	Denmark	29291348	N/A
1802	FPLS01028840	Cystobacterineae	Family_6	Genus_20	Species_5	Uncultured	Soil	Soil	Denmark	29291348	N/A
1803	FPLS01021646	Cystobacterineae	Family_6	Genus_20	Species_5	Uncultured	Soil	Soil	Denmark	29291348	N/A
1804	FPLS01012194	Cystobacterineae	Family_6	Genus_20	Species_5	Uncultured	Soil	Soil	Denmark	29291348	N/A
1805	FPLL01007493	Cystobacterineae	Family_6	Genus_20	Species_5	Uncultured	Soil	Soil	Denmark	29291348	N/A
1806	FPLL01007900	Cystobacterineae	Family_6	Genus_20	Species_5	Uncultured	Soil	Soil	Denmark	29291348	N/A
1807	FPLS01025608	Cystobacterineae	Family_6	Genus_20	Species_5	Uncultured	Soil	Soil	Denmark	29291348	N/A
1808	JF703592	Cystobacterineae	Family_6	Genus_20	Species_5	Uncultured	Soil	Root and rhizophere soil	China: QiXiaShan, NanJing	22397839	32°09' N, 118°57' E
1809	FPLL01008217	Cystobacterineae	Family_6	Genus_20	Species_5	Uncultured	Soil	Soil	Denmark	29291348	N/A
1810	FPLS01023878	Cystobacterineae	Family_6	Genus_20	Species_5	Uncultured	Soil	Soil	Denmark	29291348	N/A
1811	AJ867897	Cystobacterineae	Family_6	Genus_20	Species_5	Uncultured	Freshwater	Lake water	Switzerland, Alpine Lake Joeri XIII	N/A	N/A
1812	AF414588	Cystobacterineae	Family_6	Genus_20	Species_5	Uncultured	T_sediment	Sediment	USA	12620814	N/A
1813	FPLS01027728	Cystobacterineae	Family_6	Genus_20	Species_5	Uncultured	Soil	Soil	Denmark	29291348	N/A
1814	JX223033	Cystobacterineae	Family_6	Genus_20	Species_5	Uncultured	T_sediment	Subsurface aquifer sediment	USA: Rifle, Colorado	N/A	N/A
1815	FPLS01039538	Cystobacterineae	Family_6	Genus_20	Species_5	Uncultured	Soil	Soil	Denmark	29291348	N/A
1816	FPLS01049674	Cystobacterineae	Family_6	Genus_20	Species_5	Uncultured	Soil	Soil	Denmark	29291348	N/A
1817	HQ178878	Cystobacterineae	Family_6	Genus_20	Species_5	Uncultured	T_sediment	Sediment treated with Mr. Frosty slow freeze method	USA: NY, CenTral Park	N/A	N/A
1818	Ga0233425_100184325	Cystobacterineae	Family_6	Genus_20	Species_5	Uncultured	Freshwater	Lake water	Indonesia	N/A	-2.7, 121.4042
1819	KJ540709	Cystobacterineae	Family_6	Genus_20	Species_5	Uncultured	Soil	Soil	China	N/A	N/A
1820	GQ264046	Cystobacterineae	Family_6	Genus_20	Species_5	Uncultured	Soil	Simulated low level waste site	USA: Idaho National Labs	20305022	N/A
1821	GQ264111	Cystobacterineae	Family_6	Genus_20	Species_5	Uncultured	Soil	Simulated low level waste site	USA: Idaho National Labs	20305022	N/A
1822	Ga0208629_1051924	Cystobacterineae	Family_6	Genus_20	Species_5	Uncultured	T_sediment	Freshwater sediment	USA	N/A	48.3807, -122.1599
1823	Ga0066507_1195082	Cystobacterineae	Family_6	Genus_20	Species_5	Uncultured	T_sediment	Freshwater sediment	USA	N/A	48.3807, -122.1599
1824	KJ200526	Cystobacterineae	Family_6	Genus_20	Species_5	Uncultured	Activated_sludge	Solid-phase denitrification reactor	China	N/A	N/A
1825	Ga0208755_1008945	Cystobacterineae	Family_6	Genus_20	Species_5	Uncultured	T_sediment	Freshwater sediment	USA	N/A	48.3807, -122.1599
1826	Ga0207971_1003477	Cystobacterineae	Family_6	Genus_20	Species_5	Uncultured	T_sediment	Freshwater sediment	USA	N/A	48.3807, -122.1599
1827	Ga0208393_1007891	Cystobacterineae	Family_6	Genus_20	Species_5	Uncultured	T_sediment	Freshwater sediment	USA	N/A	48.3807, -122.1599
1828	Ga0208751_1021414	Cystobacterineae	Family_6	Genus_20	Species_5	Uncultured	T_sediment	Freshwater sediment	USA	N/A	48.3807, -122.1599
1829	Ga0070710_102115371	Cystobacterineae	Family_6	Genus_21	Species_1	Uncultured	Soil	Bulk soil	USA	N/A	42.4774, -85.451
1830	Ga0164293_101569002	Cystobacterineae	Family_6	Genus_21	Species_2	Uncultured	Freshwater	Freshwater lake	USA	N/A	43.099, -89.405
1831	Ga0255200_10151591	Cystobacterineae	Family_6	Genus_21	Species_2	Uncultured	Freshwater	River water	USA	N/A	29.8571, -89.9778
1832	Ga0255194_10065781	Cystobacterineae	Family_6	Genus_21	Species_2	Uncultured	Freshwater	River water	USA	N/A	29.8571, -89.9778
1833	Ga0255204_10041852	Cystobacterineae	Family_6	Genus_21	Species_2	Uncultured	Freshwater	River water	USA	N/A	29.8571, -89.9778
1834	Ga0255188_10165931	Cystobacterineae	Family_6	Genus_21	Species_2	Uncultured	Freshwater	River water	USA	N/A	29.8571, -89.9778
1835	Ga0255185_10054572	Cystobacterineae	Family_6	Genus_21	Species_2	Uncultured	Freshwater	River water	USA	N/A	29.8571, -89.9778
1836	Ga0214921_101325122	Cystobacterineae	Family_6	Genus_21	Species_2	Uncultured	Freshwater	Lake water	USA	N/A	34.2611, -83.95
1837	Ga0208048_10062361	Cystobacterineae	Family_6	Genus_21	Species_2	Uncultured	Freshwater	Freshwater	Malawi	N/A	-13.5167, 34.7703
1838	Ga0194134_100052346	Cystobacterineae	Family_6	Genus_21	Species_2	Uncultured	Freshwater	Lake water surface	Tanzania	N/A	-4.8915, 29.586
1839	Ga0194133_100148225	Cystobacterineae	Family_6	Genus_21	Species_2	Uncultured	Freshwater	Lake water	Tanzania	N/A	-4.8915, 29.586
1840	Ga0194130_100168842	Cystobacterineae	Family_6	Genus_21	Species_2	Uncultured	Freshwater	Lake water surface	Tanzania	N/A	-4.8369, 29.6087
1841	Ga0194129_100176953	Cystobacterineae	Family_6	Genus_21	Species_2	Uncultured	Freshwater	Lake water	Tanzania	N/A	-4.9054, 29.4853
1842	Ga0194127_100283975	Cystobacterineae	Family_6	Genus_21	Species_2	Uncultured	Freshwater	Lake water	Tanzania	N/A	-4.9054, 29.4853
1843	Ga0194126_100228262	Cystobacterineae	Family_6	Genus_21	Species_2	Uncultured	Freshwater	Lake water	Tanzania	N/A	-4.9054, 29.4853
1844	Ga0194125_100252303	Cystobacterineae	Family_6	Genus_21	Species_2	Uncultured	Freshwater	Lake water	Tanzania	N/A	-4.9054, 29.4853
1845	Ga0194110_100319711	Cystobacterineae	Family_6	Genus_21	Species_2	Uncultured	Freshwater	Lake water	Tanzania	N/A	-4.9054, 29.4853
1846	Ga0194124_100151864	Cystobacterineae	Family_6	Genus_21	Species_2	Uncultured	Freshwater	Lake water surface	Tanzania	N/A	-4.9054, 29.4853
1847	Ga0194119_100294664	Cystobacterineae	Family_6	Genus_21	Species_2	Uncultured	Freshwater	Lake water	Tanzania	N/A	-6.1786, 29.658
1848	JF135933	Cystobacterineae	Family_6	Genus_21	Species_3	Uncultured	Human	Skin, popliteal fossa	USA	N/A	N/A
1849	DQ906827	Cystobacterineae	Family_6	Genus_21	Species_3	Uncultured	Soil	Subsurface soil	Oman	N/A	N/A
1850	HM447787	Cystobacterineae	Family_6	Genus_21	Species_3	Uncultured	Soil	Agricultural soil	Mexico	N/A	N/A
1851	HM438053	Cystobacterineae	Family_6	Genus_21	Species_3	Uncultured	Soil	Soil contaminated with anthracene	Unknown	10.1016/j.apsoil.2012.04.005	19°38 ' N . 98°55' W
1852	FM209347	Cystobacterineae	Family_6	Genus_21	Species_4	Uncultured	Soil	Sand soil	Israel:Negev desert	N/A	30.97 N 34.38 E
1853	AB930508	Cystobacterineae	Family_6	Genus_21	Species_5	Uncultured	Freshwater	Water in dam reservoir	China, Taiwan: Feitsui reservoir	25098653	121° 34' E, 24° 54' N
1854	EU134451	Cystobacterineae	Family_6	Genus_21	Species_6	Uncultured	Soil	Soil from an undisturbed mixed grass prairie preserve	USA: Oklahoma, Kessler farm	18606799	34°58'31.74"N, 97°31'18.05"W
1855	JF178819	Cystobacterineae	Family_6	Genus_21	Species_6	Uncultured	Human	Skin, popliteal fossa	USA	N/A	N/A
1856	JF178929	Cystobacterineae	Family_6	Genus_21	Species_6	Uncultured	Human	Skin, popliteal fossa	USA	N/A	N/A
1857	EU134325	Cystobacterineae	Family_6	Genus_21	Species_6	Uncultured	Soil	Soil from an undisturbed mixed grass prairie preserve	USA: Oklahoma, Kessler farm	18606799	34°58'31.74"N, 97°31'18.05"W
1858	EF019208	Cystobacterineae	Family_6	Genus_21	Species_6	Uncultured	Soil	Trembling aspen rhizosphere under ambient CO2 conditions	USA	18218029	N/A
1859	FJ444699	Cystobacterineae	Family_6	Genus_21	Species_6	Uncultured	T_organism	Cotton rhizosphere	China	10.1007/s11104-010-0600-2	N/A
1860	AB696338	Cystobacterineae	Family_6	Genus_21	Species_6	Uncultured	Soil	Soil	China: Loess Plateau	N/A	N/A
1861	Ga0209382_105658241	Cystobacterineae	Family_6	Genus_21	Species_6	Uncultured	Soil	Populus root and rhizosphere	USA	N/A	35.8443, -83.9607
1862	JF703480	Cystobacterineae	Family_6	Genus_21	Species_7	Uncultured	Soil	Root and rhizophere soil	China: QiXiaShan, NanJing	22397839	32°09' N, 118°57' E
1863	DQ906902	Cystobacterineae	Family_6	Genus_21	Species_7	Uncultured	Soil	Subsurface soil	Oman	N/A	N/A
1864	AY921877	Cystobacterineae	Family_6	Genus_21	Species_7	Uncultured	Soil	Farm soil adjacent to a silage storage bunker	USA: Minnesota	15845853	N/A
1865	FJ716019	Cystobacterineae	Family_6	Genus_21	Species_7	Uncultured	T_organism	IntestInal Tract	Austria	10.1016/j.soilbio.2009.08.011	47°07.529'N 11°17.391'E
1866	EU134318	Cystobacterineae	Family_6	Genus_21	Species_7	Uncultured	Soil	Soil from an undisturbed mixed grass prairie preserve	USA: Oklahoma, Kessler farm	18606799	34°58'31.74"N, 97°31'18.05"W
1867	AY725263	Cystobacterineae	Family_6	Genus_21	Species_7	Uncultured	T_organism	Decayed velvetleaf seed	USA	N/A	N/A
1868	AY728065	Cystobacterineae	Family_6	Genus_21	Species_7	Uncultured	T_organism	Decayed velvetleaf seed	USA	N/A	N/A
1869	HM187157	Cystobacterineae	Family_6	Genus_21	Species_8	Uncultured	T_sediment	Saturated zone of the Hanford Site 300 Area subsurface	USA	22122741	N/A
1870	JQ675468	Cystobacterineae	Family_6	Genus_21	Species_8	Uncultured	Freshwater	Water sample	USA: Carlsbad Caverns, New Mexico Room, Carlsbad, New Mexico	N/A	32.175278, -104.443889
1871	FPLS01042252	Cystobacterineae	Family_6	Genus_21	Species_9	Uncultured	Soil	Soil	Denmark	29291348	N/A
1872	KF026316	Cystobacterineae	Family_6	Genus_21	Species_9	Uncultured	Soil	Soil	South Korea	N/A	N/A
1873	FN811198	Cystobacterineae	Family_6	Genus_21	Species_9	Uncultured	Soil	Soil	Antarctica: Alexander Island	10.1007/s00300-011-1084-0	71°49.989 S 68°20.632 W
1874	JN672482	Cystobacterineae	Family_6	Genus_21	Species_9	Uncultured	T_organism	Tan microbial mat from lava tube wall	Portugal: Gruta do Natal, Terceira, Azores	N/A	38.791111, -27.299167
1875	JN616055	Cystobacterineae	Family_6	Genus_21	Species_10	Uncultured	T_organism	Yellow microbial mat from lava cave wall	Portugal: Gruta dos Buracos, Terceira, Azores	N/A	38.791111, -27.299167
1876	KC683092	Cystobacterineae	Family_6	Genus_21	Species_10	Uncultured	T_organism	Periphyton	China	N/A	N/A
1877	KJ540797	Cystobacterineae	Family_6	Genus_21	Species_10	Uncultured	Soil	Soil	China	N/A	N/A
1878	KY190442	Cystobacterineae	Family_6	Genus_21	Species_10	Uncultured	Soil	Soil from Carlini Station, King George Island	Antarctica	10.1016/j.scitotenv.2017.06.129	-62.23333, -54.66667
1879	HQ119789	Cystobacterineae	Family_6	Genus_21	Species_10	Uncultured	Soil	Loamy sand collected from a field planted with tomatoes at the Be-Wise Ranch, Escondido, CA	USA	10.1016/j.soilbio.2010.04.017	N/A
1880	HQ119982	Cystobacterineae	Family_6	Genus_21	Species_10	Uncultured	Soil	Loamy sand collected from a field planted with tomatoes at the Be-Wise Ranch, Escondido, CA	USA	10.1016/j.soilbio.2010.04.017	N/A
1881	GQ007981	Cystobacterineae	Family_6	Genus_21	Species_10	Uncultured	Human	Skin, volar forearm	USA	19478181; 23050952	N/A
1882	GQ007729	Cystobacterineae	Family_6	Genus_21	Species_10	Uncultured	Human	Skin, volar forearm	USA	19478181; 23050952	N/A
1883	GQ007850	Cystobacterineae	Family_6	Genus_21	Species_10	Uncultured	Human	Skin, volar forearm	USA	19478181; 23050952	N/A
1884	FPLS01030939	Cystobacterineae	Family_6	Genus_21	Species_10	Uncultured	Soil	Soil	Denmark	29291348	N/A
1885	FPLS01023335	Cystobacterineae	Family_6	Genus_21	Species_10	Uncultured	Soil	Soil	Denmark	29291348	N/A
1886	FPLS01051486	Cystobacterineae	Family_6	Genus_21	Species_10	Uncultured	Soil	Soil	Denmark	29291348	N/A
1887	FPLS01031401	Cystobacterineae	Family_6	Genus_21	Species_10	Uncultured	Soil	Soil	Denmark	29291348	N/A
1888	FPLS01021629	Cystobacterineae	Family_6	Genus_21	Species_10	Uncultured	Soil	Soil	Denmark	29291348	N/A
1889	FPLS01060142	Cystobacterineae	Family_6	Genus_21	Species_10	Uncultured	Soil	Soil	Denmark	29291348	N/A
1890	FPLS01021041	Cystobacterineae	Family_6	Genus_21	Species_10	Uncultured	Soil	Soil	Denmark	29291348	N/A
1891	FPLS01026338	Cystobacterineae	Family_6	Genus_21	Species_10	Uncultured	Soil	Soil	Denmark	29291348	N/A
1892	FPLS01008741	Cystobacterineae	Family_6	Genus_21	Species_10	Uncultured	Soil	Soil	Denmark	29291348	N/A
1893	FPLS01028219	Cystobacterineae	Family_6	Genus_21	Species_10	Uncultured	Soil	Soil	Denmark	29291348	N/A
1894	FPLS01030027	Cystobacterineae	Family_6	Genus_21	Species_10	Uncultured	Soil	Soil	Denmark	29291348	N/A
1895	FPLL01003658	Cystobacterineae	Family_6	Genus_21	Species_10	Uncultured	Soil	Soil	Denmark	29291348	N/A
1896	FPLS01049758	Cystobacterineae	Family_6	Genus_21	Species_10	Uncultured	Soil	Soil	Denmark	29291348	N/A
1897	FPLS01054010	Cystobacterineae	Family_6	Genus_21	Species_10	Uncultured	Soil	Soil	Denmark	29291348	N/A
1898	FPLS01019873	Cystobacterineae	Family_6	Genus_21	Species_10	Uncultured	Soil	Soil	Denmark	29291348	N/A
1899	FPLS01043245	Cystobacterineae	Family_6	Genus_21	Species_10	Uncultured	Soil	Soil	Denmark	29291348	N/A
1900	FPLS01016274	Cystobacterineae	Family_6	Genus_21	Species_10	Uncultured	Soil	Soil	Denmark	29291348	N/A
1901	FPLS01041982	Cystobacterineae	Family_6	Genus_21	Species_10	Uncultured	Soil	Soil	Denmark	29291348	N/A
1902	FPLS01057818	Cystobacterineae	Family_6	Genus_21	Species_10	Uncultured	Soil	Soil	Denmark	29291348	N/A
1903	FPLS01044662	Cystobacterineae	Family_6	Genus_21	Species_10	Uncultured	Soil	Soil	Denmark	29291348	N/A
1904	FPLS01016579	Cystobacterineae	Family_6	Genus_21	Species_10	Uncultured	Soil	Soil	Denmark	29291348	N/A
1905	FPLS01011389	Cystobacterineae	Family_6	Genus_21	Species_10	Uncultured	Soil	Soil	Denmark	29291348	N/A
1906	FPLS01021997	Cystobacterineae	Family_6	Genus_21	Species_10	Uncultured	Soil	Soil	Denmark	29291348	N/A
1907	JN177958	Cystobacterineae	Family_6	Genus_21	Species_11	Uncultured	Soil	Extreme saline-alkaline soil of the former lake TExcoco	Mexico	N/A	19.419444, -99.133333
1908	Ga0079221_101517211	Cystobacterineae	Family_6	Genus_21	Species_12	Uncultured	Soil	Agricultural soil	USA	N/A	33.8834, -83.4195
1909	Ga0210395_100918552	Cystobacterineae	Family_6	Genus_21	Species_12	Uncultured	Soil	Forest soil	USA	N/A	42.481016, -72.178343
1910	Ga0210394_103492991	Cystobacterineae	Family_6	Genus_21	Species_12	Uncultured	Soil	Forest soil	USA	N/A	42.481016, -72.178343
1911	Ga0126370_102858971	Cystobacterineae	Family_6	Genus_21	Species_13	Uncultured	Soil	Soil	Panama	N/A	9.1086, -79.8436
1912	FPLS01039446	Cystobacterineae	Family_6	Genus_21	Species_14	Uncultured	Soil	Soil	Denmark	29291348	N/A
1913	FPLS01060263	Cystobacterineae	Family_6	Genus_21	Species_14	Uncultured	Soil	Soil	Denmark	29291348	N/A
1914	FPLS01062234	Cystobacterineae	Family_6	Genus_21	Species_14	Uncultured	Soil	Soil	Denmark	29291348	N/A
1915	FPLS01034962	Cystobacterineae	Family_6	Genus_21	Species_14	Uncultured	Soil	Soil	Denmark	29291348	N/A
1916	FPLS01032431	Cystobacterineae	Family_6	Genus_21	Species_14	Uncultured	Soil	Soil	Denmark	29291348	N/A
1917	JF833602	Cystobacterineae	Family_6	Genus_21	Species_15	Uncultured	Soil	Potassium mine soil	China: Yuexi, Anhui	N/A	N/A
1918	Ga0209648_102025741	Cystobacterineae	Family_6	Genus_21	Species_15	Uncultured	Soil	Grasslands soil	USA	N/A	39.7392, -123.6308
1919	Ga0209588_100001164	Cystobacterineae	Family_6	Genus_21	Species_15	Uncultured	Soil	Vadose zone soil	USA	N/A	39.7291, -123.6419
1920	Ga0209180_100031403	Cystobacterineae	Family_6	Genus_21	Species_15	Uncultured	Soil	Vadose zone soil	USA	N/A	39.7291, -123.6419
1921	Ga0209240_10023103	Cystobacterineae	Family_6	Genus_21	Species_15	Uncultured	Soil	Grasslands soil	USA	N/A	39.7392, -123.6308
1922	Ga0209283_100020094	Cystobacterineae	Family_6	Genus_21	Species_15	Uncultured	Soil	Vadose zone soil	USA	N/A	39.7291, -123.6419
1923	HM558381	Cystobacterineae	Family_6	Genus_21	Species_15	Uncultured	T_organism	Atta colombica colony N12 fungus garden bottom	Panama	20885794	9° 7' 0'' N 79° 42' 0'' W
1924	HM558884	Cystobacterineae	Family_6	Genus_21	Species_15	Uncultured	T_organism	Atta colombica colony N12 fungus garden bottom	Panama	20885794	9° 7' 0'' N 79° 42' 0'' W
1925	Ga0070707_10000238617	Cystobacterineae	Family_6	Genus_21	Species_15	Uncultured	Soil	Bulk soil	USA	N/A	42.3948, -85.3738
1926	Ga0207646_100241803	Cystobacterineae	Family_6	Genus_21	Species_15	Uncultured	Soil	Bulk soil	USA	N/A	42.3948, -85.3738
1927	Ga0207684_10000011245	Cystobacterineae	Family_6	Genus_21	Species_15	Uncultured	Soil	Bulk soil	USA	N/A	42.3948, -85.3738
1928	JX222577	Cystobacterineae	Family_6	Genus_22	Species_1	Uncultured	T_sediment	Subsurface aquifer sediment	USA: Rifle, Colorado	N/A	N/A
1929	Ga0066395_101318931	Cystobacterineae	Family_6	Genus_23	Species_1	Uncultured	Soil	Tropical forest soil	Panama	N/A	9.1086, -79.8436
1930	Ga0209656_101096391	Cystobacterineae	Family_6	Genus_23	Species_1	Uncultured	Soil	Bog forest soil	Canada	N/A	51.62, -128.09
1931	Ga0075029_1000947843	Cystobacterineae	Family_6	Genus_23	Species_1	Uncultured	T_sediment	Sediment	USA	N/A	41.170727, -78.4726
1932	Ga0210387_101382471	Cystobacterineae	Family_6	Genus_23	Species_1	Uncultured	Soil	Forest soil	USA	N/A	42.481016, -72.178343
1933	Ga0066789_100755382	Cystobacterineae	Family_6	Genus_23	Species_1	Uncultured	Soil	Soil	USA	N/A	68.6135, -149.3144
1934	Ga0209772_100366281	Cystobacterineae	Family_6	Genus_23	Species_1	Uncultured	Soil	Bog forest soil	Canada	N/A	51.62, -128.09
1935	Ga0074045_100240301	Cystobacterineae	Family_6	Genus_23	Species_1	Uncultured	Soil	Bog forest soil	Canada	N/A	51.62, -128.09
1936	Ga0311340_101798514	Cystobacterineae	Family_6	Genus_23	Species_1	Uncultured	Soil	Peat	Sweden	N/A	68.3535, 19.0473
1937	Ga0311372_102231344	Cystobacterineae	Family_6	Genus_23	Species_1	Uncultured	Soil	Peat	Sweden	N/A	68.3535, 19.0473
1938	Ga0311371_1002915511	Cystobacterineae	Family_6	Genus_23	Species_1	Uncultured	Soil	Peat	Sweden	N/A	68.3535, 19.0473
1939	Ga0311339_100625323	Cystobacterineae	Family_6	Genus_23	Species_1	Uncultured	Soil	Peat	Sweden	N/A	68.3535, 19.0473
1940	Ga0311338_1000560518	Cystobacterineae	Family_6	Genus_23	Species_1	Uncultured	Soil	Peat	Sweden	N/A	68.3535, 19.0473
1941	GPIPI_02324410	Cystobacterineae	Family_6	Genus_23	Species_1	Uncultured	Soil	Soil	USA	N/A	39.0042816, -77.1012173
1942	EU202851	Cystobacterineae	Family_6	Genus_23	Species_1	Uncultured	Soil	Agricultural soil	Mexico	10.1007/s11104-009-0140-9	N/A
1943	JGI24746J21847_10045414	Cystobacterineae	Family_6	Genus_23	Species_1	Uncultured	T_organism	Miscanthus rhizosphere	USA	N/A	42.3948, -85.3738
1944	LN572842	Cystobacterineae	Family_6	Genus_23	Species_1	Uncultured	Soil	Refuse dump Nest 9 layer 4	Panama: Gamboa, Pipeline Road	N/A	9.15, -79.73
1945	LN572843	Cystobacterineae	Family_6	Genus_23	Species_1	Uncultured	Soil	Refuse dump Nest 9 layer 4	Panama: Gamboa, Pipeline Road	N/A	9.15, -79.73
1946	Ga0257164_10059651	Cystobacterineae	Family_6	Genus_23	Species_1	Uncultured	Soil	Forest soil	USA	N/A	44.23, -122.22
1947	JX505205	Cystobacterineae	Family_6	Genus_23	Species_1	Uncultured	Soil	Soil	China	10.1007/s13213-013-0784-9	47° 35' N, 133° 31' E
1948	JX505238	Cystobacterineae	Family_6	Genus_23	Species_1	Uncultured	Soil	Soil	China	10.1007/s13213-013-0784-9	47° 35' N, 133° 31' E
1949	Ga0207642_100023665	Cystobacterineae	Family_6	Genus_23	Species_1	Uncultured	Soil	Rhizosphere soil	USA	N/A	42.3948, -85.3738
1950	JGI24744J21845_100186571	Cystobacterineae	Family_6	Genus_23	Species_1	Uncultured	T_organism	Miscanthus rhizosphere	USA	N/A	42.3948, -85.3738
1951	Ga0207668_1000185110	Cystobacterineae	Family_6	Genus_23	Species_1	Uncultured	Soil	Rhizosphere soil	USA	N/A	42.3948, -85.3738
1952	JGI20200J14955_10052971	Cystobacterineae	Family_6	Genus_23	Species_1	Uncultured	Soil	Arctic peat soil	USA, Alaska	N/A	71.2999, -156.61
1953	Ga0208851_100019616	Cystobacterineae	Family_6	Genus_23	Species_1	Uncultured	Soil	Arctic peat soil	USA	N/A	71.2999, -156.61
1954	Ga0157376_101062331	Cystobacterineae	Family_6	Genus_23	Species_1	Uncultured	Soil	Rhizosphere soil	USA	N/A	42.3948, -85.3738
1955	ARcpr5oldR_0026521	Cystobacterineae	Family_6	Genus_23	Species_1	Uncultured	T_organism	Arabidopsis rhizosphere	USA	N/A	N/A
1956	Ga0157373_1000160013	Cystobacterineae	Family_6	Genus_23	Species_1	Uncultured	Soil	Rhizosphere soil	USA	N/A	42.3948, -85.3738
1957	Ga0207640_1000024630	Cystobacterineae	Family_6	Genus_23	Species_1	Uncultured	Soil	Rhizosphere soil	USA	N/A	42.3948, -85.3738
1958	JGI24745J21846_10021861	Cystobacterineae	Family_6	Genus_23	Species_1	Uncultured	T_organism	Miscanthus rhizosphere	USA	N/A	42.3948, -85.3738
1959	Ga0105241_100009613	Cystobacterineae	Family_6	Genus_23	Species_1	Uncultured	Soil	Rhizosphere soil	USA	N/A	42.3948, -85.3738
1960	Ga0182009_100044234	Cystobacterineae	Family_6	Genus_23	Species_1	Uncultured	Soil	Bulk soil	USA	N/A	41.1613, -96.6752
1961	Ga0207712_1000010454	Cystobacterineae	Family_6	Genus_23	Species_1	Uncultured	Soil	Rhizosphere soil	USA	N/A	42.3948, -85.3738
1962	Ga0070660_1000256084	Cystobacterineae	Family_6	Genus_23	Species_1	Uncultured	Soil	Rhizosphere soil	USA	N/A	42.3948, -85.3738
1963	JGI24750J21931_10031611	Cystobacterineae	Family_6	Genus_23	Species_1	Uncultured	Soil	Switchgrass rhizosphere bulk soil	USA	N/A	42.3948, -85.3738
1964	JGI24748J21848_10014992	Cystobacterineae	Family_6	Genus_23	Species_1	Uncultured	Soil	Switchgrass rhizosphere bulk soil	USA	N/A	42.3948, -85.3738
1965	JGI24736J21556_10069091	Cystobacterineae	Family_6	Genus_23	Species_1	Uncultured	T_organism	Corn rhizosphere	USA, Michigan	N/A	42.3948, -85.3738
1966	Ga0070681_100654892	Cystobacterineae	Family_6	Genus_23	Species_1	Uncultured	Soil	Bulk soil	USA	N/A	42.3948, -85.3738
1967	Ga0157369_100166716	Cystobacterineae	Family_6	Genus_23	Species_1	Uncultured	Soil	Rhizosphere soil	USA	N/A	42.3948, -85.3738
1968	Ga0207686_100107531	Cystobacterineae	Family_6	Genus_23	Species_1	Uncultured	Soil	Rhizosphere soil	USA	N/A	42.3948, -85.3738
1969	Ga0157374_1000395012	Cystobacterineae	Family_6	Genus_23	Species_1	Uncultured	Soil	Rhizosphere soil	USA	N/A	42.3948, -85.3738
1970	Ga0207701_100118909	Cystobacterineae	Family_6	Genus_23	Species_1	Uncultured	Soil	Kellogg Biological Station, Michigan, USA	USA	N/A	42.3948, -85.3738
1971	Ga0105240_100065614	Cystobacterineae	Family_6	Genus_23	Species_1	Uncultured	Soil	Rhizosphere soil	USA	N/A	42.3948, -85.3738
1972	JGI24751J29686_100028473	Cystobacterineae	Family_6	Genus_23	Species_1	Uncultured	Soil	Switchgrass rhizosphere bulk soil	USA	N/A	42.3948, -85.3738
1973	Ga0207643_101300361	Cystobacterineae	Family_6	Genus_23	Species_1	Uncultured	Soil	Rhizosphere soil	USA	N/A	42.3948, -85.3738
1974	Ga0207706_1000013574	Cystobacterineae	Family_6	Genus_23	Species_1	Uncultured	Soil	Rhizosphere soil	USA	N/A	42.3948, -85.3738
1975	Ga0068863_10001185410	Cystobacterineae	Family_6	Genus_23	Species_1	Uncultured	Soil	Rhizosphere soil	USA	N/A	42.3948, -85.3738
1976	KJ191926	Cystobacterineae	Family_6	Genus_23	Species_1	Uncultured	Soil	Pinus massoniana soil	China	10.1016/j.apsoil.2014.08.008	31.7, 117.5
1977	Ga0207688_100885591	Cystobacterineae	Family_6	Genus_23	Species_1	Uncultured	Soil	Rhizosphere soil	USA	N/A	42.3948, -85.3738
1978	Ga0207669_1000032412	Cystobacterineae	Family_6	Genus_23	Species_1	Uncultured	Soil	Rhizosphere soil	USA	N/A	42.3948, -85.3738
1979	Ga0207676_100085164	Cystobacterineae	Family_6	Genus_23	Species_1	Uncultured	Soil	Rhizosphere soil	USA	N/A	42.3948, -85.3738
1980	Ga0207703_1000009811	Cystobacterineae	Family_6	Genus_23	Species_1	Uncultured	Soil	Rhizosphere soil	USA	N/A	42.3948, -85.3738
1981	Ga0207644_1000012639	Cystobacterineae	Family_6	Genus_23	Species_1	Uncultured	Soil	Rhizosphere soil	USA	N/A	42.3948, -85.3738
1982	Ga0207650_1000004384	Cystobacterineae	Family_6	Genus_23	Species_1	Uncultured	Soil	Rhizosphere soil	USA	N/A	42.3948, -85.3738
1983	Ga0207681_100007963	Cystobacterineae	Family_6	Genus_23	Species_1	Uncultured	Soil	Rhizosphere soil	USA	N/A	42.3948, -85.3738
1984	Ga0207711_1000139311	Cystobacterineae	Family_6	Genus_23	Species_1	Uncultured	Soil	Rhizosphere soil	USA	N/A	42.3948, -85.3738
1985	Ga0207658_100012544	Cystobacterineae	Family_6	Genus_23	Species_1	Uncultured	Soil	Rhizosphere soil	USA	N/A	42.3948, -85.3738
1986	Ga0207670_1000021430	Cystobacterineae	Family_6	Genus_23	Species_1	Uncultured	Soil	Bulk soil hard shake	USA	N/A	42.3948, -85.3738
1987	Ga0207680_100013597	Cystobacterineae	Family_6	Genus_23	Species_1	Uncultured	Soil	Rhizosphere soil	USA	N/A	42.3948, -85.3738
1988	Ga0070688_10000003948	Cystobacterineae	Family_6	Genus_23	Species_1	Uncultured	Soil	Bulk soil hard shake	USA	N/A	42.3948, -85.3738
1989	Ga0070665_1000200774	Cystobacterineae	Family_6	Genus_23	Species_1	Uncultured	Soil	Rhizosphere soil	USA	N/A	42.3948, -85.3738
1990	Ga0068869_1000049164	Cystobacterineae	Family_6	Genus_23	Species_1	Uncultured	Soil	Rhizosphere soil	USA	N/A	42.3948, -85.3738
1991	Ga0207677_1000044312	Cystobacterineae	Family_6	Genus_23	Species_1	Uncultured	Soil	Rhizosphere soil	USA	N/A	42.3948, -85.3738
1992	Ga0207704_1000072511	Cystobacterineae	Family_6	Genus_23	Species_1	Uncultured	Soil	Rhizosphere soil	USA	N/A	42.3948, -85.3738
1993	Ga0207682_100008224	Cystobacterineae	Family_6	Genus_23	Species_1	Uncultured	Soil	Rhizosphere soil	USA	N/A	42.3948, -85.3738
1994	Ga0207645_1000001074	Cystobacterineae	Family_6	Genus_23	Species_1	Uncultured	Soil	Rhizosphere soil	USA	N/A	42.3948, -85.3738
1995	Ga0207659_1000034122	Cystobacterineae	Family_6	Genus_23	Species_1	Uncultured	Soil	Rhizosphere soil	USA	N/A	42.3948, -85.3738
1996	Ga0207641_1000146011	Cystobacterineae	Family_6	Genus_23	Species_1	Uncultured	Soil	Rhizosphere soil	USA	N/A	42.3948, -85.3738
1997	Ga0207651_100000367	Cystobacterineae	Family_6	Genus_23	Species_1	Uncultured	Soil	Rhizosphere soil	USA	N/A	42.3948, -85.3738
1998	Ga0207702_100064224	Cystobacterineae	Family_6	Genus_23	Species_1	Uncultured	Soil	Rhizosphere soil	USA	N/A	42.3948, -85.3738
[truncated: 2,999 more rows]
