# Supplementary material for: Meta-16S rRNA Gene Phylogenetic Reconstruction Reveals the Astonishing Diversity of Cosmopolitan Myxobacteria
Source: Microorganisms. 2019 Nov 11;7(11):551. doi: 10.3390/microorganisms7110551 (PMC6920832; doi:10.3390/microorganisms7110551)
Supplement: Supplementary file 1 [file microorganisms-07-00551-s001.zip › Table S5.xlsx]

## Sheet: Sheet1
Table S5 The sequence numbers and percentages of 58 families, 445 genera, and 998 species
Family	No. of sequence	%		Genus	No. of sequence	%		Species	No. of sequence	%
Cystobacterineae_Family_6	1091	21.83		Cystobacterineae_Family_6_Genus_27	773	15.47		Cystobacterineae_Family_6__Genus_27_Species_5	627	12.55
Sorangiineae_Family_5	837	16.75		Sorangiineae_Family_4_Genus_21	340	6.8		Sorangiineae_Family_4__Genus_21_Species_1	340	6.8
Sorangiineae_Family_4	606	12.13		Sorangiineae_Family_5_Genus_19	231	4.62		Sorangiineae_Family_5__Genus_19_Species_3	227	4.54
Nannocystaceae_Family_11	287	5.74		Suborder_16_Family_4_Genus_33	148	2.96		Suborder_16_Family_4__Genus_33_Species_4	116	2.32
Suborder_16_Family_4	283	5.66		Sorangiineae_Family_5_Genus_18	134	2.68		Sorangiineae_Family_5__Genus_11_Species_4	88	1.76
Nannocystaceae_Family_7	207	4.14		Sorangiineae_Family_5_Genus_11	121	2.42		Cystobacterineae_Family_6__Genus_23_Species_1	85	1.7
Nannocystaceae_Family_8	159	3.18		Suborder_16_Family_2_Genus_12	100	2		Cystobacterineae_Family_6__Genus_27_Species_3	66	1.32
Suborder_16_Family_2	147	2.94		Cystobacterineae_Family_6_Genus_21	99	1.98		Nannocystaceae_Family_8__Genus_22_Species_1	60	1.2
Suborder_4_Family_1	144	2.88		Nannocystaceae_Family_11_Genus_19	87	1.74		Nannocystaceae_Family_7__Genus_23_Species_2	58	1.16
Nannocystaceae_Family_10	140	2.8		Cystobacterineae_Family_6_Genus_23	85	1.7		Suborder_4_Family_1__Genus_28_Species_3	56	1.12
Cystobacterineae_Family_4	135	2.7		Suborder_16_Family_3_Genus_8	80	1.6		Cystobacterineae_Family_6__Genus_27_Species_4	54	1.08
Suborder_16_Family_3	102	2.04		Cystobacterineae_Family_4_Genus_3	79	1.58		Suborder_16_Family_3__Genus_8_Species_8	49	0.98
Nannocystaceae_Family_6	101	2.02		Nannocystaceae_Family_7_Genus_23	75	1.5		Cystobacterineae_Family_4__Genus_3_Species_8	44	0.88
Suborder_17_Family_6	101	2.02		Suborder_4_Family_1_Genus_28	73	1.46		Nannocystaceae_Family_6__Genus_15_Species_6	42	0.84
Suborder_15_Family_10	96	1.92		Sorangiineae_Family_5_Genus_7	71	1.42		Sorangiineae_Family_4__Genus_20_Species_1	41	0.82
Nannocystaceae_Family_9	72	1.44		Sorangiineae_Family_5_Genus_16	66	1.32		Suborder_17_Family_6__Genus_9_Species_2	41	0.82
Nannocystaceae_Family_4	66	1.32		Nannocystaceae_Family_8_Genus_22	60	1.2		Cystobacterineae_Family_6__Genus_20_Species_5	39	0.78
Cystobacterineae_Family_3	61	1.22		Nannocystaceae_Family_7_Genus_14	58	1.16		Sorangiineae_Family_5__Genus_16_Species_8	37	0.74
Suborder_17_Family_2	54	1.08		Nannocystaceae_Family_6_Genus_15	55	1.1		Sorangiineae_Family_5__Genus_18_Species_5	34	0.68
Suborder_15_Family_7	53	1.06		Cystobacterineae_Family_6_Genus_20	53	1.06		Cystobacterineae_Family_6__Genus_21_Species_10	32	0.64
Suborder_15_Family_3	48	0.96		Nannocystaceae_Family_11_Genus_15	49	0.98		Nannocystaceae_Family_11__Genus_15_Species_3	32	0.64
Suborder_17_Family_5	27	0.54		Sorangiineae_Family_5_Genus_13	49	0.98		Sorangiineae_Family_5__Genus_18_Species_4	32	0.64
Cystobacterineae_Family_5	22	0.44		Suborder_17_Family_6_Genus_9	49	0.98		Suborder_16_Family_2__Genus_12_Species_1	30	0.6
Suborder_15_Family_6	19	0.38		Nannocystaceae_Family_11_Genus_8	46	0.92		Sorangiineae_Family_4__Genus_9_Species_5	29	0.58
Cystobacterineae_Family_2	16	0.32		Sorangiineae_Family_5_Genus_2	45	0.9		Cystobacterineae_Family_3__Genus_3_Species_3	27	0.54
Suborder_3_Family_1	15	0.3		Sorangiineae_Family_4_Genus_20	41	0.82		Cystobacterineae_Family_4__Genus_3_Species_7	27	0.54
Suborder_17_Family_4	13	0.26		Sorangiineae_Family_4_Genus_19	37	0.74		Nannocystaceae_Family_7__Genus_14_Species_6	26	0.52
Suborder_2_Family_1	10	0.2		Cystobacterineae_Family_3_Genus_3	36	0.72		Sorangiineae_Family_5__Genus_2_Species_11	26	0.52
Sorangiineae_Family_2	8	0.16		Nannocystaceae_Family_11_Genus_14	35	0.7		Sorangiineae_Family_5__Genus_11_Species_3	25	0.5
Suborder_15_Family_4	7	0.14		Sorangiineae_Family_4_Genus_9	35	0.7		Cystobacterineae_Family_6__Genus_27_Species_2	25	0.5
Suborder_17_Family_3	7	0.14		Cystobacterineae_Family_4_Genus_2	33	0.66		Nannocystaceae_Family_11__Genus_8_Species_1	24	0.48
Suborder_14_Family_2	6	0.12		Suborder_15_Family_3_Genus_2	30	0.6		Suborder_16_Family_2__Genus_12_Species_3	24	0.48
Suborder_15_Family_2	6	0.12		Suborder_16_Family_2_Genus_11	30	0.6		Nannocystaceae_Family_11__Genus_8_Species_2	22	0.44
Nannocystaceae_Family_5	5	0.1		Sorangiineae_Family_4_Genus_13	29	0.58		Sorangiineae_Family_5__Genus_18_Species_9	22	0.44
Suborder_17_Family_1	5	0.1		Sorangiineae_Family_4_Genus_16	27	0.54		Nannocystaceae_Family_10__Genus_4_Species_2	21	0.42
Suborder_1_Family_1	5	0.1		Sorangiineae_Family_5_Genus_5	27	0.54		Sorangiineae_Family_4__Genus_16_Species_3	20	0.4
Cystobacterineae_Family_1	3	0.06		Suborder_17_Family_5_Genus_1	27	0.54		Sorangiineae_Family_5__Genus_18_Species_3	20	0.4
Nannocystaceae_Family_2	3	0.06		Nannocystaceae_Family_10_Genus_4	26	0.52		Nannocystaceae_Family_10__Genus_15_Species_2	19	0.38
Nannocystaceae_Family_3	3	0.06		Nannocystaceae_Family_8_Genus_12	25	0.5		Nannocystaceae_Family_7__Genus_14_Species_5	19	0.38
Suborder_11_Family_1	2	0.04		Sorangiineae_Family_4_Genus_15	25	0.5		Sorangiineae_Family_4__Genus_13_Species_4	19	0.38
Suborder_11_Family_2	2	0.04		Nannocystaceae_Family_8_Genus_21	24	0.48		Sorangiineae_Family_5__Genus_4_Species_2	19	0.38
Suborder_13_Family_1	2	0.04		Suborder_16_Family_4_Genus_9	24	0.48		Cystobacterineae_Family_6__Genus_21_Species_2	18	0.36
Suborder_15_Family_1	2	0.04		Cystobacterineae_Family_4_Genus_1	23	0.46		Suborder_16_Family_4__Genus_33_Species_2	18	0.36
Suborder_15_Family_8	2	0.04		Nannocystaceae_Family_11_Genus_13	23	0.46		Nannocystaceae_Family_11__Genus_19_Species_3	17	0.34
Suborder_15_Family_9	2	0.04		Cystobacterineae_Family_3_Genus_2	22	0.44		Nannocystaceae_Family_7__Genus_23_Species_1	17	0.34
Suborder_8_Family_1	2	0.04		Sorangiineae_Family_5_Genus_4	22	0.44		Suborder_15_Family_10__Genus_26_Species_3	17	0.34
Suborder_9_Family_1	2	0.04		Suborder_15_Family_10_Genus_24	22	0.44		Suborder_16_Family_2__Genus_12_Species_5	17	0.34
Nannocystaceae_Family_1	1	0.02		Suborder_15_Family_10_Genus_26	22	0.44		Suborder_17_Family_5__Genus_1_Species_7	17	0.34
Sorangiineae_Family_1	1	0.02		Nannocystaceae_Family_10_Genus_15	21	0.42		Cystobacterineae_Family_4__Genus_2_Species_5	16	0.32
Sorangiineae_Family_3	1	0.02		Sorangiineae_Family_5_Genus_15	19	0.38		Nannocystaceae_Family_11__Genus_19_Species_7	16	0.32
Suborder_10_Family_1	1	0.02		Suborder_15_Family_3_Genus_1	18	0.36		Nannocystaceae_Family_8__Genus_21_Species_5	16	0.32
Suborder_12_Family_1	1	0.02		Nannocystaceae_Family_6_Genus_14	17	0.34		Suborder_15_Family_10__Genus_24_Species_6	16	0.32
Suborder_14_Family_1	1	0.02		Nannocystaceae_Family_11_Genus_10	16	0.32		Suborder_16_Family_2__Genus_12_Species_7	16	0.32
Suborder_15_Family_5	1	0.02		Suborder_17_Family_6_Genus_7	16	0.32		Suborder_17_Family_6__Genus_7_Species_2	15	0.3
Suborder_16_Family_1	1	0.02		Sorangiineae_Family_4_Genus_12	15	0.3		Nannocystaceae_Family_11__Genus_19_Species_10	13	0.26
Suborder_5_Family_1	1	0.02		Sorangiineae_Family_5_Genus_17	15	0.3		Nannocystaceae_Family_9__Genus_25_Species_2	13	0.26
Suborder_6_Family_1	1	0.02		Cystobacterineae_Family_6_Genus_17	14	0.28		Sorangiineae_Family_5__Genus_13_Species_8	13	0.26
Suborder_7_Family_1	1	0.02		Nannocystaceae_Family_6_Genus_7	14	0.28		Suborder_16_Family_4__Genus_33_Species_3	13	0.26
				Nannocystaceae_Family_7_Genus_3	14	0.28		Suborder_17_Family_4__Genus_1_Species_1	13	0.26
				Nannocystaceae_Family_7_Genus_5	14	0.28		Cystobacterineae_Family_6__Genus_17_Species_3	12	0.24
				Nannocystaceae_Family_9_Genus_25	14	0.28		Nannocystaceae_Family_11__Genus_14_Species_1	12	0.24
				Sorangiineae_Family_5_Genus_3	14	0.28		Sorangiineae_Family_5__Genus_16_Species_7	12	0.24
				Suborder_15_Family_10_Genus_25	14	0.28		Sorangiineae_Family_5__Genus_18_Species_7	12	0.24
				Suborder_15_Family_6_Genus_2	14	0.28		Sorangiineae_Family_5__Genus_7_Species_30	12	0.24
				Suborder_15_Family_7_Genus_10	14	0.28		Cystobacterineae_Family_6__Genus_21_Species_15	11	0.22
				Suborder_16_Family_4_Genus_5	14	0.28		Nannocystaceae_Family_10__Genus_14_Species_1	11	0.22
				Suborder_16_Family_4_Genus_8	14	0.28		Nannocystaceae_Family_11__Genus_13_Species_4	11	0.22
				Suborder_17_Family_6_Genus_5	14	0.28		Nannocystaceae_Family_11__Genus_19_Species_2	11	0.22
				Nannocystaceae_Family_10_Genus_11	13	0.26		Nannocystaceae_Family_11__Genus_19_Species_8	11	0.22
				Nannocystaceae_Family_4_Genus_2	13	0.26		Sorangiineae_Family_5__Genus_13_Species_5	11	0.22
				Nannocystaceae_Family_4_Genus_20	13	0.26		Suborder_15_Family_7__Genus_7_Species_1	11	0.22
				Nannocystaceae_Family_9_Genus_19	13	0.26		Suborder_16_Family_4__Genus_9_Species_7	11	0.22
				Sorangiineae_Family_4_Genus_1	13	0.26		Suborder_17_Family_2__Genus_17_Species_1	11	0.22
				Suborder_17_Family_4_Genus_1	13	0.26		Suborder_17_Family_6__Genus_5_Species_4	11	0.22
				Suborder_3_Family_1_Genus_3	13	0.26		Suborder_4_Family_1__Genus_22_Species_1	11	0.22
				Nannocystaceae_Family_10_Genus_24	12	0.24		Sorangiineae_Family_5__Genus_13_Species_7	10	0.2
				Nannocystaceae_Family_10_Genus_14	11	0.22		Sorangiineae_Family_5__Genus_17_Species_3	10	0.2
				Nannocystaceae_Family_7_Genus_4	11	0.22		Suborder_15_Family_10__Genus_25_Species_3	10	0.2
				Nannocystaceae_Family_8_Genus_10	11	0.22		Suborder_16_Family_2__Genus_11_Species_3	10	0.2
				Suborder_15_Family_7_Genus_7	11	0.22		Suborder_16_Family_2__Genus_12_Species_4	10	0.2
				Suborder_15_Family_7_Genus_8	11	0.22		Suborder_16_Family_4__Genus_13_Species_1	10	0.2
				Suborder_17_Family_2_Genus_17	11	0.22		Cystobacterineae_Family_4__Genus_1_Species_9	9	0.18
				Suborder_4_Family_1_Genus_22	11	0.22		Cystobacterineae_Family_6__Genus_15_Species_2	9	0.18
				Cystobacterineae_Family_6_Genus_15	10	0.2		Nannocystaceae_Family_6__Genus_7_Species_4	9	0.18
				Nannocystaceae_Family_10_Genus_21	10	0.2		Sorangiineae_Family_4__Genus_19_Species_2	9	0.18
				Nannocystaceae_Family_11_Genus_12	10	0.2		Sorangiineae_Family_4__Genus_19_Species_6	9	0.18
				Sorangiineae_Family_4_Genus_2	10	0.2		Sorangiineae_Family_5__Genus_18_Species_1	9	0.18
				Suborder_16_Family_4_Genus_13	10	0.2		Suborder_15_Family_3__Genus_2_Species_13	9	0.18
				Cystobacterineae_Family_2_Genus_6	9	0.18		Suborder_16_Family_3__Genus_8_Species_4	9	0.18
				Cystobacterineae_Family_6_Genus_16	9	0.18		Suborder_4_Family_1__Genus_28_Species_2	9	0.18
				Sorangiineae_Family_4_Genus_7	9	0.18		Cystobacterineae_Family_4__Genus_2_Species_2	8	0.16
				Suborder_16_Family_3_Genus_6	9	0.18		Cystobacterineae_Family_6__Genus_16_Species_2	8	0.16
				Suborder_4_Family_1_Genus_10	9	0.18		Cystobacterineae_Family_6__Genus_21_Species_6	8	0.16
				Nannocystaceae_Family_8_Genus_18	8	0.16		Nannocystaceae_Family_11__Genus_14_Species_6	8	0.16
				Suborder_15_Family_7_Genus_5	8	0.16		Nannocystaceae_Family_11__Genus_15_Species_2	8	0.16
				Suborder_16_Family_4_Genus_31	8	0.16		Nannocystaceae_Family_7__Genus_3_Species_5	8	0.16
				Suborder_17_Family_6_Genus_6	8	0.16		Sorangiineae_Family_4__Genus_12_Species_5	8	0.16
				Suborder_4_Family_1_Genus_17	8	0.16		Sorangiineae_Family_4__Genus_15_Species_1	8	0.16
				Nannocystaceae_Family_10_Genus_23	7	0.14		Sorangiineae_Family_5__Genus_5_Species_7	8	0.16
				Nannocystaceae_Family_4_Genus_14	7	0.14		Sorangiineae_Family_5__Genus_7_Species_12	8	0.16
				Nannocystaceae_Family_9_Genus_5	7	0.14		Suborder_16_Family_3__Genus_8_Species_3	8	0.16
				Sorangiineae_Family_5_Genus_10	7	0.14		Suborder_16_Family_4__Genus_31_Species_1	8	0.16
				Suborder_15_Family_4_Genus_1	7	0.14		Suborder_16_Family_4__Genus_8_Species_3	8	0.16
				Suborder_16_Family_4_Genus_29	7	0.14		Suborder_17_Family_6__Genus_6_Species_1	8	0.16
				Suborder_17_Family_2_Genus_10	7	0.14		Suborder_17_Family_6__Genus_9_Species_1	8	0.16
				Cystobacterineae_Family_6_Genus_2	6	0.12		Suborder_4_Family_1__Genus_17_Species_1	8	0.16
				Cystobacterineae_Family_6_Genus_24	6	0.12		Suborder_4_Family_1__Genus_28_Species_1	8	0.16
				Cystobacterineae_Family_6_Genus_25	6	0.12		Cystobacterineae_Family_3__Genus_2_Species_11	7	0.14
				Cystobacterineae_Family_6_Genus_26	6	0.12		Cystobacterineae_Family_3__Genus_3_Species_2	7	0.14
				Nannocystaceae_Family_10_Genus_16	6	0.12		Cystobacterineae_Family_4__Genus_2_Species_1	7	0.14
				Nannocystaceae_Family_10_Genus_18	6	0.12		Cystobacterineae_Family_6__Genus_21_Species_7	7	0.14
				Nannocystaceae_Family_10_Genus_19	6	0.12		Nannocystaceae_Family_11__Genus_12_Species_3	7	0.14
				Nannocystaceae_Family_7_Genus_21	6	0.12		Nannocystaceae_Family_11__Genus_19_Species_6	7	0.14
				Sorangiineae_Family_4_Genus_14	6	0.12		Nannocystaceae_Family_7__Genus_4_Species_2	7	0.14
				Suborder_15_Family_2_Genus_1	6	0.12		Nannocystaceae_Family_7__Genus_5_Species_1	7	0.14
				Suborder_16_Family_4_Genus_18	6	0.12		Nannocystaceae_Family_8__Genus_18_Species_2	7	0.14
				Suborder_17_Family_2_Genus_14	6	0.12		Nannocystaceae_Family_9__Genus_5_Species_1	7	0.14
				Suborder_17_Family_2_Genus_15	6	0.12		Sorangiineae_Family_4__Genus_1_Species_6	7	0.14
				Suborder_2_Family_1_Genus_3	6	0.12		Sorangiineae_Family_4__Genus_13_Species_3	7	0.14
				Suborder_4_Family_1_Genus_27	6	0.12		Sorangiineae_Family_4__Genus_19_Species_4	7	0.14
				Cystobacterineae_Family_6_Genus_1	5	0.1		Sorangiineae_Family_4__Genus_19_Species_5	7	0.14
				Cystobacterineae_Family_6_Genus_18	5	0.1		Sorangiineae_Family_5__Genus_10_Species_1	7	0.14
				Nannocystaceae_Family_11_Genus_11	5	0.1		Sorangiineae_Family_5__Genus_3_Species_7	7	0.14
				Nannocystaceae_Family_11_Genus_9	5	0.1		Suborder_15_Family_6__Genus_2_Species_5	7	0.14
				Nannocystaceae_Family_4_Genus_1	5	0.1		Suborder_15_Family_7__Genus_10_Species_7	7	0.14
				Nannocystaceae_Family_8_Genus_8	5	0.1		Suborder_15_Family_7__Genus_8_Species_5	7	0.14
				Nannocystaceae_Family_9_Genus_9	5	0.1		Suborder_16_Family_2__Genus_11_Species_4	7	0.14
				Sorangiineae_Family_5_Genus_6	5	0.1		Suborder_16_Family_2__Genus_11_Species_5	7	0.14
				Suborder_14_Family_2_Genus_2	5	0.1		Nannocystaceae_Family_9__Genus_19_Species_4	7	0.14
				Suborder_15_Family_10_Genus_20	5	0.1		Nannocystaceae_Family_10__Genus_11_Species_6	6	0.12
				Suborder_15_Family_6_Genus_1	5	0.1		Nannocystaceae_Family_11__Genus_10_Species_4	6	0.12
				Suborder_16_Family_4_Genus_16	5	0.1		Nannocystaceae_Family_11__Genus_13_Species_3	6	0.12
				Suborder_16_Family_4_Genus_20	5	0.1		Nannocystaceae_Family_11__Genus_14_Species_3	6	0.12
				Suborder_16_Family_4_Genus_26	5	0.1		Nannocystaceae_Family_6__Genus_15_Species_4	6	0.12
				Suborder_17_Family_2_Genus_16	5	0.1		Nannocystaceae_Family_7__Genus_21_Species_1	6	0.12
				Suborder_17_Family_3_Genus_2	5	0.1		Nannocystaceae_Family_8__Genus_10_Species_4	6	0.12
				Suborder_17_Family_6_Genus_8	5	0.1		Sorangiineae_Family_4__Genus_15_Species_9	6	0.12
				Suborder_4_Family_1_Genus_11	5	0.1		Sorangiineae_Family_4__Genus_2_Species_2	6	0.12
				Cystobacterineae_Family_5_Genus_1	4	0.08		Sorangiineae_Family_5__Genus_16_Species_4	6	0.12
				Cystobacterineae_Family_5_Genus_2	4	0.08		Suborder_16_Family_3__Genus_8_Species_7	6	0.12
				Cystobacterineae_Family_5_Genus_4	4	0.08		Suborder_16_Family_4__Genus_18_Species_1	6	0.12
				Cystobacterineae_Family_5_Genus_9	4	0.08		Cystobacterineae_Family_2__Genus_6_Species_4	5	0.1
				Nannocystaceae_Family_10_Genus_22	4	0.08		Cystobacterineae_Family_6__Genus_20_Species_1	5	0.1
				Nannocystaceae_Family_4_Genus_10	4	0.08		Cystobacterineae_Family_6__Genus_21_Species_14	5	0.1
				Nannocystaceae_Family_4_Genus_4	4	0.08		Nannocystaceae_Family_10__Genus_4_Species_1	5	0.1
				Nannocystaceae_Family_4_Genus_5	4	0.08		Nannocystaceae_Family_11__Genus_19_Species_5	5	0.1
				Nannocystaceae_Family_5_Genus_2	4	0.08		Nannocystaceae_Family_4__Genus_2_Species_3	5	0.1
				Nannocystaceae_Family_7_Genus_2	4	0.08		Nannocystaceae_Family_4__Genus_20_Species_1	5	0.1
				Nannocystaceae_Family_7_Genus_22	4	0.08		Nannocystaceae_Family_6__Genus_14_Species_10	5	0.1
				Nannocystaceae_Family_7_Genus_6	4	0.08		Nannocystaceae_Family_7__Genus_14_Species_2	5	0.1
				Nannocystaceae_Family_8_Genus_1	4	0.08		Nannocystaceae_Family_9__Genus_9_Species_1	5	0.1
				Nannocystaceae_Family_9_Genus_16	4	0.08		Sorangiineae_Family_4__Genus_16_Species_1	5	0.1
				Nannocystaceae_Family_9_Genus_21	4	0.08		Sorangiineae_Family_5__Genus_11_Species_1	5	0.1
				Sorangiineae_Family_4_Genus_18	4	0.08		Sorangiineae_Family_5__Genus_13_Species_4	5	0.1
				Sorangiineae_Family_5_Genus_12	4	0.08		Sorangiineae_Family_5__Genus_5_Species_10	5	0.1
				Suborder_15_Family_10_Genus_10	4	0.08		Sorangiineae_Family_5__Genus_7_Species_18	5	0.1
				Suborder_15_Family_7_Genus_6	4	0.08		Suborder_14_Family_2__Genus_2_Species_1	5	0.1
				Suborder_16_Family_2_Genus_10	4	0.08		Suborder_15_Family_3__Genus_2_Species_3	5	0.1
				Suborder_16_Family_2_Genus_7	4	0.08		Suborder_15_Family_6__Genus_1_Species_1	5	0.1
				Suborder_16_Family_3_Genus_5	4	0.08		Suborder_15_Family_7__Genus_5_Species_2	5	0.1
				Suborder_4_Family_1_Genus_5	4	0.08		Suborder_16_Family_4__Genus_16_Species_1	5	0.1
				Cystobacterineae_Family_3_Genus_1	3	0.06		Suborder_16_Family_4__Genus_8_Species_2	5	0.1
				Nannocystaceae_Family_10_Genus_2	3	0.06		Suborder_16_Family_4__Genus_9_Species_6	5	0.1
				Nannocystaceae_Family_10_Genus_20	3	0.06		Suborder_17_Family_2__Genus_16_Species_1	5	0.1
				Nannocystaceae_Family_4_Genus_19	3	0.06		Suborder_17_Family_5__Genus_1_Species_6	5	0.1
				Nannocystaceae_Family_8_Genus_14	3	0.06		Cystobacterineae_Family_5__Genus_1_Species_1	4	0.08
				Nannocystaceae_Family_8_Genus_20	3	0.06		Cystobacterineae_Family_6__Genus_18_Species_2	4	0.08
				Nannocystaceae_Family_9_Genus_17	3	0.06		Cystobacterineae_Family_6__Genus_20_Species_3	4	0.08
				Nannocystaceae_Family_9_Genus_24	3	0.06		Cystobacterineae_Family_6__Genus_20_Species_4	4	0.08
				Sorangiineae_Family_4_Genus_3	3	0.06		Cystobacterineae_Family_6__Genus_21_Species_3	4	0.08
				Sorangiineae_Family_5_Genus_8	3	0.06		Cystobacterineae_Family_6__Genus_21_Species_9	4	0.08
				Suborder_15_Family_10_Genus_18	3	0.06		Cystobacterineae_Family_6__Genus_26_Species_3	4	0.08
				Suborder_15_Family_10_Genus_23	3	0.06		Nannocystaceae_Family_10__Genus_19_Species_2	4	0.08
				Suborder_16_Family_3_Genus_7	3	0.06		Nannocystaceae_Family_10__Genus_23_Species_4	4	0.08
				Suborder_16_Family_4_Genus_12	3	0.06		Nannocystaceae_Family_11__Genus_10_Species_1	4	0.08
				Suborder_16_Family_4_Genus_19	3	0.06		Nannocystaceae_Family_11__Genus_10_Species_3	4	0.08
				Suborder_16_Family_4_Genus_25	3	0.06		Nannocystaceae_Family_11__Genus_13_Species_2	4	0.08
				Suborder_16_Family_4_Genus_28	3	0.06		Nannocystaceae_Family_11__Genus_14_Species_2	4	0.08
				Suborder_16_Family_4_Genus_3	3	0.06		Nannocystaceae_Family_11__Genus_15_Species_1	4	0.08
				Suborder_16_Family_4_Genus_4	3	0.06		Nannocystaceae_Family_4__Genus_1_Species_1	4	0.08
				Suborder_17_Family_1_Genus_2	3	0.06		Nannocystaceae_Family_4__Genus_2_Species_5	4	0.08
				Suborder_17_Family_2_Genus_12	3	0.06		Nannocystaceae_Family_4__Genus_20_Species_5	4	0.08
				Suborder_17_Family_2_Genus_4	3	0.06		Nannocystaceae_Family_4__Genus_4_Species_1	4	0.08
				Suborder_17_Family_6_Genus_2	3	0.06		Nannocystaceae_Family_4__Genus_5_Species_1	4	0.08
				Suborder_17_Family_6_Genus_4	3	0.06		Nannocystaceae_Family_6__Genus_14_Species_6	4	0.08
				Suborder_2_Family_1_Genus_1	3	0.06		Nannocystaceae_Family_7__Genus_14_Species_1	4	0.08
				Suborder_4_Family_1_Genus_25	3	0.06		Nannocystaceae_Family_7__Genus_2_Species_1	4	0.08
				Suborder_4_Family_1_Genus_9	3	0.06		Nannocystaceae_Family_7__Genus_4_Species_1	4	0.08
				Cystobacterineae_Family_1_Genus_2	2	0.04		Nannocystaceae_Family_7__Genus_5_Species_3	4	0.08
				Cystobacterineae_Family_2_Genus_1	2	0.04		Nannocystaceae_Family_7__Genus_6_Species_1	4	0.08
				Cystobacterineae_Family_2_Genus_2	2	0.04		Nannocystaceae_Family_8__Genus_12_Species_3	4	0.08
				Cystobacterineae_Family_5_Genus_5	2	0.04		Nannocystaceae_Family_8__Genus_12_Species_4	4	0.08
				Nannocystaceae_Family_10_Genus_8	2	0.04		Nannocystaceae_Family_8__Genus_12_Species_6	4	0.08
				Nannocystaceae_Family_11_Genus_7	2	0.04		Nannocystaceae_Family_8__Genus_21_Species_4	4	0.08
				Nannocystaceae_Family_4_Genus_8	2	0.04		Nannocystaceae_Family_8__Genus_8_Species_2	4	0.08
				Nannocystaceae_Family_6_Genus_11	2	0.04		Sorangiineae_Family_4__Genus_14_Species_3	4	0.08
				Nannocystaceae_Family_6_Genus_12	2	0.04		Sorangiineae_Family_4__Genus_2_Species_1	4	0.08
				Nannocystaceae_Family_6_Genus_6	2	0.04		Sorangiineae_Family_5__Genus_13_Species_6	4	0.08
				Nannocystaceae_Family_7_Genus_13	2	0.04		Sorangiineae_Family_5__Genus_16_Species_3	4	0.08
				Nannocystaceae_Family_7_Genus_15	2	0.04		Sorangiineae_Family_5__Genus_17_Species_2	4	0.08
				Nannocystaceae_Family_7_Genus_20	2	0.04		Sorangiineae_Family_5__Genus_7_Species_16	4	0.08
				Nannocystaceae_Family_8_Genus_11	2	0.04		Sorangiineae_Family_5__Genus_7_Species_27	4	0.08
				Nannocystaceae_Family_8_Genus_17	2	0.04		Suborder_15_Family_10__Genus_26_Species_2	4	0.08
				Nannocystaceae_Family_8_Genus_7	2	0.04		Suborder_15_Family_3__Genus_2_Species_9	4	0.08
				Nannocystaceae_Family_9_Genus_13	2	0.04		Suborder_15_Family_4__Genus_1_Species_2	4	0.08
				Nannocystaceae_Family_9_Genus_2	2	0.04		Suborder_15_Family_7__Genus_6_Species_1	4	0.08
				Sorangiineae_Family_2_Genus_4	2	0.04		Suborder_16_Family_2__Genus_10_Species_1	4	0.08
				Sorangiineae_Family_4_Genus_10	2	0.04		Suborder_16_Family_2__Genus_11_Species_2	4	0.08
				Sorangiineae_Family_4_Genus_11	2	0.04		Suborder_16_Family_4__Genus_29_Species_1	4	0.08
				Sorangiineae_Family_4_Genus_4	2	0.04		Suborder_17_Family_2__Genus_14_Species_2	4	0.08
				Sorangiineae_Family_4_Genus_5	2	0.04		Suborder_17_Family_2__Genus_15_Species_2	4	0.08
				Sorangiineae_Family_4_Genus_8	2	0.04		Suborder_3_Family_1__Genus_3_Species_1	4	0.08
				Sorangiineae_Family_5_Genus_9	2	0.04		Suborder_3_Family_1__Genus_3_Species_2	4	0.08
				Suborder_11_Family_1_Genus_1	2	0.04		Suborder_4_Family_1__Genus_27_Species_3	4	0.08
				Suborder_15_Family_10_Genus_13	2	0.04		Suborder_4_Family_1__Genus_5_Species_1	4	0.08
				Suborder_15_Family_10_Genus_14	2	0.04		Nannocystaceae_Family_9__Genus_19_Species_3	4	0.08
				Suborder_15_Family_10_Genus_15	2	0.04		Cystobacterineae_Family_3__Genus_1_Species_1	3	0.06
				Suborder_15_Family_10_Genus_9	2	0.04		Cystobacterineae_Family_4__Genus_1_Species_8	3	0.06
				Suborder_15_Family_1_Genus_1	2	0.04		Cystobacterineae_Family_4__Genus_3_Species_5	3	0.06
				Suborder_16_Family_2_Genus_4	2	0.04		Cystobacterineae_Family_5__Genus_2_Species_2	3	0.06
				Suborder_16_Family_3_Genus_3	2	0.04		Cystobacterineae_Family_5__Genus_4_Species_2	3	0.06
				Suborder_16_Family_3_Genus_4	2	0.04		Cystobacterineae_Family_5__Genus_9_Species_2	3	0.06
				Suborder_16_Family_4_Genus_21	2	0.04		Cystobacterineae_Family_6__Genus_1_Species_3	3	0.06
				Suborder_16_Family_4_Genus_22	2	0.04		Cystobacterineae_Family_6__Genus_21_Species_12	3	0.06
				Suborder_16_Family_4_Genus_27	2	0.04		Cystobacterineae_Family_6__Genus_24_Species_3	3	0.06
				Suborder_17_Family_1_Genus_1	2	0.04		Nannocystaceae_Family_10__Genus_16_Species_4	3	0.06
				Suborder_17_Family_2_Genus_11	2	0.04		Nannocystaceae_Family_10__Genus_18_Species_1	3	0.06
				Suborder_17_Family_2_Genus_3	2	0.04		Nannocystaceae_Family_10__Genus_18_Species_2	3	0.06
				Suborder_17_Family_2_Genus_9	2	0.04		Nannocystaceae_Family_10__Genus_21_Species_3	3	0.06
				Suborder_17_Family_3_Genus_1	2	0.04		Nannocystaceae_Family_10__Genus_21_Species_5	3	0.06
				Suborder_17_Family_6_Genus_3	2	0.04		Nannocystaceae_Family_10__Genus_22_Species_2	3	0.06
				Suborder_4_Family_1_Genus_12	2	0.04		Nannocystaceae_Family_10__Genus_24_Species_7	3	0.06
				Suborder_4_Family_1_Genus_15	2	0.04		Nannocystaceae_Family_11__Genus_14_Species_5	3	0.06
				Suborder_4_Family_1_Genus_8	2	0.04		Nannocystaceae_Family_11__Genus_15_Species_4	3	0.06
				Suborder_8_Family_1_Genus_1	2	0.04		Nannocystaceae_Family_11__Genus_19_Species_9	3	0.06
				Cystobacterineae_Family_1_Genus_1	1	0.02		Nannocystaceae_Family_6__Genus_15_Species_2	3	0.06
				Cystobacterineae_Family_2_Genus_3	1	0.02		Nannocystaceae_Family_6__Genus_7_Species_1	3	0.06
				Cystobacterineae_Family_2_Genus_4	1	0.02		Nannocystaceae_Family_7__Genus_14_Species_3	3	0.06
				Cystobacterineae_Family_2_Genus_5	1	0.02		Nannocystaceae_Family_7__Genus_5_Species_2	3	0.06
				Cystobacterineae_Family_5_Genus_3	1	0.02		Nannocystaceae_Family_8__Genus_10_Species_3	3	0.06
				Cystobacterineae_Family_5_Genus_6	1	0.02		Nannocystaceae_Family_8__Genus_12_Species_8	3	0.06
				Cystobacterineae_Family_5_Genus_7	1	0.02		Nannocystaceae_Family_8__Genus_12_Species_9	3	0.06
				Cystobacterineae_Family_5_Genus_8	1	0.02		Nannocystaceae_Family_9__Genus_21_Species_2	3	0.06
				Cystobacterineae_Family_6_Genus_10	1	0.02		Nannocystaceae_Family_9__Genus_24_Species_1	3	0.06
				Cystobacterineae_Family_6_Genus_11	1	0.02		Sorangiineae_Family_4__Genus_12_Species_2	3	0.06
				Cystobacterineae_Family_6_Genus_12	1	0.02		Sorangiineae_Family_4__Genus_18_Species_2	3	0.06
				Cystobacterineae_Family_6_Genus_13	1	0.02		Sorangiineae_Family_4__Genus_19_Species_1	3	0.06
				Cystobacterineae_Family_6_Genus_14	1	0.02		Sorangiineae_Family_4__Genus_3_Species_1	3	0.06
				Cystobacterineae_Family_6_Genus_19	1	0.02		Sorangiineae_Family_5__Genus_11_Species_2	3	0.06
				Cystobacterineae_Family_6_Genus_22	1	0.02		Sorangiineae_Family_5__Genus_19_Species_2	3	0.06
				Cystobacterineae_Family_6_Genus_3	1	0.02		Sorangiineae_Family_5__Genus_2_Species_3	3	0.06
				Cystobacterineae_Family_6_Genus_4	1	0.02		Sorangiineae_Family_5__Genus_2_Species_4	3	0.06
				Cystobacterineae_Family_6_Genus_5	1	0.02		Sorangiineae_Family_5__Genus_2_Species_6	3	0.06
				Cystobacterineae_Family_6_Genus_6	1	0.02		Sorangiineae_Family_5__Genus_2_Species_8	3	0.06
				Cystobacterineae_Family_6_Genus_7	1	0.02		Sorangiineae_Family_5__Genus_4_Species_1	3	0.06
				Cystobacterineae_Family_6_Genus_8	1	0.02		Sorangiineae_Family_5__Genus_5_Species_1	3	0.06
				Cystobacterineae_Family_6_Genus_9	1	0.02		Sorangiineae_Family_5__Genus_5_Species_5	3	0.06
				Nannocystaceae_Family_10_Genus_1	1	0.02		Sorangiineae_Family_5__Genus_5_Species_8	3	0.06
				Nannocystaceae_Family_10_Genus_10	1	0.02		Sorangiineae_Family_5__Genus_7_Species_14	3	0.06
				Nannocystaceae_Family_10_Genus_12	1	0.02		Sorangiineae_Family_5__Genus_7_Species_24	3	0.06
				Nannocystaceae_Family_10_Genus_13	1	0.02		Sorangiineae_Family_5__Genus_7_Species_5	3	0.06
				Nannocystaceae_Family_10_Genus_17	1	0.02		Sorangiineae_Family_5__Genus_8_Species_1	3	0.06
				Nannocystaceae_Family_10_Genus_3	1	0.02		Suborder_15_Family_10__Genus_18_Species_1	3	0.06
				Nannocystaceae_Family_10_Genus_5	1	0.02		Suborder_15_Family_10__Genus_25_Species_2	3	0.06
				Nannocystaceae_Family_10_Genus_6	1	0.02		Suborder_15_Family_3__Genus_1_Species_12	3	0.06
				Nannocystaceae_Family_10_Genus_7	1	0.02		Suborder_15_Family_3__Genus_1_Species_13	3	0.06
				Nannocystaceae_Family_10_Genus_9	1	0.02		Suborder_15_Family_3__Genus_2_Species_8	3	0.06
				Nannocystaceae_Family_11_Genus_1	1	0.02		Suborder_15_Family_4__Genus_1_Species_1	3	0.06
				Nannocystaceae_Family_11_Genus_16	1	0.02		Suborder_15_Family_6__Genus_2_Species_3	3	0.06
				Nannocystaceae_Family_11_Genus_17	1	0.02		Suborder_15_Family_7__Genus_5_Species_1	3	0.06
				Nannocystaceae_Family_11_Genus_18	1	0.02		Suborder_16_Family_2__Genus_7_Species_2	3	0.06
				Nannocystaceae_Family_11_Genus_2	1	0.02		Suborder_16_Family_3__Genus_5_Species_2	3	0.06
				Nannocystaceae_Family_11_Genus_3	1	0.02		Suborder_16_Family_3__Genus_8_Species_2	3	0.06
				Nannocystaceae_Family_11_Genus_4	1	0.02		Suborder_16_Family_3__Genus_8_Species_6	3	0.06
				Nannocystaceae_Family_11_Genus_5	1	0.02		Suborder_16_Family_4__Genus_12_Species_1	3	0.06
				Nannocystaceae_Family_11_Genus_6	1	0.02		Suborder_16_Family_4__Genus_26_Species_1	3	0.06
				Nannocystaceae_Family_1_Genus_1	1	0.02		Suborder_16_Family_4__Genus_28_Species_1	3	0.06
				Nannocystaceae_Family_2_Genus_1	1	0.02		Suborder_16_Family_4__Genus_5_Species_9	3	0.06
				Nannocystaceae_Family_2_Genus_2	1	0.02		Suborder_17_Family_2__Genus_10_Species_1	3	0.06
				Nannocystaceae_Family_2_Genus_3	1	0.02		Suborder_17_Family_2__Genus_10_Species_2	3	0.06
				Nannocystaceae_Family_3_Genus_1	1	0.02		Suborder_17_Family_2__Genus_4_Species_1	3	0.06
				Nannocystaceae_Family_3_Genus_2	1	0.02		Suborder_17_Family_3__Genus_2_Species_3	3	0.06
				Nannocystaceae_Family_3_Genus_3	1	0.02		Suborder_2_Family_1__Genus_3_Species_3	3	0.06
				Nannocystaceae_Family_4_Genus_11	1	0.02		Suborder_4_Family_1__Genus_11_Species_3	3	0.06
				Nannocystaceae_Family_4_Genus_12	1	0.02		Cystobacterineae_Family_2__Genus_6_Species_1	2	0.04
				Nannocystaceae_Family_4_Genus_13	1	0.02		Cystobacterineae_Family_3__Genus_2_Species_10	2	0.04
				Nannocystaceae_Family_4_Genus_15	1	0.02		Cystobacterineae_Family_3__Genus_2_Species_2	2	0.04
				Nannocystaceae_Family_4_Genus_16	1	0.02		Cystobacterineae_Family_3__Genus_2_Species_3	2	0.04
				Nannocystaceae_Family_4_Genus_17	1	0.02		Cystobacterineae_Family_3__Genus_2_Species_4	2	0.04
				Nannocystaceae_Family_4_Genus_18	1	0.02		Cystobacterineae_Family_3__Genus_2_Species_8	2	0.04
				Nannocystaceae_Family_4_Genus_3	1	0.02		Cystobacterineae_Family_3__Genus_3_Species_1	2	0.04
				Nannocystaceae_Family_4_Genus_6	1	0.02		Cystobacterineae_Family_4__Genus_1_Species_3	2	0.04
				Nannocystaceae_Family_4_Genus_7	1	0.02		Cystobacterineae_Family_4__Genus_1_Species_4	2	0.04
				Nannocystaceae_Family_4_Genus_9	1	0.02		Cystobacterineae_Family_4__Genus_1_Species_5	2	0.04
				Nannocystaceae_Family_5_Genus_1	1	0.02		Cystobacterineae_Family_4__Genus_1_Species_7	2	0.04
				Nannocystaceae_Family_6_Genus_1	1	0.02		Cystobacterineae_Family_5__Genus_5_Species_1	2	0.04
				Nannocystaceae_Family_6_Genus_10	1	0.02		Cystobacterineae_Family_6__Genus_21_Species_8	2	0.04
				Nannocystaceae_Family_6_Genus_13	1	0.02		Cystobacterineae_Family_6__Genus_24_Species_2	2	0.04
				Nannocystaceae_Family_6_Genus_2	1	0.02		Cystobacterineae_Family_6__Genus_25_Species_2	2	0.04
				Nannocystaceae_Family_6_Genus_3	1	0.02		Cystobacterineae_Family_6__Genus_25_Species_4	2	0.04
				Nannocystaceae_Family_6_Genus_4	1	0.02		Nannocystaceae_Family_10__Genus_11_Species_4	2	0.04
				Nannocystaceae_Family_6_Genus_5	1	0.02		Nannocystaceae_Family_10__Genus_11_Species_5	2	0.04
				Nannocystaceae_Family_6_Genus_8	1	0.02		Nannocystaceae_Family_10__Genus_15_Species_1	2	0.04
				Nannocystaceae_Family_6_Genus_9	1	0.02		Nannocystaceae_Family_10__Genus_19_Species_1	2	0.04
				Nannocystaceae_Family_7_Genus_1	1	0.02		Nannocystaceae_Family_10__Genus_2_Species_2	2	0.04
				Nannocystaceae_Family_7_Genus_10	1	0.02		Nannocystaceae_Family_10__Genus_21_Species_4	2	0.04
				Nannocystaceae_Family_7_Genus_11	1	0.02		Nannocystaceae_Family_10__Genus_24_Species_9	2	0.04
				Nannocystaceae_Family_7_Genus_12	1	0.02		Nannocystaceae_Family_11__Genus_10_Species_2	2	0.04
				Nannocystaceae_Family_7_Genus_16	1	0.02		Nannocystaceae_Family_11__Genus_11_Species_1	2	0.04
				Nannocystaceae_Family_7_Genus_17	1	0.02		Nannocystaceae_Family_11__Genus_11_Species_2	2	0.04
				Nannocystaceae_Family_7_Genus_18	1	0.02		Nannocystaceae_Family_11__Genus_12_Species_2	2	0.04
				Nannocystaceae_Family_7_Genus_19	1	0.02		Nannocystaceae_Family_11__Genus_13_Species_1	2	0.04
				Nannocystaceae_Family_7_Genus_7	1	0.02		Nannocystaceae_Family_11__Genus_14_Species_4	2	0.04
				Nannocystaceae_Family_7_Genus_8	1	0.02		Nannocystaceae_Family_11__Genus_15_Species_5	2	0.04
				Nannocystaceae_Family_7_Genus_9	1	0.02		Nannocystaceae_Family_11__Genus_19_Species_1	2	0.04
				Nannocystaceae_Family_8_Genus_13	1	0.02		Nannocystaceae_Family_11__Genus_19_Species_4	2	0.04
				Nannocystaceae_Family_8_Genus_15	1	0.02		Nannocystaceae_Family_4__Genus_10_Species_3	2	0.04
				Nannocystaceae_Family_8_Genus_16	1	0.02		Nannocystaceae_Family_4__Genus_14_Species_2	2	0.04
				Nannocystaceae_Family_8_Genus_19	1	0.02		Nannocystaceae_Family_4__Genus_14_Species_5	2	0.04
				Nannocystaceae_Family_8_Genus_2	1	0.02		Nannocystaceae_Family_4__Genus_19_Species_2	2	0.04
				Nannocystaceae_Family_8_Genus_3	1	0.02		Nannocystaceae_Family_4__Genus_2_Species_4	2	0.04
				Nannocystaceae_Family_8_Genus_4	1	0.02		Nannocystaceae_Family_4__Genus_20_Species_3	2	0.04
				Nannocystaceae_Family_8_Genus_5	1	0.02		Nannocystaceae_Family_4__Genus_8_Species_1	2	0.04
				Nannocystaceae_Family_8_Genus_6	1	0.02		Nannocystaceae_Family_5__Genus_2_Species_1	2	0.04
				Nannocystaceae_Family_8_Genus_9	1	0.02		Nannocystaceae_Family_6__Genus_15_Species_5	2	0.04
				Nannocystaceae_Family_9_Genus_1	1	0.02		Nannocystaceae_Family_7__Genus_13_Species_1	2	0.04
				Nannocystaceae_Family_9_Genus_10	1	0.02		Nannocystaceae_Family_7__Genus_15_Species_1	2	0.04
				Nannocystaceae_Family_9_Genus_11	1	0.02		Nannocystaceae_Family_7__Genus_22_Species_1	2	0.04
				Nannocystaceae_Family_9_Genus_12	1	0.02		Nannocystaceae_Family_7__Genus_22_Species_2	2	0.04
				Nannocystaceae_Family_9_Genus_14	1	0.02		Nannocystaceae_Family_7__Genus_3_Species_2	2	0.04
				Nannocystaceae_Family_9_Genus_15	1	0.02		Nannocystaceae_Family_7__Genus_3_Species_4	2	0.04
				Nannocystaceae_Family_9_Genus_18	1	0.02		Nannocystaceae_Family_8__Genus_1_Species_3	2	0.04
				Nannocystaceae_Family_9_Genus_20	1	0.02		Nannocystaceae_Family_8__Genus_11_Species_1	2	0.04
				Nannocystaceae_Family_9_Genus_22	1	0.02		Nannocystaceae_Family_8__Genus_12_Species_2	2	0.04
				Nannocystaceae_Family_9_Genus_23	1	0.02		Nannocystaceae_Family_8__Genus_12_Species_5	2	0.04
				Nannocystaceae_Family_9_Genus_3	1	0.02		Nannocystaceae_Family_8__Genus_12_Species_7	2	0.04
				Nannocystaceae_Family_9_Genus_4	1	0.02		Nannocystaceae_Family_8__Genus_14_Species_2	2	0.04
				Nannocystaceae_Family_9_Genus_6	1	0.02		Nannocystaceae_Family_8__Genus_17_Species_1	2	0.04
				Nannocystaceae_Family_9_Genus_7	1	0.02		Nannocystaceae_Family_8__Genus_20_Species_2	2	0.04
				Nannocystaceae_Family_9_Genus_8	1	0.02		Nannocystaceae_Family_8__Genus_21_Species_3	2	0.04
				Sorangiineae_Family_1_Genus_1	1	0.02		Nannocystaceae_Family_9__Genus_13_Species_1	2	0.04
				Sorangiineae_Family_2_Genus_1	1	0.02		Sorangiineae_Family_2__Genus_4_Species_1	2	0.04
				Sorangiineae_Family_2_Genus_2	1	0.02		Sorangiineae_Family_4__Genus_1_Species_5	2	0.04
				Sorangiineae_Family_2_Genus_3	1	0.02		Sorangiineae_Family_4__Genus_10_Species_1	2	0.04
				Sorangiineae_Family_2_Genus_5	1	0.02		Sorangiineae_Family_4__Genus_12_Species_4	2	0.04
				Sorangiineae_Family_2_Genus_6	1	0.02		Sorangiineae_Family_4__Genus_13_Species_2	2	0.04
				Sorangiineae_Family_2_Genus_7	1	0.02		Sorangiineae_Family_4__Genus_15_Species_2	2	0.04
				Sorangiineae_Family_3_Genus_1	1	0.02		Sorangiineae_Family_4__Genus_15_Species_5	2	0.04
				Sorangiineae_Family_4_Genus_17	1	0.02		Sorangiineae_Family_4__Genus_15_Species_6	2	0.04
				Sorangiineae_Family_4_Genus_6	1	0.02		Sorangiineae_Family_4__Genus_15_Species_7	2	0.04
				Sorangiineae_Family_5_Genus_1	1	0.02		Sorangiineae_Family_4__Genus_16_Species_2	2	0.04
				Sorangiineae_Family_5_Genus_14	1	0.02		Sorangiineae_Family_4__Genus_19_Species_3	2	0.04
				Suborder_10_Family_1_Genus_1	1	0.02		Sorangiineae_Family_4__Genus_7_Species_2	2	0.04
				Suborder_11_Family_2_Genus_1	1	0.02		Sorangiineae_Family_4__Genus_7_Species_3	2	0.04
				Suborder_11_Family_2_Genus_2	1	0.02		Sorangiineae_Family_4__Genus_7_Species_4	2	0.04
				Suborder_12_Family_1_Genus_1	1	0.02		Sorangiineae_Family_4__Genus_7_Species_5	2	0.04
				Suborder_13_Family_1_Genus_1	1	0.02		Sorangiineae_Family_4__Genus_9_Species_2	2	0.04
				Suborder_13_Family_1_Genus_2	1	0.02		Sorangiineae_Family_4__Genus_9_Species_4	2	0.04
				Suborder_14_Family_1_Genus_1	1	0.02		Sorangiineae_Family_5__Genus_12_Species_3	2	0.04
				Suborder_14_Family_2_Genus_1	1	0.02		Sorangiineae_Family_5__Genus_13_Species_1	2	0.04
				Suborder_15_Family_10_Genus_1	1	0.02		Sorangiineae_Family_5__Genus_13_Species_2	2	0.04
				Suborder_15_Family_10_Genus_11	1	0.02		Sorangiineae_Family_5__Genus_13_Species_3	2	0.04
				Suborder_15_Family_10_Genus_12	1	0.02		Sorangiineae_Family_5__Genus_15_Species_10	2	0.04
				Suborder_15_Family_10_Genus_16	1	0.02		Sorangiineae_Family_5__Genus_15_Species_12	2	0.04
				Suborder_15_Family_10_Genus_17	1	0.02		Sorangiineae_Family_5__Genus_15_Species_5	2	0.04
				Suborder_15_Family_10_Genus_19	1	0.02		Sorangiineae_Family_5__Genus_16_Species_1	2	0.04
				Suborder_15_Family_10_Genus_2	1	0.02		Sorangiineae_Family_5__Genus_16_Species_2	2	0.04
				Suborder_15_Family_10_Genus_21	1	0.02		Sorangiineae_Family_5__Genus_16_Species_5	2	0.04
				Suborder_15_Family_10_Genus_22	1	0.02		Sorangiineae_Family_5__Genus_18_Species_2	2	0.04
				Suborder_15_Family_10_Genus_3	1	0.02		Sorangiineae_Family_5__Genus_18_Species_6	2	0.04
				Suborder_15_Family_10_Genus_4	1	0.02		Sorangiineae_Family_5__Genus_2_Species_7	2	0.04
				Suborder_15_Family_10_Genus_5	1	0.02		Sorangiineae_Family_5__Genus_3_Species_2	2	0.04
				Suborder_15_Family_10_Genus_6	1	0.02		Sorangiineae_Family_5__Genus_6_Species_1	2	0.04
				Suborder_15_Family_10_Genus_7	1	0.02		Sorangiineae_Family_5__Genus_6_Species_3	2	0.04
				Suborder_15_Family_10_Genus_8	1	0.02		Sorangiineae_Family_5__Genus_7_Species_10	2	0.04
				Suborder_15_Family_5_Genus_1	1	0.02		Sorangiineae_Family_5__Genus_7_Species_11	2	0.04
				Suborder_15_Family_7_Genus_1	1	0.02		Sorangiineae_Family_5__Genus_7_Species_13	2	0.04
				Suborder_15_Family_7_Genus_2	1	0.02		Sorangiineae_Family_5__Genus_7_Species_23	2	0.04
				Suborder_15_Family_7_Genus_3	1	0.02		Sorangiineae_Family_5__Genus_7_Species_26	2	0.04
				Suborder_15_Family_7_Genus_4	1	0.02		Sorangiineae_Family_5__Genus_7_Species_29	2	0.04
				Suborder_15_Family_7_Genus_9	1	0.02		Sorangiineae_Family_5__Genus_7_Species_3	2	0.04
				Suborder_15_Family_8_Genus_1	1	0.02		Sorangiineae_Family_5__Genus_9_Species_1	2	0.04
				Suborder_15_Family_8_Genus_2	1	0.02		Suborder_11_Family_1__Genus_1_Species_1	2	0.04
				Suborder_15_Family_9_Genus_1	1	0.02		Suborder_15_Family_1__Genus_1_Species_1	2	0.04
				Suborder_15_Family_9_Genus_2	1	0.02		Suborder_15_Family_10__Genus_13_Species_1	2	0.04
				Suborder_16_Family_1_Genus_1	1	0.02		Suborder_15_Family_10__Genus_14_Species_1	2	0.04
				Suborder_16_Family_2_Genus_1	1	0.02		Suborder_15_Family_10__Genus_15_Species_1	2	0.04
				Suborder_16_Family_2_Genus_2	1	0.02		Suborder_15_Family_10__Genus_20_Species_1	2	0.04
				Suborder_16_Family_2_Genus_3	1	0.02		Suborder_15_Family_10__Genus_23_Species_2	2	0.04
				Suborder_16_Family_2_Genus_5	1	0.02		Suborder_15_Family_10__Genus_24_Species_3	2	0.04
				Suborder_16_Family_2_Genus_6	1	0.02		Suborder_15_Family_10__Genus_9_Species_1	2	0.04
				Suborder_16_Family_2_Genus_8	1	0.02		Suborder_15_Family_2__Genus_1_Species_1	2	0.04
				Suborder_16_Family_2_Genus_9	1	0.02		Suborder_15_Family_3__Genus_1_Species_4	2	0.04
				Suborder_16_Family_3_Genus_1	1	0.02		Suborder_15_Family_6__Genus_2_Species_1	2	0.04
				Suborder_16_Family_3_Genus_2	1	0.02		Suborder_15_Family_7__Genus_10_Species_2	2	0.04
				Suborder_16_Family_4_Genus_1	1	0.02		Suborder_16_Family_2__Genus_11_Species_1	2	0.04
				Suborder_16_Family_4_Genus_10	1	0.02		Suborder_16_Family_2__Genus_12_Species_2	2	0.04
				Suborder_16_Family_4_Genus_11	1	0.02		Suborder_16_Family_3__Genus_4_Species_1	2	0.04
				Suborder_16_Family_4_Genus_14	1	0.02		Suborder_16_Family_3__Genus_6_Species_1	2	0.04
				Suborder_16_Family_4_Genus_15	1	0.02		Suborder_16_Family_3__Genus_6_Species_4	2	0.04
				Suborder_16_Family_4_Genus_17	1	0.02		Suborder_16_Family_3__Genus_6_Species_6	2	0.04
				Suborder_16_Family_4_Genus_2	1	0.02		Suborder_16_Family_3__Genus_7_Species_2	2	0.04
				Suborder_16_Family_4_Genus_23	1	0.02		Suborder_16_Family_4__Genus_19_Species_2	2	0.04
				Suborder_16_Family_4_Genus_24	1	0.02		Suborder_16_Family_4__Genus_20_Species_4	2	0.04
				Suborder_16_Family_4_Genus_30	1	0.02		Suborder_16_Family_4__Genus_25_Species_2	2	0.04
				Suborder_16_Family_4_Genus_32	1	0.02		Suborder_16_Family_4__Genus_26_Species_2	2	0.04
				Suborder_16_Family_4_Genus_6	1	0.02		Suborder_16_Family_4__Genus_27_Species_1	2	0.04
				Suborder_16_Family_4_Genus_7	1	0.02		Suborder_16_Family_4__Genus_29_Species_3	2	0.04
				Suborder_17_Family_2_Genus_1	1	0.02		Suborder_16_Family_4__Genus_3_Species_2	2	0.04
				Suborder_17_Family_2_Genus_13	1	0.02		Suborder_16_Family_4__Genus_9_Species_1	2	0.04
				Suborder_17_Family_2_Genus_2	1	0.02		Suborder_16_Family_4__Genus_9_Species_2	2	0.04
				Suborder_17_Family_2_Genus_5	1	0.02		Suborder_16_Family_4__Genus_9_Species_5	2	0.04
				Suborder_17_Family_2_Genus_6	1	0.02		Suborder_17_Family_1__Genus_1_Species_1	2	0.04
				Suborder_17_Family_2_Genus_7	1	0.02		Suborder_17_Family_1__Genus_2_Species_2	2	0.04
				Suborder_17_Family_2_Genus_8	1	0.02		Suborder_17_Family_2__Genus_11_Species_1	2	0.04
				Suborder_17_Family_6_Genus_1	1	0.02		Suborder_17_Family_2__Genus_14_Species_1	2	0.04
				Suborder_1_Family_1_Genus_1	1	0.02		Suborder_17_Family_2__Genus_15_Species_1	2	0.04
				Suborder_1_Family_1_Genus_2	1	0.02		Suborder_17_Family_2__Genus_3_Species_1	2	0.04
				Suborder_1_Family_1_Genus_3	1	0.02		Suborder_17_Family_2__Genus_9_Species_1	2	0.04
				Suborder_1_Family_1_Genus_4	1	0.02		Suborder_17_Family_6__Genus_2_Species_2	2	0.04
				Suborder_1_Family_1_Genus_5	1	0.02		Suborder_17_Family_6__Genus_8_Species_4	2	0.04
				Suborder_2_Family_1_Genus_2	1	0.02		Suborder_2_Family_1__Genus_1_Species_2	2	0.04
				Suborder_3_Family_1_Genus_1	1	0.02		Suborder_2_Family_1__Genus_3_Species_1	2	0.04
				Suborder_3_Family_1_Genus_2	1	0.02		Suborder_3_Family_1__Genus_3_Species_6	2	0.04
				Suborder_4_Family_1_Genus_1	1	0.02		Suborder_4_Family_1__Genus_10_Species_2	2	0.04
				Suborder_4_Family_1_Genus_13	1	0.02		Suborder_4_Family_1__Genus_12_Species_1	2	0.04
				Suborder_4_Family_1_Genus_14	1	0.02		Suborder_4_Family_1__Genus_25_Species_2	2	0.04
				Suborder_4_Family_1_Genus_16	1	0.02		Suborder_4_Family_1__Genus_8_Species_1	2	0.04
				Suborder_4_Family_1_Genus_18	1	0.02		Suborder_4_Family_1__Genus_9_Species_2	2	0.04
				Suborder_4_Family_1_Genus_19	1	0.02		Suborder_8_Family_1__Genus_1_Species_1	2	0.04
				Suborder_4_Family_1_Genus_2	1	0.02		Cystobacterineae_Family_1__Genus_1_Species_1	1	0.02
				Suborder_4_Family_1_Genus_20	1	0.02		Cystobacterineae_Family_1__Genus_2_Species_1	1	0.02
				Suborder_4_Family_1_Genus_21	1	0.02		Cystobacterineae_Family_1__Genus_2_Species_2	1	0.02
				Suborder_4_Family_1_Genus_23	1	0.02		Cystobacterineae_Family_2__Genus_1_Species_1	1	0.02
				Suborder_4_Family_1_Genus_24	1	0.02		Cystobacterineae_Family_2__Genus_1_Species_2	1	0.02
				Suborder_4_Family_1_Genus_26	1	0.02		Cystobacterineae_Family_2__Genus_2_Species_1	1	0.02
				Suborder_4_Family_1_Genus_3	1	0.02		Cystobacterineae_Family_2__Genus_2_Species_2	1	0.02
				Suborder_4_Family_1_Genus_4	1	0.02		Cystobacterineae_Family_2__Genus_3_Species_1	1	0.02
				Suborder_4_Family_1_Genus_6	1	0.02		Cystobacterineae_Family_2__Genus_4_Species_1	1	0.02
				Suborder_4_Family_1_Genus_7	1	0.02		Cystobacterineae_Family_2__Genus_5_Species_1	1	0.02
				Suborder_5_Family_1_Genus_1	1	0.02		Cystobacterineae_Family_2__Genus_6_Species_2	1	0.02
				Suborder_6_Family_1_Genus_1	1	0.02		Cystobacterineae_Family_2__Genus_6_Species_3	1	0.02
				Suborder_7_Family_1_Genus_1	1	0.02		Cystobacterineae_Family_3__Genus_2_Species_1	1	0.02
				Suborder_9_Family_1_Genus_1	1	0.02		Cystobacterineae_Family_3__Genus_2_Species_5	1	0.02
				Suborder_9_Family_1_Genus_2	1	0.02		Cystobacterineae_Family_3__Genus_2_Species_6	1	0.02
								Cystobacterineae_Family_3__Genus_2_Species_7	1	0.02
								Cystobacterineae_Family_3__Genus_2_Species_9	1	0.02
								Cystobacterineae_Family_4__Genus_1_Species_1	1	0.02
								Cystobacterineae_Family_4__Genus_1_Species_2	1	0.02
								Cystobacterineae_Family_4__Genus_1_Species_6	1	0.02
								Cystobacterineae_Family_4__Genus_2_Species_3	1	0.02
								Cystobacterineae_Family_4__Genus_2_Species_4	1	0.02
								Cystobacterineae_Family_4__Genus_3_Species_1	1	0.02
								Cystobacterineae_Family_4__Genus_3_Species_2	1	0.02
								Cystobacterineae_Family_4__Genus_3_Species_3	1	0.02
								Cystobacterineae_Family_4__Genus_3_Species_4	1	0.02
								Cystobacterineae_Family_4__Genus_3_Species_6	1	0.02
								Cystobacterineae_Family_5__Genus_2_Species_1	1	0.02
								Cystobacterineae_Family_5__Genus_3_Species_1	1	0.02
								Cystobacterineae_Family_5__Genus_4_Species_1	1	0.02
								Cystobacterineae_Family_5__Genus_6_Species_1	1	0.02
								Cystobacterineae_Family_5__Genus_7_Species_1	1	0.02
								Cystobacterineae_Family_5__Genus_8_Species_1	1	0.02
								Cystobacterineae_Family_5__Genus_9_Species_1	1	0.02
								Cystobacterineae_Family_6__Genus_1_Species_1	1	0.02
								Cystobacterineae_Family_6__Genus_1_Species_2	1	0.02
								Cystobacterineae_Family_6__Genus_10_Species_1	1	0.02
								Cystobacterineae_Family_6__Genus_11_Species_1	1	0.02
								Cystobacterineae_Family_6__Genus_12_Species_1	1	0.02
								Cystobacterineae_Family_6__Genus_13_Species_1	1	0.02
								Cystobacterineae_Family_6__Genus_14_Species_1	1	0.02
								Cystobacterineae_Family_6__Genus_15_Species_1	1	0.02
								Cystobacterineae_Family_6__Genus_16_Species_1	1	0.02
								Cystobacterineae_Family_6__Genus_17_Species_1	1	0.02
								Cystobacterineae_Family_6__Genus_17_Species_2	1	0.02
								Cystobacterineae_Family_6__Genus_18_Species_1	1	0.02
								Cystobacterineae_Family_6__Genus_19_Species_1	1	0.02
								Cystobacterineae_Family_6__Genus_2_Species_1	1	0.02
								Cystobacterineae_Family_6__Genus_2_Species_2	1	0.02
								Cystobacterineae_Family_6__Genus_2_Species_3	1	0.02
								Cystobacterineae_Family_6__Genus_2_Species_4	1	0.02
								Cystobacterineae_Family_6__Genus_2_Species_5	1	0.02
								Cystobacterineae_Family_6__Genus_2_Species_6	1	0.02
								Cystobacterineae_Family_6__Genus_20_Species_2	1	0.02
								Cystobacterineae_Family_6__Genus_21_Species_1	1	0.02
								Cystobacterineae_Family_6__Genus_21_Species_11	1	0.02
								Cystobacterineae_Family_6__Genus_21_Species_13	1	0.02
								Cystobacterineae_Family_6__Genus_21_Species_4	1	0.02
								Cystobacterineae_Family_6__Genus_21_Species_5	1	0.02
								Cystobacterineae_Family_6__Genus_22_Species_1	1	0.02
								Cystobacterineae_Family_6__Genus_24_Species_1	1	0.02
								Cystobacterineae_Family_6__Genus_25_Species_1	1	0.02
								Cystobacterineae_Family_6__Genus_25_Species_3	1	0.02
								Cystobacterineae_Family_6__Genus_26_Species_1	1	0.02
								Cystobacterineae_Family_6__Genus_26_Species_2	1	0.02
								Cystobacterineae_Family_6__Genus_27_Species_1	1	0.02
								Cystobacterineae_Family_6__Genus_3_Species_1	1	0.02
								Cystobacterineae_Family_6__Genus_4_Species_1	1	0.02
								Cystobacterineae_Family_6__Genus_5_Species_1	1	0.02
								Cystobacterineae_Family_6__Genus_6_Species_1	1	0.02
								Cystobacterineae_Family_6__Genus_7_Species_1	1	0.02
								Cystobacterineae_Family_6__Genus_8_Species_1	1	0.02
								Cystobacterineae_Family_6__Genus_9_Species_1	1	0.02
								Nannocystaceae_Family_1__Genus_1_Species_1	1	0.02
								Nannocystaceae_Family_10__Genus_1_Species_1	1	0.02
								Nannocystaceae_Family_10__Genus_10_Species_1	1	0.02
								Nannocystaceae_Family_10__Genus_11_Species_1	1	0.02
								Nannocystaceae_Family_10__Genus_11_Species_2	1	0.02
								Nannocystaceae_Family_10__Genus_11_Species_3	1	0.02
								Nannocystaceae_Family_10__Genus_12_Species_1	1	0.02
								Nannocystaceae_Family_10__Genus_13_Species_1	1	0.02
								Nannocystaceae_Family_10__Genus_16_Species_1	1	0.02
								Nannocystaceae_Family_10__Genus_16_Species_2	1	0.02
								Nannocystaceae_Family_10__Genus_16_Species_3	1	0.02
								Nannocystaceae_Family_10__Genus_17_Species_1	1	0.02
								Nannocystaceae_Family_10__Genus_2_Species_1	1	0.02
								Nannocystaceae_Family_10__Genus_20_Species_1	1	0.02
								Nannocystaceae_Family_10__Genus_20_Species_2	1	0.02
								Nannocystaceae_Family_10__Genus_20_Species_3	1	0.02
								Nannocystaceae_Family_10__Genus_21_Species_1	1	0.02
								Nannocystaceae_Family_10__Genus_21_Species_2	1	0.02
								Nannocystaceae_Family_10__Genus_22_Species_1	1	0.02
								Nannocystaceae_Family_10__Genus_23_Species_1	1	0.02
								Nannocystaceae_Family_10__Genus_23_Species_2	1	0.02
								Nannocystaceae_Family_10__Genus_23_Species_3	1	0.02
								Nannocystaceae_Family_10__Genus_24_Species_1	1	0.02
								Nannocystaceae_Family_10__Genus_24_Species_2	1	0.02
								Nannocystaceae_Family_10__Genus_24_Species_3	1	0.02
								Nannocystaceae_Family_10__Genus_24_Species_4	1	0.02
								Nannocystaceae_Family_10__Genus_24_Species_5	1	0.02
								Nannocystaceae_Family_10__Genus_24_Species_6	1	0.02
								Nannocystaceae_Family_10__Genus_24_Species_8	1	0.02
								Nannocystaceae_Family_10__Genus_3_Species_1	1	0.02
								Nannocystaceae_Family_10__Genus_5_Species_1	1	0.02
								Nannocystaceae_Family_10__Genus_6_Species_2	1	0.02
								Nannocystaceae_Family_10__Genus_7_Species_1	1	0.02
								Nannocystaceae_Family_10__Genus_8_Species_1	1	0.02
								Nannocystaceae_Family_10__Genus_8_Species_2	1	0.02
								Nannocystaceae_Family_10__Genus_9_Species_1	1	0.02
								Nannocystaceae_Family_11__Genus_1_Species_1	1	0.02
								Nannocystaceae_Family_11__Genus_11_Species_3	1	0.02
								Nannocystaceae_Family_11__Genus_12_Species_1	1	0.02
								Nannocystaceae_Family_11__Genus_16_Species_1	1	0.02
								Nannocystaceae_Family_11__Genus_17_Species_1	1	0.02
								Nannocystaceae_Family_11__Genus_18_Species_1	1	0.02
								Nannocystaceae_Family_11__Genus_2_Species_1	1	0.02
								Nannocystaceae_Family_11__Genus_3_Species_1	1	0.02
								Nannocystaceae_Family_11__Genus_4_Species_1	1	0.02
								Nannocystaceae_Family_11__Genus_5_Species_1	1	0.02
								Nannocystaceae_Family_11__Genus_6_Species_1	1	0.02
								Nannocystaceae_Family_11__Genus_7_Species_1	1	0.02
								Nannocystaceae_Family_11__Genus_7_Species_2	1	0.02
								Nannocystaceae_Family_11__Genus_9_Species_1	1	0.02
								Nannocystaceae_Family_11__Genus_9_Species_2	1	0.02
								Nannocystaceae_Family_11__Genus_9_Species_3	1	0.02
								Nannocystaceae_Family_11__Genus_9_Species_4	1	0.02
								Nannocystaceae_Family_11__Genus_9_Species_5	1	0.02
								Nannocystaceae_Family_2__Genus_1_Species_1	1	0.02
								Nannocystaceae_Family_2__Genus_2_Species_1	1	0.02
								Nannocystaceae_Family_2__Genus_3_Species_1	1	0.02
								Nannocystaceae_Family_3__Genus_1_Species_1	1	0.02
								Nannocystaceae_Family_3__Genus_2_Species_1	1	0.02
								Nannocystaceae_Family_3__Genus_3_Species_1	1	0.02
								Nannocystaceae_Family_4__Genus_1_Species_2	1	0.02
								Nannocystaceae_Family_4__Genus_10_Species_1	1	0.02
								Nannocystaceae_Family_4__Genus_10_Species_2	1	0.02
								Nannocystaceae_Family_4__Genus_11_Species_1	1	0.02
								Nannocystaceae_Family_4__Genus_12_Species_1	1	0.02
								Nannocystaceae_Family_4__Genus_13_Species_1	1	0.02
								Nannocystaceae_Family_4__Genus_14_Species_1	1	0.02
								Nannocystaceae_Family_4__Genus_14_Species_3	1	0.02
								Nannocystaceae_Family_4__Genus_14_Species_4	1	0.02
								Nannocystaceae_Family_4__Genus_15_Species_1	1	0.02
								Nannocystaceae_Family_4__Genus_16_Species_1	1	0.02
								Nannocystaceae_Family_4__Genus_17_Species_1	1	0.02
								Nannocystaceae_Family_4__Genus_18_Species_1	1	0.02
								Nannocystaceae_Family_4__Genus_19_Species_1	1	0.02
								Nannocystaceae_Family_4__Genus_2_Species_1	1	0.02
								Nannocystaceae_Family_4__Genus_2_Species_2	1	0.02
								Nannocystaceae_Family_4__Genus_20_Species_2	1	0.02
								Nannocystaceae_Family_4__Genus_20_Species_4	1	0.02
								Nannocystaceae_Family_4__Genus_3_Species_1	1	0.02
								Nannocystaceae_Family_4__Genus_6_Species_1	1	0.02
								Nannocystaceae_Family_4__Genus_7_Species_1	1	0.02
								Nannocystaceae_Family_4__Genus_9_Species_1	1	0.02
								Nannocystaceae_Family_5__Genus_1_Species_1	1	0.02
								Nannocystaceae_Family_5__Genus_2_Species_2	1	0.02
								Nannocystaceae_Family_5__Genus_2_Species_3	1	0.02
								Nannocystaceae_Family_6__Genus_1_Species_1	1	0.02
								Nannocystaceae_Family_6__Genus_10_Species_1	1	0.02
								Nannocystaceae_Family_6__Genus_11_Species_1	1	0.02
								Nannocystaceae_Family_6__Genus_11_Species_2	1	0.02
								Nannocystaceae_Family_6__Genus_12_Species_1	1	0.02
								Nannocystaceae_Family_6__Genus_12_Species_2	1	0.02
								Nannocystaceae_Family_6__Genus_13_Species_1	1	0.02
								Nannocystaceae_Family_6__Genus_14_Species_1	1	0.02
								Nannocystaceae_Family_6__Genus_14_Species_2	1	0.02
								Nannocystaceae_Family_6__Genus_14_Species_3	1	0.02
								Nannocystaceae_Family_6__Genus_14_Species_4	1	0.02
								Nannocystaceae_Family_6__Genus_14_Species_5	1	0.02
								Nannocystaceae_Family_6__Genus_14_Species_7	1	0.02
								Nannocystaceae_Family_6__Genus_14_Species_8	1	0.02
								Nannocystaceae_Family_6__Genus_14_Species_9	1	0.02
								Nannocystaceae_Family_6__Genus_15_Species_1	1	0.02
								Nannocystaceae_Family_6__Genus_15_Species_3	1	0.02
								Nannocystaceae_Family_6__Genus_2_Species_1	1	0.02
								Nannocystaceae_Family_6__Genus_3_Species_1	1	0.02
								Nannocystaceae_Family_6__Genus_4_Species_1	1	0.02
								Nannocystaceae_Family_6__Genus_5_Species_1	1	0.02
								Nannocystaceae_Family_6__Genus_6_Species_1	1	0.02
								Nannocystaceae_Family_6__Genus_6_Species_2	1	0.02
								Nannocystaceae_Family_6__Genus_7_Species_2	1	0.02
								Nannocystaceae_Family_6__Genus_7_Species_3	1	0.02
								Nannocystaceae_Family_6__Genus_8_Species_1	1	0.02
								Nannocystaceae_Family_6__Genus_9_Species_1	1	0.02
								Nannocystaceae_Family_7__Genus_1_Species_1	1	0.02
								Nannocystaceae_Family_7__Genus_10_Species_1	1	0.02
								Nannocystaceae_Family_7__Genus_11_Species_1	1	0.02
								Nannocystaceae_Family_7__Genus_12_Species_1	1	0.02
								Nannocystaceae_Family_7__Genus_14_Species_4	1	0.02
								Nannocystaceae_Family_7__Genus_16_Species_1	1	0.02
								Nannocystaceae_Family_7__Genus_17_Species_1	1	0.02
								Nannocystaceae_Family_7__Genus_18_Species_1	1	0.02
								Nannocystaceae_Family_7__Genus_19_Species_1	1	0.02
								Nannocystaceae_Family_7__Genus_20_Species_1	1	0.02
								Nannocystaceae_Family_7__Genus_20_Species_2	1	0.02
								Nannocystaceae_Family_7__Genus_3_Species_1	1	0.02
								Nannocystaceae_Family_7__Genus_3_Species_3	1	0.02
								Nannocystaceae_Family_7__Genus_7_Species_1	1	0.02
								Nannocystaceae_Family_7__Genus_8_Species_1	1	0.02
								Nannocystaceae_Family_7__Genus_9_Species_1	1	0.02
								Nannocystaceae_Family_8__Genus_1_Species_1	1	0.02
								Nannocystaceae_Family_8__Genus_1_Species_2	1	0.02
								Nannocystaceae_Family_8__Genus_10_Species_1	1	0.02
								Nannocystaceae_Family_8__Genus_10_Species_2	1	0.02
								Nannocystaceae_Family_8__Genus_12_Species_1	1	0.02
								Nannocystaceae_Family_8__Genus_13_Species_1	1	0.02
								Nannocystaceae_Family_8__Genus_14_Species_1	1	0.02
								Nannocystaceae_Family_8__Genus_15_Species_1	1	0.02
								Nannocystaceae_Family_8__Genus_16_Species_1	1	0.02
								Nannocystaceae_Family_8__Genus_18_Species_1	1	0.02
								Nannocystaceae_Family_8__Genus_19_Species_1	1	0.02
								Nannocystaceae_Family_8__Genus_2_Species_1	1	0.02
								Nannocystaceae_Family_8__Genus_20_Species_1	1	0.02
								Nannocystaceae_Family_8__Genus_21_Species_1	1	0.02
								Nannocystaceae_Family_8__Genus_21_Species_2	1	0.02
								Nannocystaceae_Family_8__Genus_3_Species_1	1	0.02
								Nannocystaceae_Family_8__Genus_4_Species_1	1	0.02
								Nannocystaceae_Family_8__Genus_5_Species_1	1	0.02
								Nannocystaceae_Family_8__Genus_6_Species_1	1	0.02
								Nannocystaceae_Family_8__Genus_7_Species_1	1	0.02
								Nannocystaceae_Family_8__Genus_7_Species_2	1	0.02
								Nannocystaceae_Family_8__Genus_8_Species_1	1	0.02
								Nannocystaceae_Family_8__Genus_9_Species_1	1	0.02
								Nannocystaceae_Family_9__Genus_1_Species_1	1	0.02
								Nannocystaceae_Family_9__Genus_10_Species_1	1	0.02
								Nannocystaceae_Family_9__Genus_11_Species_1	1	0.02
								Nannocystaceae_Family_9__Genus_12_Species_1	1	0.02
								Nannocystaceae_Family_9__Genus_14_Species_1	1	0.02
								Nannocystaceae_Family_9__Genus_15_Species_1	1	0.02
								Nannocystaceae_Family_9__Genus_16_Species_1	1	0.02
								Nannocystaceae_Family_9__Genus_16_Species_2	1	0.02
								Nannocystaceae_Family_9__Genus_16_Species_3	1	0.02
								Nannocystaceae_Family_9__Genus_16_Species_4	1	0.02
								Nannocystaceae_Family_9__Genus_17_Species_1	1	0.02
								Nannocystaceae_Family_9__Genus_17_Species_2	1	0.02
								Nannocystaceae_Family_9__Genus_17_Species_3	1	0.02
								Nannocystaceae_Family_9__Genus_18_Species_1	1	0.02
								Nannocystaceae_Family_9__Genus_19_Species_1	1	0.02
								Nannocystaceae_Family_9__Genus_19_Species_2	1	0.02
								Nannocystaceae_Family_9__Genus_2_Species_1	1	0.02
								Nannocystaceae_Family_9__Genus_2_Species_2	1	0.02
								Nannocystaceae_Family_9__Genus_20_Species_1	1	0.02
								Nannocystaceae_Family_9__Genus_21_Species_1	1	0.02
								Nannocystaceae_Family_9__Genus_22_Species_1	1	0.02
								Nannocystaceae_Family_9__Genus_23_Species_1	1	0.02
								Nannocystaceae_Family_9__Genus_25_Species_1	1	0.02
								Nannocystaceae_Family_9__Genus_3_Species_1	1	0.02
								Nannocystaceae_Family_9__Genus_4_Species_1	1	0.02
								Nannocystaceae_Family_9__Genus_6_Species_1	1	0.02
								Nannocystaceae_Family_9__Genus_7_Species_1	1	0.02
								Nannocystaceae_Family_9__Genus_8_Species_1	1	0.02
								Sorangiineae_Family_1__Genus_1_Species_1	1	0.02
								Sorangiineae_Family_2__Genus_1_Species_1	1	0.02
								Sorangiineae_Family_2__Genus_2_Species_1	1	0.02
								Sorangiineae_Family_2__Genus_3_Species_1	1	0.02
								Sorangiineae_Family_2__Genus_5_Species_1	1	0.02
								Sorangiineae_Family_2__Genus_6_Species_1	1	0.02
								Sorangiineae_Family_2__Genus_7_Species_1	1	0.02
								Sorangiineae_Family_3__Genus_1_Species_1	1	0.02
								Sorangiineae_Family_4__Genus_1_Species_1	1	0.02
								Sorangiineae_Family_4__Genus_1_Species_2	1	0.02
								Sorangiineae_Family_4__Genus_1_Species_3	1	0.02
								Sorangiineae_Family_4__Genus_1_Species_4	1	0.02
								Sorangiineae_Family_4__Genus_11_Species_1	1	0.02
								Sorangiineae_Family_4__Genus_11_Species_2	1	0.02
								Sorangiineae_Family_4__Genus_12_Species_1	1	0.02
								Sorangiineae_Family_4__Genus_12_Species_3	1	0.02
								Sorangiineae_Family_4__Genus_13_Species_1	1	0.02
								Sorangiineae_Family_4__Genus_14_Species_1	1	0.02
								Sorangiineae_Family_4__Genus_14_Species_2	1	0.02
								Sorangiineae_Family_4__Genus_15_Species_3	1	0.02
								Sorangiineae_Family_4__Genus_15_Species_4	1	0.02
								Sorangiineae_Family_4__Genus_15_Species_8	1	0.02
								Sorangiineae_Family_4__Genus_17_Species_1	1	0.02
								Sorangiineae_Family_4__Genus_18_Species_1	1	0.02
								Sorangiineae_Family_4__Genus_4_Species_1	1	0.02
								Sorangiineae_Family_4__Genus_4_Species_2	1	0.02
								Sorangiineae_Family_4__Genus_5_Species_1	1	0.02
								Sorangiineae_Family_4__Genus_5_Species_2	1	0.02
								Sorangiineae_Family_4__Genus_6_Species_1	1	0.02
								Sorangiineae_Family_4__Genus_7_Species_1	1	0.02
								Sorangiineae_Family_4__Genus_8_Species_1	1	0.02
								Sorangiineae_Family_4__Genus_8_Species_2	1	0.02
								Sorangiineae_Family_4__Genus_9_Species_1	1	0.02
								Sorangiineae_Family_4__Genus_9_Species_3	1	0.02
								Sorangiineae_Family_5__Genus_1_Species_1	1	0.02
								Sorangiineae_Family_5__Genus_12_Species_1	1	0.02
								Sorangiineae_Family_5__Genus_12_Species_2	1	0.02
								Sorangiineae_Family_5__Genus_14_Species_1	1	0.02
								Sorangiineae_Family_5__Genus_15_Species_1	1	0.02
								Sorangiineae_Family_5__Genus_15_Species_11	1	0.02
								Sorangiineae_Family_5__Genus_15_Species_13	1	0.02
								Sorangiineae_Family_5__Genus_15_Species_14	1	0.02
								Sorangiineae_Family_5__Genus_15_Species_15	1	0.02
								Sorangiineae_Family_5__Genus_15_Species_16	1	0.02
								Sorangiineae_Family_5__Genus_15_Species_2	1	0.02
								Sorangiineae_Family_5__Genus_15_Species_3	1	0.02
								Sorangiineae_Family_5__Genus_15_Species_4	1	0.02
								Sorangiineae_Family_5__Genus_15_Species_6	1	0.02
								Sorangiineae_Family_5__Genus_15_Species_7	1	0.02
								Sorangiineae_Family_5__Genus_15_Species_8	1	0.02
								Sorangiineae_Family_5__Genus_15_Species_9	1	0.02
								Sorangiineae_Family_5__Genus_16_Species_6	1	0.02
								Sorangiineae_Family_5__Genus_17_Species_1	1	0.02
								Sorangiineae_Family_5__Genus_18_Species_8	1	0.02
								Sorangiineae_Family_5__Genus_19_Species_1	1	0.02
								Sorangiineae_Family_5__Genus_2_Species_1	1	0.02
								Sorangiineae_Family_5__Genus_2_Species_10	1	0.02
								Sorangiineae_Family_5__Genus_2_Species_2	1	0.02
								Sorangiineae_Family_5__Genus_2_Species_5	1	0.02
								Sorangiineae_Family_5__Genus_2_Species_9	1	0.02
								Sorangiineae_Family_5__Genus_3_Species_1	1	0.02
								Sorangiineae_Family_5__Genus_3_Species_3	1	0.02
								Sorangiineae_Family_5__Genus_3_Species_4	1	0.02
								Sorangiineae_Family_5__Genus_3_Species_5	1	0.02
								Sorangiineae_Family_5__Genus_3_Species_6	1	0.02
								Sorangiineae_Family_5__Genus_5_Species_2	1	0.02
								Sorangiineae_Family_5__Genus_5_Species_3	1	0.02
								Sorangiineae_Family_5__Genus_5_Species_4	1	0.02
								Sorangiineae_Family_5__Genus_5_Species_6	1	0.02
								Sorangiineae_Family_5__Genus_5_Species_9	1	0.02
								Sorangiineae_Family_5__Genus_6_Species_2	1	0.02
								Sorangiineae_Family_5__Genus_7_Species_1	1	0.02
								Sorangiineae_Family_5__Genus_7_Species_15	1	0.02
								Sorangiineae_Family_5__Genus_7_Species_17	1	0.02
								Sorangiineae_Family_5__Genus_7_Species_19	1	0.02
								Sorangiineae_Family_5__Genus_7_Species_2	1	0.02
								Sorangiineae_Family_5__Genus_7_Species_20	1	0.02
								Sorangiineae_Family_5__Genus_7_Species_21	1	0.02
								Sorangiineae_Family_5__Genus_7_Species_22	1	0.02
								Sorangiineae_Family_5__Genus_7_Species_25	1	0.02
								Sorangiineae_Family_5__Genus_7_Species_28	1	0.02
								Sorangiineae_Family_5__Genus_7_Species_4	1	0.02
								Sorangiineae_Family_5__Genus_7_Species_6	1	0.02
								Sorangiineae_Family_5__Genus_7_Species_7	1	0.02
								Sorangiineae_Family_5__Genus_7_Species_8	1	0.02
								Sorangiineae_Family_5__Genus_7_Species_9	1	0.02
								Suborder_1_Family_1__Genus_1_Species_1	1	0.02
								Suborder_1_Family_1__Genus_2_Species_1	1	0.02
								Suborder_1_Family_1__Genus_3_Species_1	1	0.02
								Suborder_1_Family_1__Genus_4_Species_1	1	0.02
								Suborder_1_Family_1__Genus_5_Species_1	1	0.02
								Suborder_10_Family_1__Genus_1_Species_1	1	0.02
								Suborder_11_Family_2__Genus_1_Species_1	1	0.02
								Suborder_11_Family_2__Genus_2_Species_1	1	0.02
								Suborder_12_Family_1__Genus_1_Species_1	1	0.02
								Suborder_13_Family_1__Genus_1_Species_1	1	0.02
								Suborder_13_Family_1__Genus_2_Species_1	1	0.02
								Suborder_14_Family_1__Genus_1_Species_1	1	0.02
								Suborder_14_Family_2__Genus_1_Species_1	1	0.02
								Suborder_15_Family_10__Genus_1_Species_1	1	0.02
								Suborder_15_Family_10__Genus_10_Species_1	1	0.02
								Suborder_15_Family_10__Genus_10_Species_2	1	0.02
								Suborder_15_Family_10__Genus_10_Species_3	1	0.02
								Suborder_15_Family_10__Genus_10_Species_4	1	0.02
								Suborder_15_Family_10__Genus_11_Species_1	1	0.02
								Suborder_15_Family_10__Genus_12_Species_1	1	0.02
								Suborder_15_Family_10__Genus_16_Species_1	1	0.02
								Suborder_15_Family_10__Genus_17_Species_1	1	0.02
								Suborder_15_Family_10__Genus_19_Species_1	1	0.02
								Suborder_15_Family_10__Genus_2_Species_1	1	0.02
								Suborder_15_Family_10__Genus_20_Species_2	1	0.02
								Suborder_15_Family_10__Genus_20_Species_3	1	0.02
								Suborder_15_Family_10__Genus_20_Species_4	1	0.02
								Suborder_15_Family_10__Genus_21_Species_1	1	0.02
								Suborder_15_Family_10__Genus_22_Species_1	1	0.02
								Suborder_15_Family_10__Genus_23_Species_1	1	0.02
								Suborder_15_Family_10__Genus_24_Species_1	1	0.02
								Suborder_15_Family_10__Genus_24_Species_2	1	0.02
								Suborder_15_Family_10__Genus_24_Species_4	1	0.02
								Suborder_15_Family_10__Genus_24_Species_5	1	0.02
								Suborder_15_Family_10__Genus_25_Species_1	1	0.02
								Suborder_15_Family_10__Genus_26_Species_1	1	0.02
								Suborder_15_Family_10__Genus_3_Species_1	1	0.02
								Suborder_15_Family_10__Genus_4_Species_1	1	0.02
								Suborder_15_Family_10__Genus_5_Species_1	1	0.02
								Suborder_15_Family_10__Genus_6_Species_1	1	0.02
								Suborder_15_Family_10__Genus_7_Species_1	1	0.02
								Suborder_15_Family_10__Genus_8_Species_1	1	0.02
								Suborder_15_Family_2__Genus_1_Species_2	1	0.02
								Suborder_15_Family_2__Genus_1_Species_3	1	0.02
								Suborder_15_Family_2__Genus_1_Species_4	1	0.02
								Suborder_15_Family_2__Genus_1_Species_5	1	0.02
								Suborder_15_Family_3__Genus_1_Species_1	1	0.02
								Suborder_15_Family_3__Genus_1_Species_10	1	0.02
								Suborder_15_Family_3__Genus_1_Species_11	1	0.02
								Suborder_15_Family_3__Genus_1_Species_2	1	0.02
								Suborder_15_Family_3__Genus_1_Species_3	1	0.02
								Suborder_15_Family_3__Genus_1_Species_5	1	0.02
								Suborder_15_Family_3__Genus_1_Species_6	1	0.02
								Suborder_15_Family_3__Genus_1_Species_7	1	0.02
								Suborder_15_Family_3__Genus_1_Species_8	1	0.02
								Suborder_15_Family_3__Genus_1_Species_9	1	0.02
								Suborder_15_Family_3__Genus_2_Species_1	1	0.02
								Suborder_15_Family_3__Genus_2_Species_10	1	0.02
								Suborder_15_Family_3__Genus_2_Species_11	1	0.02
								Suborder_15_Family_3__Genus_2_Species_12	1	0.02
								Suborder_15_Family_3__Genus_2_Species_2	1	0.02
								Suborder_15_Family_3__Genus_2_Species_4	1	0.02
								Suborder_15_Family_3__Genus_2_Species_5	1	0.02
								Suborder_15_Family_3__Genus_2_Species_6	1	0.02
								Suborder_15_Family_3__Genus_2_Species_7	1	0.02
								Suborder_15_Family_5__Genus_1_Species_1	1	0.02
								Suborder_15_Family_6__Genus_2_Species_2	1	0.02
								Suborder_15_Family_6__Genus_2_Species_4	1	0.02
								Suborder_15_Family_7__Genus_1_Species_1	1	0.02
								Suborder_15_Family_7__Genus_10_Species_1	1	0.02
								Suborder_15_Family_7__Genus_10_Species_3	1	0.02
								Suborder_15_Family_7__Genus_10_Species_4	1	0.02
								Suborder_15_Family_7__Genus_10_Species_5	1	0.02
								Suborder_15_Family_7__Genus_10_Species_6	1	0.02
								Suborder_15_Family_7__Genus_2_Species_1	1	0.02
								Suborder_15_Family_7__Genus_3_Species_1	1	0.02
								Suborder_15_Family_7__Genus_4_Species_1	1	0.02
								Suborder_15_Family_7__Genus_8_Species_1	1	0.02
								Suborder_15_Family_7__Genus_8_Species_2	1	0.02
								Suborder_15_Family_7__Genus_8_Species_3	1	0.02
								Suborder_15_Family_7__Genus_8_Species_4	1	0.02
								Suborder_15_Family_7__Genus_9_Species_1	1	0.02
								Suborder_15_Family_8__Genus_1_Species_1	1	0.02
								Suborder_15_Family_8__Genus_2_Species_1	1	0.02
								Suborder_15_Family_9__Genus_1_Species_1	1	0.02
								Suborder_15_Family_9__Genus_2_Species_1	1	0.02
								Suborder_16_Family_1__Genus_1_Species_1	1	0.02
								Suborder_16_Family_2__Genus_1_Species_1	1	0.02
								Suborder_16_Family_2__Genus_12_Species_6	1	0.02
								Suborder_16_Family_2__Genus_2_Species_1	1	0.02
								Suborder_16_Family_2__Genus_3_Species_1	1	0.02
								Suborder_16_Family_2__Genus_4_Species_1	1	0.02
								Suborder_16_Family_2__Genus_4_Species_2	1	0.02
								Suborder_16_Family_2__Genus_5_Species_1	1	0.02
								Suborder_16_Family_2__Genus_6_Species_1	1	0.02
								Suborder_16_Family_2__Genus_7_Species_1	1	0.02
								Suborder_16_Family_2__Genus_8_Species_1	1	0.02
								Suborder_16_Family_2__Genus_9_Species_1	1	0.02
								Suborder_16_Family_3__Genus_1_Species_1	1	0.02
								Suborder_16_Family_3__Genus_2_Species_1	1	0.02
								Suborder_16_Family_3__Genus_3_Species_1	1	0.02
								Suborder_16_Family_3__Genus_3_Species_2	1	0.02
								Suborder_16_Family_3__Genus_5_Species_1	1	0.02
								Suborder_16_Family_3__Genus_6_Species_2	1	0.02
								Suborder_16_Family_3__Genus_6_Species_3	1	0.02
								Suborder_16_Family_3__Genus_6_Species_5	1	0.02
								Suborder_16_Family_3__Genus_7_Species_1	1	0.02
								Suborder_16_Family_3__Genus_8_Species_1	1	0.02
								Suborder_16_Family_3__Genus_8_Species_5	1	0.02
								Suborder_16_Family_4__Genus_1_Species_1	1	0.02
								Suborder_16_Family_4__Genus_10_Species_1	1	0.02
								Suborder_16_Family_4__Genus_11_Species_1	1	0.02
								Suborder_16_Family_4__Genus_14_Species_1	1	0.02
								Suborder_16_Family_4__Genus_15_Species_1	1	0.02
								Suborder_16_Family_4__Genus_17_Species_1	1	0.02
								Suborder_16_Family_4__Genus_19_Species_1	1	0.02
								Suborder_16_Family_4__Genus_2_Species_1	1	0.02
								Suborder_16_Family_4__Genus_20_Species_1	1	0.02
								Suborder_16_Family_4__Genus_20_Species_2	1	0.02
								Suborder_16_Family_4__Genus_20_Species_3	1	0.02
								Suborder_16_Family_4__Genus_21_Species_1	1	0.02
								Suborder_16_Family_4__Genus_21_Species_2	1	0.02
								Suborder_16_Family_4__Genus_22_Species_1	1	0.02
								Suborder_16_Family_4__Genus_22_Species_2	1	0.02
								Suborder_16_Family_4__Genus_23_Species_1	1	0.02
								Suborder_16_Family_4__Genus_24_Species_1	1	0.02
								Suborder_16_Family_4__Genus_25_Species_1	1	0.02
								Suborder_16_Family_4__Genus_29_Species_2	1	0.02
								Suborder_16_Family_4__Genus_3_Species_1	1	0.02
								Suborder_16_Family_4__Genus_30_Species_1	1	0.02
								Suborder_16_Family_4__Genus_32_Species_1	1	0.02
								Suborder_16_Family_4__Genus_33_Species_1	1	0.02
								Suborder_16_Family_4__Genus_4_Species_1	1	0.02
								Suborder_16_Family_4__Genus_4_Species_2	1	0.02
								Suborder_16_Family_4__Genus_4_Species_3	1	0.02
								Suborder_16_Family_4__Genus_5_Species_1	1	0.02
								Suborder_16_Family_4__Genus_5_Species_10	1	0.02
								Suborder_16_Family_4__Genus_5_Species_11	1	0.02
								Suborder_16_Family_4__Genus_5_Species_12	1	0.02
								Suborder_16_Family_4__Genus_5_Species_2	1	0.02
								Suborder_16_Family_4__Genus_5_Species_3	1	0.02
								Suborder_16_Family_4__Genus_5_Species_4	1	0.02
								Suborder_16_Family_4__Genus_5_Species_5	1	0.02
								Suborder_16_Family_4__Genus_5_Species_6	1	0.02
								Suborder_16_Family_4__Genus_5_Species_7	1	0.02
								Suborder_16_Family_4__Genus_5_Species_8	1	0.02
								Suborder_16_Family_4__Genus_6_Species_1	1	0.02
								Suborder_16_Family_4__Genus_7_Species_1	1	0.02
								Suborder_16_Family_4__Genus_8_Species_1	1	0.02
								Suborder_16_Family_4__Genus_9_Species_3	1	0.02
								Suborder_16_Family_4__Genus_9_Species_4	1	0.02
								Suborder_17_Family_1__Genus_2_Species_1	1	0.02
								Suborder_17_Family_2__Genus_1_Species_1	1	0.02
								Suborder_17_Family_2__Genus_10_Species_3	1	0.02
								Suborder_17_Family_2__Genus_12_Species_1	1	0.02
								Suborder_17_Family_2__Genus_12_Species_2	1	0.02
								Suborder_17_Family_2__Genus_12_Species_3	1	0.02
								Suborder_17_Family_2__Genus_13_Species_1	1	0.02
								Suborder_17_Family_2__Genus_2_Species_1	1	0.02
								Suborder_17_Family_2__Genus_5_Species_1	1	0.02
								Suborder_17_Family_2__Genus_6_Species_1	1	0.02
								Suborder_17_Family_2__Genus_7_Species_1	1	0.02
								Suborder_17_Family_2__Genus_8_Species_1	1	0.02
								Suborder_17_Family_3__Genus_1_Species_1	1	0.02
								Suborder_17_Family_3__Genus_1_Species_2	1	0.02
								Suborder_17_Family_3__Genus_2_Species_1	1	0.02
								Suborder_17_Family_3__Genus_2_Species_2	1	0.02
								Suborder_17_Family_5__Genus_1_Species_1	1	0.02
								Suborder_17_Family_5__Genus_1_Species_2	1	0.02
								Suborder_17_Family_5__Genus_1_Species_3	1	0.02
								Suborder_17_Family_5__Genus_1_Species_4	1	0.02
								Suborder_17_Family_5__Genus_1_Species_5	1	0.02
								Suborder_17_Family_6__Genus_1_Species_1	1	0.02
								Suborder_17_Family_6__Genus_2_Species_1	1	0.02
								Suborder_17_Family_6__Genus_3_Species_1	1	0.02
								Suborder_17_Family_6__Genus_3_Species_2	1	0.02
								Suborder_17_Family_6__Genus_4_Species_1	1	0.02
								Suborder_17_Family_6__Genus_4_Species_2	1	0.02
								Suborder_17_Family_6__Genus_4_Species_3	1	0.02
								Suborder_17_Family_6__Genus_5_Species_1	1	0.02
								Suborder_17_Family_6__Genus_5_Species_2	1	0.02
								Suborder_17_Family_6__Genus_5_Species_3	1	0.02
								Suborder_17_Family_6__Genus_7_Species_1	1	0.02
								Suborder_17_Family_6__Genus_8_Species_1	1	0.02
								Suborder_17_Family_6__Genus_8_Species_2	1	0.02
								Suborder_17_Family_6__Genus_8_Species_3	1	0.02
								Suborder_2_Family_1__Genus_1_Species_1	1	0.02
								Suborder_2_Family_1__Genus_2_Species_1	1	0.02
								Suborder_2_Family_1__Genus_3_Species_2	1	0.02
								Suborder_3_Family_1__Genus_1_Species_1	1	0.02
								Suborder_3_Family_1__Genus_2_Species_1	1	0.02
								Suborder_3_Family_1__Genus_3_Species_3	1	0.02
								Suborder_3_Family_1__Genus_3_Species_4	1	0.02
								Suborder_3_Family_1__Genus_3_Species_5	1	0.02
								Suborder_4_Family_1__Genus_1_Species_1	1	0.02
								Suborder_4_Family_1__Genus_10_Species_1	1	0.02
								Suborder_4_Family_1__Genus_10_Species_3	1	0.02
								Suborder_4_Family_1__Genus_10_Species_4	1	0.02
								Suborder_4_Family_1__Genus_10_Species_5	1	0.02
								Suborder_4_Family_1__Genus_10_Species_6	1	0.02
								Suborder_4_Family_1__Genus_10_Species_7	1	0.02
								Suborder_4_Family_1__Genus_10_Species_8	1	0.02
								Suborder_4_Family_1__Genus_11_Species_1	1	0.02
								Suborder_4_Family_1__Genus_11_Species_2	1	0.02
								Suborder_4_Family_1__Genus_13_Species_1	1	0.02
								Suborder_4_Family_1__Genus_14_Species_1	1	0.02
								Suborder_4_Family_1__Genus_15_Species_1	1	0.02
								Suborder_4_Family_1__Genus_15_Species_2	1	0.02
								Suborder_4_Family_1__Genus_16_Species_1	1	0.02
								Suborder_4_Family_1__Genus_18_Species_1	1	0.02
								Suborder_4_Family_1__Genus_19_Species_1	1	0.02
								Suborder_4_Family_1__Genus_2_Species_1	1	0.02
								Suborder_4_Family_1__Genus_20_Species_1	1	0.02
								Suborder_4_Family_1__Genus_21_Species_1	1	0.02
								Suborder_4_Family_1__Genus_23_Species_1	1	0.02
								Suborder_4_Family_1__Genus_24_Species_1	1	0.02
								Suborder_4_Family_1__Genus_25_Species_1	1	0.02
								Suborder_4_Family_1__Genus_26_Species_1	1	0.02
								Suborder_4_Family_1__Genus_27_Species_1	1	0.02
								Suborder_4_Family_1__Genus_27_Species_2	1	0.02
								Suborder_4_Family_1__Genus_3_Species_1	1	0.02
								Suborder_4_Family_1__Genus_4_Species_1	1	0.02
								Suborder_4_Family_1__Genus_6_Species_1	1	0.02
								Suborder_4_Family_1__Genus_7_Species_1	1	0.02
								Suborder_4_Family_1__Genus_9_Species_1	1	0.02
								Suborder_5_Family_1__Genus_1_Species_1	1	0.02
								Suborder_6_Family_1__Genus_1_Species_1	1	0.02
								Suborder_7_Family_1__Genus_1_Species_1	1	0.02
								Suborder_9_Family_1__Genus_1_Species_1	1	0.02
								Suborder_9_Family_1__Genus_2_Species_1	1	0.02
