# Supplementary material for: Meta-16S rRNA Gene Phylogenetic Reconstruction Reveals the Astonishing Diversity of Cosmopolitan Myxobacteria
Source: Microorganisms. 2019 Nov 11;7(11):551. doi: 10.3390/microorganisms7110551 (PMC6920832; doi:10.3390/microorganisms7110551)
Supplement: Supplementary file 1 [file microorganisms-07-00551-s001.zip › Table S9.xlsx]

## Sheet: Sheet1
Table S9 The environment-specific taxa of myxobacteria at the family, genus, and species levels
Family	Environmental categorization		Genus	Environmental categorization		Species	Environmental categorization
Cystobacterineae_Family_2	Soil		Nannocystaceae_Family_8_Genus_22	Activated_sludge		Nannocystaceae_Family_8_Genus_21_Species_5	Activated_sludge
Cystobacterineae_Family_3	Soil		Suborder_17_Family_2_Genus_16	Activated_sludge		Nannocystaceae_Family_8_Genus_22_Species_1	Activated_sludge
Sorangiineae_Family_2	Soil		Suborder_17_Family_2_Genus_17	Activated_sludge		Suborder_17_Family_2_Genus_16_Species_1	Activated_sludge
Sorangiineae_Family_4	Soil		Suborder_15_Family_10_Genus_20	Human		Suborder_17_Family_2_Genus_17_Species_1	Activated_sludge
Suborder_14_Family_2	M_organism		Suborder_4_Family_1_Genus_22	M_organism		Sorangiineae_Family_4_Genus_1_Species_6	Activated_sludge
Suborder_15_Family_4	M_organism		Suborder_4_Family_1_Genus_27	M_organism		Cystobacterineae_Family_6_Genus_21_Species_2	Freshwater
Suborder_15_Family_6	M_organism		Suborder_4_Family_1_Genus_28	M_organism		Nannocystaceae_Family_11_Genus_13_Species_4	Human
Suborder_16_Family_3	Soil		Suborder_14_Family_2_Genus_2	M_organism		Suborder_16_Family_4_Genus_8_Species_2	Human
Suborder_17_Family_4	T_sediment		Nannocystaceae_Family_4_Genus_1	M_organism		Suborder_4_Family_1_Genus_22_Species_1	M_organism
Suborder_17_Family_5	M_organism		Nannocystaceae_Family_4_Genus_20	M_organism		Suborder_4_Family_1_Genus_28_Species_1	M_organism
Suborder_17_Family_6	M_organism		Suborder_15_Family_4_Genus_1	M_organism		Suborder_4_Family_1_Genus_28_Species_2	M_organism
			Suborder_15_Family_6_Genus_1	M_organism		Suborder_4_Family_1_Genus_28_Species_3	M_organism
			Suborder_15_Family_6_Genus_2	M_organism		Suborder_14_Family_2_Genus_2_Species_1	M_organism
			Suborder_15_Family_10_Genus_24	M_organism		Nannocystaceae_Family_4_Genus_20_Species_1	M_organism
			Suborder_15_Family_10_Genus_25	M_organism		Suborder_15_Family_6_Genus_1_Species_1	M_organism
			Suborder_15_Family_10_Genus_26	M_organism		Suborder_15_Family_6_Genus_2_Species_5	M_organism
			Suborder_16_Family_4_Genus_13	M_organism		Suborder_15_Family_7_Genus_8_Species_5	M_organism
			Suborder_16_Family_4_Genus_29	M_organism		Suborder_15_Family_7_Genus_10_Species_7	M_organism
			Suborder_17_Family_5_Genus_1	M_organism		Suborder_15_Family_10_Genus_24_Species_6	M_organism
			Suborder_17_Family_6_Genus_6	M_organism		Suborder_15_Family_10_Genus_25_Species_3	M_organism
			Suborder_17_Family_6_Genus_7	M_organism		Suborder_15_Family_10_Genus_26_Species_3	M_organism
			Suborder_17_Family_6_Genus_9	M_organism		Suborder_16_Family_4_Genus_13_Species_1	M_organism
			Nannocystaceae_Family_9_Genus_5	M_sediment		Suborder_17_Family_5_Genus_1_Species_6	M_organism
			Nannocystaceae_Family_10_Genus_23	M_sediment		Suborder_17_Family_5_Genus_1_Species_7	M_organism
			Nannocystaceae_Family_10_Genus_24	M_sediment		Suborder_17_Family_6_Genus_5_Species_4	M_organism
			Suborder_16_Family_4_Genus_33	M_sediment		Suborder_17_Family_6_Genus_6_Species_1	M_organism
			Suborder_15_Family_7_Genus_5	Seawater		Suborder_17_Family_6_Genus_7_Species_2	M_organism
			Suborder_15_Family_7_Genus_7	Seawater		Suborder_17_Family_6_Genus_9_Species_1	M_organism
			Suborder_4_Family_1_Genus_11	Soil		Suborder_17_Family_6_Genus_9_Species_2	M_organism
			Nannocystaceae_Family_6_Genus_7	Soil		Sorangiineae_Family_5_Genus_2_Species_11	M_organism
			Nannocystaceae_Family_6_Genus_15	Soil		Nannocystaceae_Family_9_Genus_5_Species_1	M_sediment
			Nannocystaceae_Family_7_Genus_21	Soil		Nannocystaceae_Family_10_Genus_11_Species_6	M_sediment
			Nannocystaceae_Family_9_Genus_25	Soil		Suborder_15_Family_3_Genus_2_Species_3	M_sediment
			Nannocystaceae_Family_10_Genus_14	Soil		Suborder_16_Family_4_Genus_33_Species_2	M_sediment
			Nannocystaceae_Family_10_Genus_15	Soil		Suborder_16_Family_4_Genus_33_Species_3	M_sediment
			Cystobacterineae_Family_2_Genus_6	Soil		Suborder_16_Family_4_Genus_33_Species_4	M_sediment
			Cystobacterineae_Family_3_Genus_3	Soil		Suborder_15_Family_7_Genus_5_Species_2	Seawater
			Cystobacterineae_Family_6_Genus_1	Soil		Suborder_15_Family_7_Genus_7_Species_1	Seawater
			Cystobacterineae_Family_6_Genus_17	Soil		Nannocystaceae_Family_6_Genus_7_Species_4	Soil
			Cystobacterineae_Family_6_Genus_23	Soil		Nannocystaceae_Family_6_Genus_15_Species_4	Soil
			Cystobacterineae_Family_6_Genus_24	Soil		Nannocystaceae_Family_6_Genus_15_Species_6	Soil
			Cystobacterineae_Family_6_Genus_25	Soil		Nannocystaceae_Family_7_Genus_14_Species_5	Soil
			Cystobacterineae_Family_6_Genus_26	Soil		Nannocystaceae_Family_7_Genus_21_Species_1	Soil
			Suborder_16_Family_2_Genus_11	Soil		Nannocystaceae_Family_8_Genus_18_Species_2	Soil
			Suborder_16_Family_3_Genus_6	Soil		Nannocystaceae_Family_9_Genus_25_Species_2	Soil
			Suborder_16_Family_3_Genus_8	Soil		Nannocystaceae_Family_10_Genus_14_Species_1	Soil
			Suborder_16_Family_4_Genus_18	Soil		Nannocystaceae_Family_10_Genus_15_Species_2	Soil
			Sorangiineae_Family_4_Genus_9	Soil		Nannocystaceae_Family_11_Genus_8_Species_1	Soil
			Sorangiineae_Family_4_Genus_12	Soil		Nannocystaceae_Family_11_Genus_10_Species_4	Soil
			Sorangiineae_Family_4_Genus_13	Soil		Nannocystaceae_Family_11_Genus_15_Species_2	Soil
			Sorangiineae_Family_4_Genus_16	Soil		Nannocystaceae_Family_11_Genus_19_Species_6	Soil
			Sorangiineae_Family_4_Genus_19	Soil		Nannocystaceae_Family_11_Genus_19_Species_8	Soil
			Sorangiineae_Family_4_Genus_20	Soil		Nannocystaceae_Family_11_Genus_19_Species_10	Soil
			Sorangiineae_Family_4_Genus_21	Soil		Suborder_15_Family_3_Genus_2_Species_13	Soil
			Sorangiineae_Family_5_Genus_11	Soil		Cystobacterineae_Family_2_Genus_6_Species_4	Soil
			Sorangiineae_Family_5_Genus_19	Soil		Cystobacterineae_Family_3_Genus_2_Species_11	Soil
			Nannocystaceae_Family_8_Genus_8	T_organism		Cystobacterineae_Family_3_Genus_3_Species_2	Soil
			Cystobacterineae_Family_6_Genus_16	T_organism		Cystobacterineae_Family_3_Genus_3_Species_3	Soil
			Sorangiineae_Family_5_Genus_10	T_organism		Cystobacterineae_Family_4_Genus_2_Species_1	Soil
			Suborder_17_Family_4_Genus_1	T_sediment		Cystobacterineae_Family_4_Genus_3_Species_7	Soil
						Cystobacterineae_Family_6_Genus_17_Species_3	Soil
						Cystobacterineae_Family_6_Genus_21_Species_10	Soil
						Cystobacterineae_Family_6_Genus_21_Species_14	Soil
						Cystobacterineae_Family_6_Genus_21_Species_15	Soil
						Cystobacterineae_Family_6_Genus_23_Species_1	Soil
						Cystobacterineae_Family_6_Genus_27_Species_5	Soil
						Suborder_16_Family_2_Genus_11_Species_3	Soil
						Suborder_16_Family_2_Genus_11_Species_4	Soil
						Suborder_16_Family_2_Genus_11_Species_5	Soil
						Suborder_16_Family_2_Genus_12_Species_1	Soil
						Suborder_16_Family_2_Genus_12_Species_7	Soil
						Suborder_16_Family_3_Genus_8_Species_3	Soil
						Suborder_16_Family_3_Genus_8_Species_4	Soil
						Suborder_16_Family_3_Genus_8_Species_7	Soil
						Suborder_16_Family_3_Genus_8_Species_8	Soil
						Suborder_16_Family_4_Genus_9_Species_7	Soil
						Suborder_16_Family_4_Genus_18_Species_1	Soil
						Sorangiineae_Family_4_Genus_9_Species_5	Soil
						Sorangiineae_Family_4_Genus_12_Species_5	Soil
						Sorangiineae_Family_4_Genus_13_Species_3	Soil
						Sorangiineae_Family_4_Genus_13_Species_4	Soil
						Sorangiineae_Family_4_Genus_15_Species_1	Soil
						Sorangiineae_Family_4_Genus_16_Species_3	Soil
						Sorangiineae_Family_4_Genus_19_Species_2	Soil
						Sorangiineae_Family_4_Genus_19_Species_4	Soil
						Sorangiineae_Family_4_Genus_19_Species_5	Soil
						Sorangiineae_Family_4_Genus_19_Species_6	Soil
						Sorangiineae_Family_4_Genus_20_Species_1	Soil
						Sorangiineae_Family_4_Genus_21_Species_1	Soil
						Sorangiineae_Family_5_Genus_7_Species_30	Soil
						Sorangiineae_Family_5_Genus_11_Species_1	Soil
						Sorangiineae_Family_5_Genus_11_Species_3	Soil
						Sorangiineae_Family_5_Genus_13_Species_5	Soil
						Sorangiineae_Family_5_Genus_16_Species_7	Soil
						Sorangiineae_Family_5_Genus_16_Species_8	Soil
						Sorangiineae_Family_5_Genus_17_Species_3	Soil
						Sorangiineae_Family_5_Genus_18_Species_4	Soil
						Sorangiineae_Family_5_Genus_19_Species_3	Soil
						Cystobacterineae_Family_6_Genus_16_Species_2	T_organism
						Sorangiineae_Family_5_Genus_7_Species_18	T_organism
						Sorangiineae_Family_5_Genus_10_Species_1	T_organism
						Suborder_17_Family_4_Genus_1_Species_1	T_sediment
